# Supplementary material for: Succinic semialdehyde dehydrogenase deficiency: a metabolic and genomic approach to diagnosis
Source: Front Genet. 2024 Jun 19;15:1405468. doi: 10.3389/fgene.2024.1405468 (PMC11247174; doi:10.3389/fgene.2024.1405468)
Supplement: Supplementary file 1 [file Table1.xlsx]

## Sheet: Manuscript Title
Title:	Succinic semialdehyde dehydrogenase deficiency: Review of the clinical phenotype and metabolic/genomic approach to diagnosis
Authors:	Kevin E. Glinton1†, Charul Gijavanekar1†, Abbhirami Rajagopal1, Laura P. Mackay1*, Kirt A. Martin2, Phillip L. Pearl3, K. Michael Gibson4, Theresa A. Wilson1, V. Reid Sutton1,5, and Sarah H. Elsea1,5

## Sheet: Table S1
Table S1. Reported ALDH5A1 pathogenic variants in SSADH deficiency
			HGVS ALDH5A1		HGVS ALDH5A1
ALDH5A1 Reported Variant	ALDH5A1 Reported Protein Change	Variant Reference	NM_170740.1	NP_733936.1	NM_001080.3	NP_001071.1	Chr6:GRCh38	CAId	gnomAD v4.0.0	ClinVar
c.34dupG	p.Ala12GlyfsX123	Akaboshi et al., 2003	NM_170740.1:c.34dup	p.Ala12GlyfsTer124	NM_001080.3:c.34dup	p.Ala12GlyfsTer124	g.24495030dup	CA565925757	https://gnomad.broadinstitute.org/variant/6-24495026-T-TG?dataset=gnomad_r4	https://www.ncbi.nlm.nih.gov/clinvar/variation/1075244/
c.103_121del	p.Ser35ArgfsX49	Akaboshi et al., 2003	NM_170740.1:c.103_121del	p.Ser35ArgfsTer50	NM_001080.3:c.103_121del	p.Ser35ArgfsTer50	g.24495099_24495117del	CA2580074243	Absent	https://www.ncbi.nlm.nih.gov/clinvar/variation/1878444/
c.104_127del	p.Ser35_Gln43delinsTer	RVCV000582120.1	NM_170740.1:c.104_127del	p.Ser35_Gly36delinsTer	NM_001080.3:c.104_127del	p.Ser35_Gly36delinsTer	g.24495100_24495123del	CA891843135	https://gnomad.broadinstitute.org/variant/6-24495099-TCCGGGCCTGCGCCCGGCCCGGCCC-T?dataset=gnomad_r4	https://www.ncbi.nlm.nih.gov/clinvar/variation/582120/
c.111_122delinsG	p.Ala38Glyfs*94	This study	NM_170740.1:c.111_122delinsG	p.Ala38GlyfsTer94	NM_001080.3:c.111_122delinsG	p.Ala38GlyfsTer94	g.24495107_24495118delinsG	CA2580074244	Absent	https://www.ncbi.nlm.nih.gov/clinvar/variation/2092333/
c.114_135dup	p.Cys46AlafsX97	Balzarini et al., 2019	NM_170740.1:c.114_135dup	p.Cys46AlafsTer97	NM_001080.3:c.114_135dup	p.Cys46AlafsTer97	g.24495110_24495131dup	CA2580074245	Absent	https://www.ncbi.nlm.nih.gov/clinvar/variation/1878457/
c.375_378delGAAG	p.Lys126fsTer4	Martin et al., 2021	NM_170740.1:c.375_378del	p.Lys126GlyfsTer4	NM_001080.3:c.375_378del	p.Lys126GlyfsTer4	g.24495110_24495131dup	CA2580074517	Absent	https://www.ncbi.nlm.nih.gov/clinvar/variation/1878439/
c.127-128insGGCCC	p.Leu31Profs*6	Li et al., 2015	NM_170740.1:c.123_127dup	p.Gln43ArgfsTer50	NM_001080.3:c.123_127dup	p.Gln43ArgfsTer50	g.24495119_24495123dup	CA823317740	Absent	https://www.ncbi.nlm.nih.gov/clinvar/variation/964314/
c.160_161delCT	p.Ser55fsX79	Akaboshi et al., 2003	NM_170740.1:c.160_161del	p.Ser55CysfsTer80	NM_001080.3:c.160_161del	p.Ser55CysfsTer80	g.24495160_24495161del	CA566286697	Absent	https://www.ncbi.nlm.nih.gov/clinvar/variation/1878470/
c.209T>C	p.Leu70Pro	Alghamdi et al., 2020	NM_170740.1:c.209T>C	p.Leu70Pro	NM_001080.3:c.209T>C	p.Leu70Pro	g.24495205T>C	no identifier	Absent	Absent
c.235C>T	p.Gln79X	Akaboshi et al., 2003	NM_170740.1:c.235C>T	p.Gln79Ter	NM_001080.3:c.235C>T	p.Gln79Ter	g.24495231C>T	CA362968497	Absent	https://www.ncbi.nlm.nih.gov/clinvar/variation/1878475/
c.275A>G	p.Asp92Gly	Martin et al., 2021, Pop et al., 2020	NM_170740.1:c.275A>G	p.Asp92Gly	NM_001080.3:c.275A>G	p.Asp92Gly	g.24495271A>G	CA362968581	Absent	https://www.ncbi.nlm.nih.gov/clinvar/variation/1878484/
c.277T>C	p.Cys93Arg	Martin et al., 2021; Pop et al., 2020	NM_170740.1:c.277T>C	p.Cys93Arg	NM_001080.3:c.277T>C	p.Cys93Arg	g.24495273T>C	CA362968586	https://gnomad.broadinstitute.org/variant/6-24495273-T-C?dataset=gnomad_r4	https://www.ncbi.nlm.nih.gov/clinvar/variation/1878488/
c.278_298dup	p.Cys93_Arg99dup	Akaboshi et al., 2003	NM_170740.1:c.278_298dup	p.Arg99_Ala100insGlyGlyValArg...	NM_001080.3:c.278_298dup	p.Arg99_Ala100insGlyGlyValArgGluAlaArg	g.24495274_24495294dup	CA2580074509	Absent	https://www.ncbi.nlm.nih.gov/clinvar/variation/1878435/
c.278G>T	p.Cys93Phe	Casarano et al., 2012	NM_170740.1:c.278G>T	p.Cys93Phe	NM_001080.3:c.278G>T	p.Cys93Phe	g.24495274G>T	CA3656579	https://gnomad.broadinstitute.org/variant/6-24495274-G-T?dataset=gnomad_r4	https://www.ncbi.nlm.nih.gov/clinvar/variation/449408/
c.289_309dup	p.Ala104fs	Lin et al., 2015	NM_170740.1:c.290_310dup	p.Arg103_Ala104insGluAlaArgAl…	NM_001080.3:c.290_310dup	p.Glu97_Arg103dup	g.24495286_24495306dup	CA2580074510	Absent	https://www.ncbi.nlm.nih.gov/clinvar/variation/1878436/
c.354G>C	p.Lys118Asn	Martin et al., 2021	NM_170740.1:c.354G>C	p.Lys118Asn	NM_001080.3:c.354G>C	p.Lys118Asn	g.24495350G>C	CA362968752	https://gnomad.broadinstitute.org/variant/6-24495350-G-C?dataset=gnomad_r4	https://www.ncbi.nlm.nih.gov/clinvar/variation/1878437/
c.371T>G	p.Leu124Arg	Martin et al., 2021	NM_170740.1:c.371T>G	p.Leu124Arg	NM_001080.3:c.371T>G	p.Leu124Arg	g.24502539T>G	CA362969052	Absent	https://www.ncbi.nlm.nih.gov/clinvar/variation/1878438/
c.380G>A	p.Trp127*	This study	NM_170740.1:c.380G>A	p.Trp127Ter	NM_001080.3:c.380G>A	p.Trp127Ter	g.24502548G>A	CA362969088	Absent	Absent
c.384C>G	p.Tyr128Ter	Akaboshi et al., 2003	NM_170740.1:c.384C>G	p.Tyr128Ter	NM_001080.3:c.384C>G	p.Tyr128Ter	g.24502552C>G	CA362969110	Absent	Absent
c.412C>T	p.Leu138Phe	Pearl et al., 2015	NM_170740.1:c.412C>T	p.Leu138Phe	NM_001080.3:c.412C>T	p.Leu138Phe	g.24502580C>T	CA362969243	Absent	https://www.ncbi.nlm.nih.gov/clinvar/variation/1878441/
c.416C>A	p.Ala139Asp	Martin et al., 2021	NM_170740.1:c.416C>A	p.Ala139Asp	NM_001080.3:c.416C>A	p.Ala139Asp	g.24502584C>A	CA362969257	Absent	https://www.ncbi.nlm.nih.gov/clinvar/variation/1878442/
c.431C>A	p.Ala144Asp	Martin et al., 2021	NM_170740.1:c.431C>A	p.Ala144Asp	NM_001080.3:c.431C>A	p.Ala144Asp	g.24502599C>A	CA362969322	https://gnomad.broadinstitute.org/variant/6-24502599-C-A?dataset=gnomad_r4	https://www.ncbi.nlm.nih.gov/clinvar/variation/1878443/
c.455_456dupAG	p.Ala153fsX12	Akaboshi et al., 2003	NM_170740.1:c.455_456dup	p.Ala153ArgfsTer13	NM_001080.3:c.455_456dup	p.Ala153ArgfsTer13	g.24503279_24503280dup	CA2580074521	Absent	https://www.ncbi.nlm.nih.gov/clinvar/variation/1878445/
c.460_473del	p.His154fsX10	Akaboshi et al., 2003	NM_170740.1:c.461_474del	p.His154LeufsTer11	NM_001080.3:c.461_474del	p.His154LeufsTer11	g.24503285_24503298del	CA1616510119	Absent	https://www.ncbi.nlm.nih.gov/clinvar/variation/1878446/
c.466G>A	p.Glu156Lys	Pearl et al., 2015	NM_170740.1:c.466G>A	p.Glu156Lys	NM_001080.3:c.466G>A	p.Glu156Lys	g.24503290G>A	CA362969447	Absent	https://www.ncbi.nlm.nih.gov/clinvar/variation/1878447/
c.496T>C	p.Trp166Arg	Liu et al., 2016	NM_170740.1:c.496T>C	p.Trp166Arg	NM_001080.3:c.496T>C	p.Trp166Arg	g.24503320T>C	CA36296511	Absent	https://www.ncbi.nlm.nih.gov/clinvar/variation/1299017/
c.515G>A	p.Arg172His	RCV000321024	NM_170740.1:c.515G>A	p.Arg172His	NM_001080.3:c.515G>A	p.Arg172His	g.24503339G>A	CA3656641	https://gnomad.broadinstitute.org/variant/6-24503339-G-A?dataset=gnomad_r4	https://www.ncbi.nlm.nih.gov/clinvar/variation/356130/
c.517C>T	p.Arg173Cys	Pearl et al., 2015	NM_170740.1:c.517C>T	p.Arg173Cys	NM_001080.3:c.517C>T	p.Arg173Cys	g.24503341C>T	CA3656642	https://gnomad.broadinstitute.org/variant/6-24503341-C-T?dataset=gnomad_r4	https://www.ncbi.nlm.nih.gov/clinvar/variation/1878448/
c.526G>A	p.Gly176Arg	Menduti et al., 2018; Akaboshi et al., 2003	NM_170740.1:c.526G>A	p.Gly176Arg	NM_001080.3:c.526G>A	p.Gly176Arg	g.24503350G>A	CA16604920	https://gnomad.broadinstitute.org/variant/6-24503350-G-A?dataset=gnomad_r4	https://www.ncbi.nlm.nih.gov/clinvar/variation/379247/
c.527G>A	p.Gly176Glu	Jiang et al., 2013	NM_170740.1:c.527G>A	p.Gly176Glu	NM_001080.3:c.527G>A	p.Gly176Glu	g.24503351G>A	CA362969574	Absent	https://www.ncbi.nlm.nih.gov/clinvar/variation/1878449/
c.536T>A	p.Ile179Asn	Martin et al., 2021	NM_170740.1:c.536T>A	p.Ile179Asn	NM_001080.3:c.536T>A	p.Ile179Asn	g.24503360T>A	CA362969594	https://gnomad.broadinstitute.org/variant/6-24503360-T-A?dataset=gnomad_r4	https://www.ncbi.nlm.nih.gov/clinvar/variation/1878450/
c.559C>G	p.Arg187Gly	Martin et al., 2021, Pop et al., 2020	NM_170740.1:c.559C>G	p.Arg187Gly	NM_001080.3:c.559C>G	p.Arg187Gly	g.24503383C>G	CA362969641	Absent	https://www.ncbi.nlm.nih.gov/clinvar/variation/1878451/
c.562delG	p.Ala188Profsx8	Struys et al., 2006	NM_170740.1:c.562del	p.Ala188ProfsTer8	NM_001080.3:c.562del	p.Ala188ProfsTer8	g.24503386del	CA2580074522	Absent	https://www.ncbi.nlm.nih.gov/clinvar/variation/1878452/
c.574A>T	p.Lys192X	Akaboshi et al., 2003	NM_170740.1:c.574A>T	p.Lys192Ter	NM_001080.3:c.574A>T	p.Lys192Ter	g.24503398A>T	CA362969667	https://gnomad.broadinstitute.org/variant/6-24503398-A-T?dataset=gnomad_r4	https://www.ncbi.nlm.nih.gov/clinvar/variation/1878453/
c.581C>T	p.Pro194Leu	Martin et al., 2021	NM_170740.1:c.581C>T	p.Pro194Leu	NM_001080.3:c.581C>T	p.Pro194Leu	g.24503405C>T	CA362969685	https://gnomad.broadinstitute.org/variant/6-24503405-C-T?dataset=gnomad_r4	https://www.ncbi.nlm.nih.gov/clinvar/variation/1683947/
c.587G>A	p.Gly196Asp	Jung et al., 2006	NM_170740.1:c.587G>A	p.Gly196Asp	NM_001080.3:c.587G>A	p.Gly196Asp	g.24503411G>A	CA362969693	https://gnomad.broadinstitute.org/variant/6-24503411-G-A?dataset=gnomad_r4	https://www.ncbi.nlm.nih.gov/clinvar/variation/1878454/
c.589G>A	p.Val197Met	Pop et al., 2020	NM_170740.1:c.589G>A	p.Val197Met	NM_001080.3:c.589G>A	p.Val197Met	g.24503413G>A	CA3656663	https://gnomad.broadinstitute.org/variant/6-24503413-G-A?dataset=gnomad_r4	https://www.ncbi.nlm.nih.gov/clinvar/variation/356132/
c.608C>G	p.Pro203Arg	Martin et al., 2021	NM_170740.1:c.608C>G	p.Pro203Arg	NM_001080.3:c.608C>G	p.Pro203Arg	g.24503432C>G	CA362969733	https://gnomad.broadinstitute.org/variant/6-24503432-C-G?dataset=gnomad_r4	https://www.ncbi.nlm.nih.gov/clinvar/variation/1878455/
c.608C>T	p.Pro203Leu	Attri et al., 2016	NM_170740.1:c.608C>T	p.Pro203Leu	NM_001080.3:c.608C>T	p.Pro203Leu	g.24503432C>T	CA136127836	https://gnomad.broadinstitute.org/variant/6-24503432-C-T?dataset=gnomad_r4	https://www.ncbi.nlm.nih.gov/clinvar/variation/1334843/
c.610-2A>G	p.?	RCV000549195; DiBacco et al., 2020	NM_170740.1:c.610-2A>G	p.?	NM_001080.3:c.610-2A>G	p.?	g.24504867A>G	CA362969963	https://gnomad.broadinstitute.org/variant/6-24504867-A-G?dataset=gnomad_r4	https://www.ncbi.nlm.nih.gov/clinvar/variation/459990/
c.612G>A	p.Trp204X	Akaboshi et al., 2003	NM_170740.1:c.612G>A	p.Trp204Ter	NM_001080.3:c.612G>A	p.Trp204Ter	g.24504871G>A	CA251757	https://gnomad.broadinstitute.org/variant/6-24504871-G-A?dataset=gnomad_r4	https://www.ncbi.nlm.nih.gov/clinvar/variation/1357/
c.615delT	p.Phe206Serfs*5	Li et al., 2015	NM_170740.1:c.615del	p.Phe206SerfsTer5	NM_001080.3:c.615del	p.Phe206SerfsTer5	g.24504874del	CA913187344	Absent	https://www.ncbi.nlm.nih.gov/clinvar/variation/1878456/
c.620C>T	p.Pro207Leu	Martin et al., 2021	NM_170740.1:c.620C>T	p.Pro207Leu	NM_001080.3:c.620C>T	p.Pro207Leu	g.24504879C>T	CA362970001	Absent	https://www.ncbi.nlm.nih.gov/clinvar/variation/1878458/
c.621delC	p.Ser208fsX2	Akaboshi et al., 2003	NM_170740.1:c.621del	p.Ser208ValfsTer3	NM_001080.3:c.621del	p.Ser208ValfsTer3	g.24504880del	CA565926960	Absent	Absent
c.622A>C	p.Ser208Arg	Martin et al., 2021	NM_170740.1:c.622A>C	p.Ser208Arg	NM_001080.3:c.622A>C	p.Ser208Arg	g.24504881A>C	CA3656680	https://gnomad.broadinstitute.org/variant/6-24504881-A-C?dataset=gnomad_r4	https://www.ncbi.nlm.nih.gov/clinvar/variation/1878459/
c.637C>G	p.Arg213Gly	Martin et al., 2021	NM_170740.1:c.637C>G	p.Arg213Gly	NM_001080.3:c.637C>G	p.Arg213Gly	g.24504896C>G	CA362970036	Absent	https://www.ncbi.nlm.nih.gov/clinvar/variation/1878460/
c.638G>T	p.Arg213Leu	Shu et al., 2017	NM_170740.1:c.638G>T	p.Arg213Leu	NM_001080.3:c.638G>T	p.Arg213Leu	g.24504897C>G	CA362970038	Absent	https://www.ncbi.nlm.nih.gov/clinvar/variation/1878461/
c.653C>A	p.Ala218Asp	Martin et al., 2021	NM_170740.1:c.653C>A	p.Ala218Asp	NM_001080.3:c.653C>A	p.Ala218Asp	g.24504912C>A	CA362970065	Absent	https://www.ncbi.nlm.nih.gov/clinvar/variation/1878462/
c.667T>C	p.Cys223Arg	Di Rosa et al., 2009	NM_170740.1:c.667T>C	p.Cys223Arg	NM_001080.3:c.667T>C	p.Cys223Arg	g.24504926T>C	CA362970091	https://gnomad.broadinstitute.org/variant/6-24504926-T-C?dataset=gnomad_r4	https://www.ncbi.nlm.nih.gov/clinvar/variation/1810825/
c.668G>A	p.Cys223Tyr	Akaboshi et al., 2003	NM_170740.1:c.668G>A	p.Cys223Tyr	NM_001080.3:c.668G>A	p.Cys223Tyr	g.24504927G>A	CA136128330	https://gnomad.broadinstitute.org/variant/6-24504927-G-A?dataset=gnomad_r4	https://www.ncbi.nlm.nih.gov/clinvar/variation/449409/
c.685C>T	p.Pro229Ser	Martin et al., 2021	NM_170740.1:c.685C>T	p.Pro229Ser	NM_001080.3:c.685C>T	p.Pro229Ser	g.24504944C>T	CA362970130	https://gnomad.broadinstitute.org/variant/6-24504944-C-T?dataset=gnomad_r4	https://www.ncbi.nlm.nih.gov/clinvar/variation/1878463/
c.691G>A	p.Glu231Lys	Jiang et al., 2013	NM_170740.1:c.691G>A	p.Glu231Lys	NM_001080.3:c.691G>A	p.Glu231Lys	g.24504950G>A	CA3656693	https://gnomad.broadinstitute.org/variant/6-24504950-G-A?dataset=gnomad_r4	https://www.ncbi.nlm.nih.gov/clinvar/variation/934137/
c.698C>T	p.Thr233Met	Akaboshi et al., 2003	NM_170740.1:c.698C>T	p.Thr233Met	NM_001080.3:c.698C>T	p.Thr233Met	g.24504957C>T	CA362970158	https://gnomad.broadinstitute.org/variant/6-24504957-C-T?dataset=gnomad_r4	https://www.ncbi.nlm.nih.gov/clinvar/variation/1810826/
c.700C>T	p.Pro234Ser	Martin et al., 2021	NM_170740.1:c.700C>T	p.Pro234Ser	NM_001080.3:c.700C>T	p.Pro234Ser	g.24504959C>T	CA362970161	https://gnomad.broadinstitute.org/variant/6-24504959-C-T?dataset=gnomad_r4	https://www.ncbi.nlm.nih.gov/clinvar/variation/1878464/
c.709G>A	p.Ala237Thr	RCV001153134	NM_170740.1:c.709G>A	p.Ala237Thr	NM_001080.3:c.709G>A	p.Ala237Thr	g.24504968G>A	CA3656701	https://gnomad.broadinstitute.org/variant/6-24504968-G-A?dataset=gnomad_r4	https://www.ncbi.nlm.nih.gov/clinvar/variation/904924/
IVS5+1G>A	p.Leu243_Lys290del	Chambliss et al., 1998; Akaboshi et al., 2003	NM_170740.1:c.765+1G>A	p.?	NM_001080.3:c.727-3298G>A	p.?	g.24511869G>A	CA362970631	https://gnomad.broadinstitute.org/variant/6-24511869-G-A?dataset=gnomad_r4	https://www.ncbi.nlm.nih.gov/clinvar/variation/1356/
c.727_735del	p.Leu243_Ser245del	Chen et al., 2020	NM_170740.1:c.767_775del	p.Leu256_Ser258del	NM_001080.3:c.727_735del	p.Leu243_Ser245del	g.24515168_24515176del	CA2573140151	Absent	https://www.ncbi.nlm.nih.gov/clinvar/variation/1691448/
c.728T>C	p.Leu243Pro	Brennenstuhl et al., 2020	NM_170740.1c.767T>C	p.Leu256Pro	NM_001080.3:c.728T>C	p.Leu243Pro	g.24515168T>C	CA362971467	Absent	Absent
c.754G>T	p.Gln252X*	Pearl et al., 2015	NM_170740.1:c.793G>T	p.Gly265Cys	NM_001080.3:c.754G>T	p.Gly252Cys	g.24515194G>T	CA362971562	https://gnomad.broadinstitute.org/variant/6-24515194-G-T?dataset=gnomad_r4	https://www.ncbi.nlm.nih.gov/clinvar/variation/1878465/
c.755G>T	p.Gly252Val	Martin et al., 2021	NM_170740.1:c.794G>T	p.Gly265Val	NM_001080.3:c.755G>T	p.Gly252Val	g.24515195G>T	CA362971567	https://gnomad.broadinstitute.org/variant/6-24515195-G-T?dataset=gnomad_r4	https://www.ncbi.nlm.nih.gov/clinvar/variation/1878466/
c.802A>G	p.Asn268Asp	Martin et al., 2021; Didiášová et al., 2020	NM_170740.1:c.802A>G	p.Asn268Asp	NM_001080.3:c.763A>G	p.Asn255Asp	g.24515203A>G	CA362971605	https://gnomad.broadinstitute.org/variant/6-24515203-A-G?dataset=gnomad_r4	https://www.ncbi.nlm.nih.gov/clinvar/variation/1878467/
c.764A>G	p.Asn255Ser	Akaboshi et al., 2003	NM_170740.1:c.803A>G	p.Asn268Ser	NM_001080.3:c.764A>G	p.Asn255Ser	g.24515204A>G	CA3656745	https://gnomad.broadinstitute.org/variant/6-24515204-A-G?dataset=gnomad_r4	https://www.ncbi.nlm.nih.gov/clinvar/variation/834848/
c.768_784del17	p.Ile257Glufs*12	This study	NM_170740.1:c.807_823del	p.Ile270GlufsTer12	NM_001080.3:c.768_784del	p.Ile257GlufsTer12	g.24515208_24515224del	no identifier	Absent	Absent
c.781C>T	p.Arg261X	Akaboshi et al., 2003	NM_170740.1:c.820C>T	p.Arg274Ter	NM_001080.3:c.781C>T	p.Arg261Ter	g.24515221C>T	CA3656747	https://gnomad.broadinstitute.org/variant/6-24515221-C-T?dataset=gnomad_r4	https://www.ncbi.nlm.nih.gov/clinvar/variation/1878468/
c.800T>G	p.Val267Gly	Wang et al., 2019	NM_170740.1:c.839T>G	p.Val280Gly	NM_001080.3:c.800T>G	p.Val267Gly	g.24515240T>G	CA362971832	https://gnomad.broadinstitute.org/variant/6-24515240-T-G?dataset=gnomad_r4	https://www.ncbi.nlm.nih.gov/clinvar/variation/1878469/
c.803G>A	p.Gly268Glu	Hogema et al., 2001; Akaboshi et al., 2003	NM_170740.1:c.842G>A	p.Gly281Glu	NM_001080.3:c.803G>A	p.Gly268Glu	g.24515243G>A	CA3656756	https://gnomad.broadinstitute.org/variant/6-24515243-G-A?dataset=gnomad_r4	https://www.ncbi.nlm.nih.gov/clinvar/variation/235512/
c.819delT	p.Asp274Ilefs	RCV000624029	NM_170740.1:c.858del	p.Asp287IlefsTer27	NM_001080.3:c.819del	p.Asp274IlefsTer27	g.24515259del	CA3656762	https://gnomad.broadinstitute.org/variant/6-24515258-CT-C?dataset=gnomad_r4	https://www.ncbi.nlm.nih.gov/clinvar/variation/521941/
c.851G>A	p.Gly284Asp	Martin et al., 2021, Pop et al., 2020	NM_170740.1:c.890G>A	p.Gly297Asp	NM_001080.3:c.851G>A	p.Gly284Asp	g.24515291G>A	CA362972116	Absent	https://www.ncbi.nlm.nih.gov/clinvar/variation/1878471/
c.870+3del	p.?	DiBacco et al., 2020	NM_170740.1c.909+3del	p.?	NM_001080.3:c.870+3del	p.?	g.24515313del	CA2695206075	Absent	Absent
c.901A>G	p.Lys301Glu	Puttmann et al., 2013	NM_170740.1:c.940A>G	p.Lys314Glu	NM_001080.3:c.901A>G	p.Lys301Glu	g.24520431A>G	CA362974067	Absent	https://www.ncbi.nlm.nih.gov/clinvar/variation/1878472/
c.916G>A	p.Glu306Lys	Martin et al., 2021	NM_170740.1:c.955G>A	p.Glu319Lys	NM_001080.3:c.916G>A	p.Glu306Lys	g.24520446G>A	CA362974133	https://gnomad.broadinstitute.org/variant/6-24520446-G-A?dataset=gnomad_r4	https://www.ncbi.nlm.nih.gov/clinvar/variation/1878473/
c.967_968dupCA	p.Gln323Hisfs*4	Martin et al., 2021	NM_170740.1:c.1006_1007dup	p.Gln336HisfsTer4	NM_001080.3:c.967_968dup	p.Gln323HisfsTer4	g.24520497_24520498dup	CA3656806	https://gnomad.broadinstitute.org/variant/6-24520496-C-CCA?dataset=gnomad_r4	https://www.ncbi.nlm.nih.gov/clinvar/variation/1073790/
c.1005C>A	p.Asn335Lys	Akaboshi et al., 2003	NM_170740.1:c.1044C>A	p.Asn348Lys	NM_001080.3:c.1005C>A	p.Asn335Lys	g.24520535C>A	CA136134666	https://gnomad.broadinstitute.org/variant/6-24520535-C-A?dataset=gnomad_r4	https://www.ncbi.nlm.nih.gov/clinvar/variation/1878474/
Exon 7 deletion	Deletion 292-344	Blasi et al., 2006	NM_170740.1:c.1053+720_1212+793del	Exon 8 del intron 7 of 10 position 720 of 2222 to intron 8 of 10 position 793 of 5071	NM_001080.3:c.1014+723_1173+796del	exon 7 del intron 6 of 9 position 720 of 2222 to intron 7 of 9 position 793 of 5071	g.24521267_24523721del	CA251764	Absent	https://www.ncbi.nlm.nih.gov/clinvar/variation/1360/
c.1015-3C>G	Exon 7 deletion	Martin et al., 2021; DiBacco et al., 2020	NM_170740.1:c.1054-3C>G	p.?	NM_001080.3:c.1015-3C>G	p.?	g.24522764C>G	CA2573140167	Absent	https://www.ncbi.nlm.nih.gov/clinvar/variation/1478419/
IVS6-2A>C	Exon 7 deletion	Akaboshi et al., 2003	NM_170740.1:c.1054-2A>C	p.?	NM_001080.3:c.1015-2A>C	p.?	g.24522765A>C	CA3656837	https://gnomad.broadinstitute.org/variant/6-24522765-A-C?dataset=gnomad_r4	https://www.ncbi.nlm.nih.gov/clinvar/variation/959632/
c.1115A>G	p.Asn372Ser	Didiášová et al., 2020	NM_170740.1:c.1154A>G	p.Asn385Ser	NM_001080.3:c.1115A>G	p.Asn372Ser	g.24522867A>G	CA362976370	Absent	Absent
c.1145C>A	p.Pro382Gln	Akaboshi et al., 2003	NM_170740.1:c.1184C>A	p.Pro395Gln	NM_001080.3:c.1145C>A	p.Pro382Gln	g.24522897C>A	CA362976566	Absent	https://www.ncbi.nlm.nih.gov/clinvar/variation/1878476/
c.1145C>T	p.Pro382Leu	Akaboshi et al., 2003	NM_170740.1:c.1184C>T	p.Pro395Leu	NM_001080.3:c.1145C>T	p.Pro382Leu	g.24522897C>T	CA362976570	Absent	https://www.ncbi.nlm.nih.gov/clinvar/variation/1878477/
c.1216G>A	p.Val406Ile	Didiášová et al., 2020	NM_170740.1:c.1255G>A	p.Val419Ile	NM_001080.3:c.1216G>A	p.Val406Ile	g.24528039G>A	CA3656883	https://gnomad.broadinstitute.org/variant/6-24528039-G-A?dataset=gnomad_r4	https://www.ncbi.nlm.nih.gov/clinvar/variation/953963/
c.1226G>A	p.Gly409Asp	Hogema et al., 2001; Akaboshi et al., 2003	NM_170740.1:c.1265G>A	p.Gly422Asp	NM_001080.3:c.1226G>A	p.Gly409Asp	g.24528049G>A	CA251762	https://gnomad.broadinstitute.org/variant/6-24528049-G-A?dataset=gnomad_r4	https://www.ncbi.nlm.nih.gov/clinvar/variation/1359/
c.1234C>T	p.Arg412X	Akaboshi et al., 2003	NM_170740.1:c.1273C>T	p.Arg425Ter	NM_001080.3:c.1234C>T	p.Arg412Ter	g.24528057C>T	CA251759	https://gnomad.broadinstitute.org/variant/6-24528057-C-T?dataset=gnomad_r4	https://www.ncbi.nlm.nih.gov/clinvar/variation/1358/
c.1253del	p.Asn418IlefsTer39	Brown et al., 2019; DiBacco et al., 2020	NM_170740.1:c.1292del	p.Asn431IlefsTer39	NM_001080.3:c.1253del	p.Asn418IlefsTer39	g.24528071del	CA2580074249	Absent	https://www.ncbi.nlm.nih.gov/clinvar/variation/1878478/
c.1296C>A	p.Phe432Leu	Martin et al., 2021	NM_170740.1:c.1296C>A	p.Phe432Leu	NM_001080.3:c.1257C>A	p.Phe419Leu	g.24528080C>A	CA3656891	https://gnomad.broadinstitute.org/variant/6-24528080-C-A?dataset=gnomad_r4	https://www.ncbi.nlm.nih.gov/clinvar/variation/1878479/
c.1267A>G	p.Thr423Ala	Martin et al., 2021	NM_170740.1:c.1306A>G	p.Thr436Ala	NM_001080.3:c.1267A>G	p.Thr423Ala	g.24528090A>G	CA362978548	https://gnomad.broadinstitute.org/variant/6-24528090-A-G?dataset=gnomad_r4	https://www.ncbi.nlm.nih.gov/clinvar/variation/1878480/
c.1267A>T	p.Thr423Ser	Menduti et al., 2015	NM_170740.1:c.1306A>T	p.Thr436Ser	NM_001080.3:c.1267A>T	p.Thr423Ser	g.24528090A>T	CA362978555	Absent	https://www.ncbi.nlm.nih.gov/clinvar/variation/1878481/
c.1313T>C	p.Leu438Pro	Li et al., 2015	NM_170740.1:c.1313T>C	p.Leu438Pro	NM_001080.3:c.1274T>C	p.Leu425Pro	g.24528097T>C	CA362978594	Absent	https://www.ncbi.nlm.nih.gov/clinvar/variation/1878482/
c.1277G>A	p.Cys426Tyr	DiBacco et al., 2020	NM_170740.1:c.1316G>A	p.Cys439Tyr	NM_001080.3:c.1277G>A	p.Cys426Tyr	g.24528100G>A	CA3656894	https://gnomad.broadinstitute.org/variant/6-24528100-G-A?dataset=gnomad_r4	https://www.ncbi.nlm.nih.gov/clinvar/variation/568837/
c.1294A>C	p.Met432Leu	Yamakawa et al., 2012	NM_170740.1:c.1333A>C	p.Met445Leu	NM_001080.3:c.1294A>C	p.Met432Leu	g.24528117A>C	CA362978728	https://gnomad.broadinstitute.org/variant/6-24528117-A-C?dataset=gnomad_r4	https://www.ncbi.nlm.nih.gov/clinvar/variation/1878483/
c.1321G>A	p.Gly441Arg	DiBacco et al., 2020; Chen et al., 2020	NM_170740.1:c.1360G>A	p.Gly454Arg	NM_001080.3:c.1321G>A	p.Gly441Arg	g.24528144G>A	CA136139450	https://gnomad.broadinstitute.org/variant/6-24528144-G-A?dataset=gnomad_r4	https://www.ncbi.nlm.nih.gov/clinvar/variation/1878494/
c.1323dupG	p.Pro442fsX18	Akaboshi et al., 2003	NM_170740.1:c.1362dup	p.Pro455AlafsTer19	NM_001080.3:c.1323dup	p.Pro442AlafsTer19	g.24528146dup	CA913189874	Absent	https://www.ncbi.nlm.nih.gov/clinvar/variation/595206/
c.1324C>T	p.Pro442Ser	Martin et al., 2021	NM_170740.1:c.1363C>T	p.Pro455Ser	NM_001080.3:c.1324C>T	p.Pro442Ser	g.24528147C>T	CA136139451	https://gnomad.broadinstitute.org/variant/6-24528147-C-T?dataset=gnomad_r4	https://www.ncbi.nlm.nih.gov/clinvar/variation/1013890/
c.1343+1_1343+3delinsTT	p.?	Finsterer et al., 2021; RCV000211103; Yoganathan et al., 2020	NM_170740.1:c.1382+1_1382+3delinsTT	p.?	NM_001080.3:c.1343+1_1343+3delinsTT	p.?	g.24528167_24528169delinsTT	CA10576132	Absent	https://www.ncbi.nlm.nih.gov/clinvar/variation/225890/
c.1343+1G>A	p.?	RCV000001420	NM_170740.1:c.1382+1G>A	p.?	NM_001080.3:c.1343+1G>A	p.?	g.24528167G>A	CA362979153	Absent	https://www.ncbi.nlm.nih.gov/clinvar/variation/587401/
IVS9+1G>T	p.Phe449fsX53	Chambliss et al., 1998; Pearl et al., 2015; RCV000001420	NM_170740.1:c.1382+1G>T	p.?	NM_001080.3:c.1343+1G>T	p.?	g.24528167G>T	CA362979155	Absent	https://www.ncbi.nlm.nih.gov/clinvar/variation/1355/
c.1383-2delA	p.?	Li et al., 2015; Wang et al., 2019	NM_170740.1:c.1383-2del	p.?	NM_001080.3:c.1344-2del	p.?	g.24532117del	CA2580074552	Absent	https://www.ncbi.nlm.nih.gov/clinvar/variation/1878485/
c.1402+1G>T	IVS9+1G>T	VCV000984711.1; Chambliss et al., 1998	NM_170740.1:c.1441+1G>T	p.?	NM_001080.3:c.1402+1G>T	p.?	g.24532178G>T	CA362966977	Absent	https://www.ncbi.nlm.nih.gov/clinvar/variation/984711/
c.1402+2T>C	p.?	DiBacco et al., 2020	NM_170740.1:c.1441+2T>C	p.?	NM_001080.3:c.1402+2T>C	p.?	g.24532179T>C	CA136113084	Absent	https://www.ncbi.nlm.nih.gov/clinvar/variation/2776015/
c.1429C>T	p.Gln477X	Balzarini et al., 2019	NM_170740.1:c.1468C>T	p.Gln490Ter	NM_001080.3:c.1429C>T	p.Gln477Ter	g.24533533C>T	CA362967432	Absent	https://www.ncbi.nlm.nih.gov/clinvar/variation/1878486/
c.1498G>C	p.Val500Leu	Leo et al., 2017	NM_170740.1:c.1498G>C	p.Val500Leu	NM_001080.3:c.1459G>C	p.Val487Leu	g.24533563G>C	CA362967498	Absent	https://www.ncbi.nlm.nih.gov/clinvar/variation/1878489/
c.1460T>A	p.Val487Glu	Aoshima et al., 2002	NM_170740.1:c.1499T>A	p.Val500Glu	NM_001080.3:c.1460T>A	p.Val487Glu	g.24533564T>A	CA362967501	Absent	https://www.ncbi.nlm.nih.gov/clinvar/variation/1878487/
c.1478A>G	p.Asn493Ser	RCV000634939	NM_170740.1:c.1517A>G	p.Asn506Ser	NM_001080.3:c.1478A>G	p.Asn493Ser	g.24533582A>G	CA3656958	https://gnomad.broadinstitute.org/variant/6-24533582-A-G?dataset=gnomad_r4	https://www.ncbi.nlm.nih.gov/clinvar/variation/529487/
c.1501-1503del	p.Glu501del	Tay et al., 2014	NM_170740.1:c.1540_1542del	p.Glu514del	NM_001080.3:c.1501_1503del	p.Glu501del	g.24533605_24533607del	CA2580074575	Absent	https://www.ncbi.nlm.nih.gov/clinvar/variation/1878490/?
c.1508C>G	p.Pro503Arg	Martin et al., 2021	NM_170740.1:c.1547C>G	p.Pro516Arg	NM_001080.3:c.1508C>G	p.Pro503Arg	g.24533612C>G	CA362967602	Absent	https://www.ncbi.nlm.nih.gov/clinvar/variation/1878491/
c.1568C>T	p.Ser523Phe	Li et al., 2015; Wang et al., 2019	NM_170740.1:c.1568C>T	p.Ser523Phe	NM_001080.3:c.1529C>T	p.Ser510Phe	g.24533633C>T	CA3656965	https://gnomad.broadinstitute.org/variant/6-24533633-C-T?dataset=gnomad_r4	https://www.ncbi.nlm.nih.gov/clinvar/variation/529488/
c.1540C>T	p.Arg514X	Akaboshi et al., 2003	NM_170740.1:c.1579C>T	p.Arg527Ter	NM_001080.3:c.1540C>T	p.Arg514Ter	g.24533644C>T	CA362967720	https://gnomad.broadinstitute.org/variant/6-24533644-C-T?dataset=gnomad_r4	https://www.ncbi.nlm.nih.gov/clinvar/variation/1069046/
c.1586G>A	p.Gly529Glu	Akiyama et al., 2016	NM_170740.1:c.1586G>A	p.Gly529Glu	NM_001080.3:c.1547G>A	p.Gly516Glu	g.24533651G>A	CA362967754	https://gnomad.broadinstitute.org/variant/6-24533651-G-A?dataset=gnomad_r4	https://www.ncbi.nlm.nih.gov/clinvar/variation/1878493/
c.1557T>G	p.Tyr519X	Casarano et al., 2012	NM_170740.1:c.1596T>G	p.Tyr532Ter	NM_001080.3:c.1557T>G	p.Tyr519Ter	g.24533661T>G	CA362967799	Absent	https://www.ncbi.nlm.nih.gov/clinvar/variation/1878492/
c.1558G>C	p.Gly520Arg	Tokatly Latzer et al., 2023	NM_170740.1:c.1597G>C	p.Gly533Arg	NM_001080.3:c.1558G>C	p.Gly520Arg	g.24533662G>C	CA362967803	https://gnomad.broadinstitute.org/variant/6-24533662-G-C?dataset=gnomad_r4	Absent
c.1592G>A	p.Cys531Tyr	Martin et al., 2021	NM_170740.1:c.1631G>A	p.Cys544Tyr	NM_001080.3:c.1592G>A	p.Cys531Tyr	g.24533696G>A	CA136113856	https://gnomad.broadinstitute.org/variant/6-24533696-G-A?dataset=gnomad_r4	https://www.ncbi.nlm.nih.gov/clinvar/variation/1419591/
c.1597G>A	p.Gly533Arg	Akaboshi et al., 2003	NM_170740.1:c.1636G>A	p.Gly546Arg	NM_001080.3:c.1597G>A	p.Gly533Arg	g.24533701G>A	CA3656974	https://gnomad.broadinstitute.org/variant/6-24533701-G-A?dataset=gnomad_r4	https://www.ncbi.nlm.nih.gov/clinvar/variation/426524/
Not provided	p.Pro81Ser	Esposito et al., 2020						no identifier
hg38 6p22.3-22.2 chr6:22519454-25226331x1	ALDH5A1 deletion	VCV000144466	GRCh38/hg38: chr6:22519454-25226331x1	ALDH5A1 deletion	hg38 6p22.3-22.2 chr6:22519454-25226331x1		g.22519454-25226331del	no identifier	Absent	https://www.ncbi.nlm.nih.gov/clinvar/variation/144466/?redir=vcv
* Reported p.HGVS is inconsistent with c.HGVS

## Sheet: Table S2
Table S2 ALDH5A1 pathogenic and likely pathogenic variants in gnomAD v4.0.0. Highlighted variants (green) are known or predicted LP/P variants used for prevalence estimation in this study.
Chromosome	Position	rsIDs	Reference	Alternate	Source	Filters - exomes	Filters - genomes	Transcript	RefSeq Transcript ID	HGVS Consequence	Protein Consequence	Transcript Consequence	VEP Annotation	ClinVar Clinical Significance	Intrepretation	ClinVar Variation ID	Flags	CADD-PHRED	SpliceAI-acc-gain	SpliceAI-acc-loss	SpliceAI-don-gain	SpliceAI-don-loss	Allele Count	Allele Number	Allele Frequency	Homozygote Count	Hemizygote Count	Allele Count African/African American	Allele Number African/African American	Homozygote Count African/African American	Hemizygote Count African/African American	Allele Count Admixed American	Allele Number Admixed American	Homozygote Count Admixed American	Hemizygote Count Admixed American	Allele Count Ashkenazi Jewish	Allele Number Ashkenazi Jewish	Homozygote Count Ashkenazi Jewish	Hemizygote Count Ashkenazi Jewish	Allele Count East Asian	Allele Number East Asian	Homozygote Count East Asian	Hemizygote Count East Asian	Allele Count European (Finnish)	Allele Number European (Finnish)	Homozygote Count European (Finnish)	Hemizygote Count European (Finnish)	Allele Count Middle Eastern	Allele Number Middle Eastern
6	24495026		TG	T	gnomAD Exomes	PASS	NA	ENST00000357578.8	NM_001080.3	p.Ala12ProfsTer79	p.Ala12ProfsTer79	c.34del	frameshift_variant		Likely Pathogenic			6.051	0	0	0	0	1	1191266	8.39443e-07	0	0	0	25282	0	0	0	19132	0	0	0	16792	0	0	0	30412	0	0	0	27472	0	0	0	3246
6	24515258	rs778127154	CT	C	gnomAD Exomes	PASS	NA	ENST00000357578.8	NM_001080.3	p.Asp274IlefsTer27	p.Asp274IlefsTer27	c.819del	frameshift_variant	Pathogenic/Likely pathogenic		521941		8.519	0	0	0	0	18	1461848	1.23132e-05	0	0	0	33480	0	0	18	44724	0	0	0	26132	0	0	0	39690	0	0	0	53414	0	0	0	5768
6	24495317	rs1764675543	G	A	gnomAD Exomes	PASS	NA	ENST00000357578.8	NM_001080.3	p.Glu107Glu	p.Glu107Glu	c.321G>A	synonymous_variant	Pathogenic		992960		9.757	0	0	0	0	1	1380836	7.24199e-07	0	0	0	31450	0	0	0	35662	0	0	0	25126	0	0	0	35678	0	0	0	33442	0	0	0	4230
6	24495070	rs1247811674	GC	G	gnomAD Exomes	PASS	NA	ENST00000357578.8	NM_001080.3	p.Arg27AlafsTer64	p.Arg27AlafsTer64	c.79del	frameshift_variant	Pathogenic		2038984		11.13	0	0	0	0	6	343460	1.74693e-05	0	0	0	9018	0	0	0	15456	0	0	1	12302	0	0	0	24372	0	0	1	25610	0	0	0	1606
6	24511828		A	G	gnomAD Exomes	PASS	NA	ENST00000348925.2	NM_170740.1	c.727-2A>G		c.727-2A>G	splice_acceptor_variant		Likely Pathogenic			12.09	0	0	0	0	1	375608	2.66235e-06	0	0	0	10270	0	0	0	20962	0	0	0	15722	0	0	0	25174	0	0	0	29406	0	0	0	3392
6	24533579	rs1237131688	TC	T	gnomAD Exomes	PASS	NA	ENST00000357578.8	NM_001080.3	p.Asn493ThrfsTer4	p.Asn493ThrfsTer4	c.1476del	frameshift_variant		Likely Pathogenic			12.74	0	0	0	0	4	833110	4.80129e-06	0	0	0	15786	0	0	0	984	0	0	0	5152	0	0	0	3630	0	0	0	276	0	0	0	1620
6	24495061		GC	G	gnomAD Exomes	PASS	NA	ENST00000357578.8	NM_001080.3	p.Arg23AlafsTer68	p.Arg23AlafsTer68	c.67del	frameshift_variant		Likely Pathogenic			13.74	0	0	0	0	2	1189490	1.68139e-06	0	0	0	25252	0	0	0	18340	0	0	0	17800	0	0	0	28786	0	0	1	26478	0	0	0	3270
6	24495113		CG	C	gnomAD Exomes	PASS	NA	ENST00000357578.8	NM_001080.3	p.Gly40AlafsTer51	p.Gly40AlafsTer51	c.119del	frameshift_variant		Likely Pathogenic			15.21	0	0	0	0	1	1159148	8.62703e-07	0	0	0	23236	0	0	0	9302	0	0	0	15614	0	0	0	26454	0	0	0	25716	0	0	0	3180
6	24495070		G	GC	gnomAD Exomes	PASS	NA	ENST00000357578.8	NM_001080.3	p.Arg27ProfsTer109	p.Arg27ProfsTer109	c.79dup	frameshift_variant		Likely Pathogenic			16.55	0	0	0	0	3	343452	8.73485e-06	0	0	0	9020	0	0	0	15456	0	0	0	12302	0	0	0	24372	0	0	0	25608	0	0	0	1606
6	24495066		CT	C	gnomAD Exomes	PASS	NA	ENST00000357578.8	NM_001080.3	p.Leu24ProfsTer67	p.Leu24ProfsTer67	c.71del	frameshift_variant		Likely Pathogenic			17.01	0	0	0	0	1	1185520	8.43512e-07	0	0	0	25084	0	0	0	17606	0	0	0	17678	0	0	0	28492	0	0	0	26308	0	0	0	3266
6	24495085		G	GCCTGGTCCCTGCCTCCGGGCCTGCGC	gnomAD Exomes	PASS	NA	ENST00000357578.8	NM_001080.3	p.Gly40TrpfsTer60	p.Gly40TrpfsTer60	c.92_117dup	frameshift_variant		Likely Pathogenic			17.36	NA	NA	NA	NA	1	1172602	8.52804e-07	0	0	0	24300	0	0	0	14502	0	0	0	17254	0	0	0	27254	0	0	0	25728	0	0	0	3220
6	24495109	rs1273153948	C	CGCCCG	gnomAD Exomes	PASS	NA	ENST00000357578.8	NM_001080.3	p.Gln43ArgfsTer50	p.Gln43ArgfsTer50	c.123_127dup	frameshift_variant	Pathogenic		964314		18.4	NA	NA	NA	NA	6	1161380	5.16627e-06	0	0	1	23324	0	0	0	9722	0	0	0	15748	0	0	0	26486	0	0	0	25752	0	0	0	3182
6	24495026	rs1397344379	T	TG	gnomAD Exomes,gnomAD Genomes	PASS	PASS	ENST00000357578.8	NM_001080.3	p.Ala12GlyfsTer124	p.Ala12GlyfsTer124	c.34dup	frameshift_variant	Pathogenic		1075244		18.94	0	0	0	0	50	1343128	3.72265e-05	0	0	0	66638	0	0	0	34402	0	0	0	20254	0	0	0	35552	0	0	0	38048	0	0	0	3558
6	24495030	rs761736693	GC	G	gnomAD Exomes	PASS	NA	ENST00000357578.8	NM_001080.3	p.Arg13GlyfsTer78	p.Arg13GlyfsTer78	c.37del	frameshift_variant		Likely Pathogenic			19.07	0	0	0	0	6	1195474	5.01893e-06	0	0	0	25366	0	0	0	19396	0	0	0	17072	0	0	0	30354	0	0	0	27488	0	0	0	3264
6	24511870		T	A	gnomAD Exomes	PASS	NA	ENST00000348925.2	NM_170740.1	c.765+2T>A		c.765+2T>A	splice_donor_variant		Likely Pathogenic			19.11	0	0	0	0	1	444906	2.24767e-06	0	0	0	12102	0	0	0	26098	0	0	0	17530	0	0	0	27392	0	0	0	35550	0	0	0	3666
6	24495112	rs1481291533	C	CCGGCCCGGCCCAG	gnomAD Genomes	NA	PASS	ENST00000357578.8	NM_001080.3	p.Leu44ArgfsTer96	p.Leu44ArgfsTer96	c.118_130dup	frameshift_variant		Likely Pathogenic			19.89	NA	NA	NA	NA	1	151756	6.58953e-06	0	0	1	41384	0	0	0	15234	0	0	0	3464	0	0	0	5156	0	0	0	10498	0	0	0	314
6	24495088		TG	T	gnomAD Exomes	PASS	NA	ENST00000357578.8	NM_001080.3	p.Val32SerfsTer59	p.Val32SerfsTer59	c.94del	frameshift_variant		Likely Pathogenic			20.5	0	0	0	0	1	337824	2.96012e-06	0	0	0	8376	0	0	1	13058	0	0	0	12048	0	0	0	23454	0	0	0	25450	0	0	0	1594
6	24495120		GC	G	gnomAD Exomes	PASS	NA	ENST00000357578.8	NM_001080.3	p.Gln43SerfsTer48	p.Gln43SerfsTer48	c.127del	frameshift_variant		Likely Pathogenic			20.6	0	0	0	0	1	389912	2.56468e-06	0	0	0	8300	0	0	0	12370	0	0	0	12410	0	0	0	23266	0	0	0	29358	0	0	0	1840
6	24533602	rs999671766	G	C	gnomAD Genomes	NA	PASS	ENST00000357578.8	NM_001080.3	p.Val500Leu	p.Val500Leu	c.1498G>C	missense_variant	Conflicting interpretations of pathogenicity	Likely pathogenic(1); Uncertain significance(1)	1405104		20.7	0	0	0	0	2	152156	1.31444e-05	0	0	2	41430	0	0	0	15282	0	0	0	3470	0	0	0	5186	0	0	0	10618	0	0	0	316
6	24532128	rs1759948859	AGAG	A	gnomAD Exomes	PASS	NA	ENST00000357578.8	NM_001080.3	p.Glu454del	p.Glu454del	c.1361_1363del	inframe_deletion	Conflicting interpretations of pathogenicity	Likely pathogenic(1); Uncertain significance(1)	854421		21.3	0	0.04	0	0	1	1461828	6.84075e-07	0	0	0	33480	0	0	0	44724	0	0	0	26132	0	0	0	39698	0	0	0	53418	0	0	0	5768
6	24495128		C	CCGCTGCTA	gnomAD Exomes	PASS	NA	ENST00000357578.8	NM_001080.3	p.Gly49AlafsTer45	p.Gly49AlafsTer45	c.138_145dup	frameshift_variant		Likely Pathogenic			21.6	NA	NA	NA	NA	1	1236370	8.08819e-07	0	0	0	24344	0	0	0	14728	0	0	0	18334	0	0	0	27096	0	0	0	30304	0	0	0	3522
6	24495119	rs1764664759	G	GGCCCA	gnomAD Exomes	PASS	NA	ENST00000357578.8	NM_001080.3	p.Leu44ProfsTer49	p.Leu44ProfsTer49	c.126_130dup	frameshift_variant		Likely Pathogenic			21.7	NA	NA	NA	NA	1	1179734	8.47649e-07	0	0	0	23392	0	0	0	9858	0	0	0	16138	0	0	0	26502	0	0	0	27256	0	0	0	3268
6	24495271	rs1294269013	AC	A	gnomAD Exomes	PASS	NA	ENST00000357578.8	NM_001080.3	p.Cys93AlafsTer38	p.Cys93AlafsTer38	c.276del	frameshift_variant	Pathogenic		1070905		22.8	0	0	0	0	1	547486	1.82653e-06	0	0	0	15658	0	0	0	34672	0	0	0	19950	0	0	0	32048	0	0	0	33176	0	0	0	2616
6	24495133		G	GC	gnomAD Exomes	PASS	NA	ENST00000357578.8	NM_001080.3	p.Tyr47LeufsTer89	p.Tyr47LeufsTer89	c.138dup	frameshift_variant		Likely Pathogenic			22.9	0	0	0	0	1	1251178	7.99247e-07	0	0	1	24658	0	0	0	16854	0	0	0	19140	0	0	0	27374	0	0	0	30818	0	0	0	3596
6	24515204	rs145087265	A	G	gnomAD Exomes,gnomAD Genomes	PASS	PASS	ENST00000357578.8	NM_001080.3	p.Asn255Ser	p.Asn255Ser	c.764A>G	missense_variant	Conflicting interpretations of pathogenicity	Likely pathogenic(1); Uncertain significance(1)	834848		22.9	0	0.07	0	0	80	1611604	4.964e-05	0	0	12	74024	0	0	0	59688	0	0	0	29596	0	0	3	44760	0	0	0	63360	0	0	0	6082
6	24495129		CG	C	gnomAD Exomes	PASS	NA	ENST00000357578.8	NM_001080.3	p.Arg45ProfsTer46	p.Arg45ProfsTer46	c.134del	frameshift_variant		Likely Pathogenic			23	0	0	0	0	1	1236628	8.08651e-07	0	0	0	24344	0	0	0	14754	0	0	0	18384	0	0	0	27086	0	0	0	30320	0	0	0	3524
6	24495274	rs765561257	G	T	gnomAD Exomes,gnomAD Genomes	PASS	PASS	ENST00000357578.8	NM_001080.3	p.Cys93Phe	p.Cys93Phe	c.278G>T	missense_variant	Pathogenic		449408		23.1	0	0	0	0	52	1532622	3.39288e-05	0	0	0	72842	0	0	1	50932	0	0	0	28570	0	0	0	40818	0	0	0	44058	0	0	0	4540
6	24528076	rs776600632	AT	A	gnomAD Exomes	PASS	NA	ENST00000357578.8	NM_001080.3	p.Phe419SerfsTer38	p.Phe419SerfsTer38	c.1256del	frameshift_variant		Likely Pathogenic			23.2	0.03	0	0	0	8	628744	1.27238e-05	0	0	0	17690	0	0	0	43738	0	0	0	20980	0	0	0	36070	0	0	4	53140	0	0	0	4148
6	24504876	rs1306678453	TC	T	gnomAD Exomes,gnomAD Genomes	PASS	PASS	ENST00000357578.8	NM_001080.3	p.Ser208ValfsTer3	p.Ser208ValfsTer3	c.621del	frameshift_variant	Pathogenic		664746		23.6	0	0	0	0	17	1614040	1.05326e-05	0	0	0	74932	0	0	2	60000	0	0	0	29606	0	0	0	44894	0	0	0	64034	0	0	0	6084
6	24520535	rs72552283	C	A	gnomAD Exomes	PASS	NA	ENST00000357578.8	NM_001080.3	p.Asn335Lys	p.Asn335Lys	c.1005C>A	missense_variant	Likely pathogenic		1878474		23.7	0	0	0	0	16	1461842	1.09451e-05	0	0	1	33478	0	0	0	44722	0	0	0	26134	0	0	0	39698	0	0	0	53416	0	0	0	5756
6	24495237	rs1383327902	C	T	gnomAD Exomes	PASS	NA	ENST00000357578.8	NM_001080.3	p.Pro81Ser	p.Pro81Ser	c.241C>T	missense_variant		Likely Pathogenic - PMID 32680940 - Pro81Ser in trans with Arg527Ter, urine GHB elevated			24	0	0	0	0	1	1371450	7.29155e-07	0	0	0	29576	0	0	0	35024	0	0	0	24748	0	0	0	34402	0	0	0	33422	0	0	0	4148
6	24503385	rs755029414	G	GGCCCTTT	gnomAD Exomes	PASS	NA	ENST00000357578.8	NM_001080.3	p.Val190CysfsTer55	p.Val190CysfsTer55	c.566_567insTTGCCCT	frameshift_variant	Pathogenic		663114		24	NA	NA	NA	NA	2	1461524	1.36843e-06	0	0	0	33476	0	0	0	44716	0	0	0	26134	0	0	0	39700	0	0	0	53120	0	0	0	5766
6	24494997		A	T	gnomAD Exomes	PASS	NA	ENST00000357578.8	NM_001080.3	p.Met1?	p.Met1?	c.1A>T	start_lost		Likely Pathogenic			24.1	0	0	0	0	4	1165112	3.43315e-06	0	0	0	24746	0	0	0	17100	0	0	0	15564	0	0	0	30298	0	0	0	26790	0	0	0	3138
6	24495099	rs1561865665	TCCGGGCCTGCGCCCGGCCCGGCCC	T	gnomAD Exomes,gnomAD Genomes	PASS	PASS	ENST00000357578.8	NM_001080.3	p.Ser35_Gln43delinsTer	p.Ser35_Gln43delinsTer	c.104_127del	stop_gained	Pathogenic		582120		24.1	NA	NA	NA	NA	12	1318134	9.10378e-06	0	0	0	64878	0	0	0	26228	0	0	0	19826	0	0	0	31842	0	0	0	36392	0	0	0	3520
6	24504968	rs62621664	G	A	gnomAD Exomes,gnomAD Genomes	PASS	PASS	ENST00000357578.8	NM_001080.3	p.Ala237Thr	p.Ala237Thr	c.709G>A	missense_variant	Conflicting interpretations of pathogenicity	Likely pathogenic(2); Uncertain significance(1)	904924		24.1	0	0	0	0	57	1613988	3.53162e-05	0	0	0	74922	0	0	0	60008	0	0	0	29604	0	0	0	44882	0	0	1	64002	0	0	0	6084
6	24502599	rs1489666051	C	A	gnomAD Exomes,gnomAD Genomes	PASS	PASS	ENST00000357578.8	NM_001080.3	p.Ala144Asp	p.Ala144Asp	c.431C>A	missense_variant	Likely pathogenic		1878443		24.3	0	0	0	0	5	1612010	3.10172e-06	0	0	5	74846	0	0	0	59984	0	0	0	29586	0	0	0	44870	0	0	0	63994	0	0	0	6082
6	24515195		G	T	gnomAD Exomes	PASS	NA	ENST00000357578.8	NM_001080.3	p.Gly252Val	p.Gly252Val	c.755G>T	missense_variant	Likely pathogenic		1878466		24.5	0	0	0	0	1	833080	1.20036e-06	0	0	0	15784	0	0	0	984	0	0	0	5152	0	0	0	3630	0	0	0	276	0	0	0	1620
6	24515203		A	G	gnomAD Exomes	PASS	NA	ENST00000357578.8	NM_001080.3	p.Asn255Asp	p.Asn255Asp	c.763A>G	missense_variant	Pathogenic		1878467		24.5	0	0	0	0	1	628706	1.59057e-06	0	0	0	17694	0	0	0	43738	0	0	0	20980	0	0	0	36058	0	0	0	53102	0	0	0	4148
6	24494998	rs1248373329	T	C	gnomAD Exomes,gnomAD Genomes	PASS	PASS	ENST00000357578.8	NM_001080.3	p.Met1?	p.Met1?	c.2T>C	start_lost	Uncertain significance	Likely Pathogenic	1918257		24.6	0	0	0	0	5	1315294	3.80143e-06	0	0	4	65960	0	0	0	32330	0	0	0	18934	0	0	1	35218	0	0	0	37268	0	0	0	3434
6	24533582	rs776978579	A	G	gnomAD Exomes	PASS	NA	ENST00000357578.8	NM_001080.3	p.Asn493Ser	p.Asn493Ser	c.1478A>G	missense_variant	Conflicting interpretations of pathogenicity	Likely pathogenic(1); Uncertain significance(1)	529487		24.6	0	0	0	0	12	1461892	8.20854e-06	0	0	0	33480	0	0	0	44724	0	0	0	26136	0	0	0	39700	0	0	0	53420	0	0	0	5768
6	24495273		T	C	gnomAD Exomes	PASS	NA	ENST00000357578.8	NM_001080.3	p.Cys93Arg	p.Cys93Arg	c.277T>C	missense_variant	Likely pathogenic		1878488		24.7	0	0	0	0	3	1380532	2.17308e-06	0	0	0	31446	0	0	0	35654	0	0	0	25092	0	0	0	35680	0	0	0	33446	0	0	0	4226
6	24504908	rs1064796319	G	A	gnomAD Exomes	PASS	NA	ENST00000357578.8	NM_001080.3	p.Ala217Thr	p.Ala217Thr	c.649G>A	missense_variant	Uncertain significance	Likely Pathogenic- BCM cohort : Case 4, 1y/F , homozygous , elevated GHB	423243		24.8	0.01	0	0	0	5	1461886	3.42024e-06	0	0	0	33480	0	0	5	44724	0	0	0	26136	0	0	0	39700	0	0	0	53416	0	0	0	5766
6	24504944		C	T	gnomAD Exomes	PASS	NA	ENST00000357578.8	NM_001080.3	p.Pro229Ser	p.Pro229Ser	c.685C>T	missense_variant	Likely pathogenic		1878463		24.8	0	0	0	0	1	833106	1.20033e-06	0	0	0	15784	0	0	0	984	0	0	0	5152	0	0	0	3630	0	0	0	276	0	0	0	1620
6	24515240		T	G	gnomAD Exomes	PASS	NA	ENST00000357578.8	NM_001080.3	p.Val267Gly	p.Val267Gly	c.800T>G	missense_variant	Likely pathogenic		1878469		24.8	0	0	0	0	1	628756	1.59044e-06	0	0	0	17694	0	0	0	43740	0	0	0	20982	0	0	1	36060	0	0	0	53142	0	0	0	4148
6	24515243	rs375628463	G	A	gnomAD Exomes,gnomAD Genomes	PASS	PASS	ENST00000357578.8	NM_001080.3	p.Gly268Glu	p.Gly268Glu	c.803G>A	missense_variant	Pathogenic		235512		24.8	0	0	0	0	300	1613390	0.000185944	0	0	0	74740	0	0	6	59950	0	0	0	29596	0	0	1	44868	0	0	0	63784	0	0	0	6084
6	24504959	rs1386328721	C	T	gnomAD Genomes	NA	PASS	ENST00000357578.8	NM_001080.3	p.Pro234Ser	p.Pro234Ser	c.700C>T	missense_variant	Likely pathogenic		1878464		24.9	0	0	0	0	1	152234	6.56883e-06	0	0	0	41454	0	0	0	15286	0	0	0	3472	0	0	0	5198	0	0	0	10622	0	0	0	316
6	24504951	rs757605946	A	G	gnomAD Exomes,gnomAD Genomes	PASS	PASS	ENST00000357578.8	NM_001080.3	p.Glu231Gly	p.Glu231Gly	c.692A>G	missense_variant	Conflicting interpretations of pathogenicity	Likely pathogenic(1); Uncertain significance(1)	1493203		25	0	0	0	0	9	1614094	5.57588e-06	0	0	0	74936	0	0	5	60006	0	0	0	29606	0	0	0	44896	0	0	0	64038	0	0	0	6084
6	24495274		G	GCGGGGTGCGAGAGGCC	gnomAD Exomes	PASS	NA	ENST00000357578.8	NM_001080.3	p.Ala100GlyfsTer41	p.Ala100GlyfsTer41	c.281_296dup	frameshift_variant		Likely Pathogenic			25.1	NA	NA	NA	NA	2	1380650	1.44859e-06	0	0	0	31448	0	0	0	35656	0	0	0	25102	0	0	0	35682	0	0	0	33452	0	0	0	4232
6	24504950	rs751888532	G	A	gnomAD Exomes,gnomAD Genomes	PASS	PASS	ENST00000357578.8	NM_001080.3	p.Glu231Lys	p.Glu231Lys	c.691G>A	missense_variant	Pathogenic/Likely pathogenic		934137		25.1	0	0	0	0	47	1614082	2.91187e-05	0	0	1	74924	0	0	0	60004	0	0	0	29606	0	0	0	44896	0	0	0	64034	0	0	0	6084
6	24515194		G	T	gnomAD Exomes	PASS	NA	ENST00000357578.8	NM_001080.3	p.Gly252Cys	p.Gly252Cys	c.754G>T	missense_variant	Likely pathogenic		1878465		25.1	0	0.01	0	0	1	627028	1.59483e-06	0	0	0	17610	0	0	0	43692	0	0	0	20930	0	0	0	35950	0	0	0	52914	0	0	0	4144
6	24503405	rs1759249344	C	T	gnomAD Exomes,gnomAD Genomes	PASS	PASS	ENST00000357578.8	NM_001080.3	p.Pro194Leu	p.Pro194Leu	c.581C>T	missense_variant	Likely pathogenic		1683947		25.3	0	0	0	0	3	1613330	1.85951e-06	0	0	0	74914	0	0	0	59994	0	0	0	29598	0	0	0	44900	0	0	0	63410	0	0	0	6082
6	24504881	rs748783975	A	C	gnomAD Exomes	PASS	NA	ENST00000357578.8	NM_001080.3	p.Ser208Arg	p.Ser208Arg	c.622A>C	missense_variant	Likely pathogenic		1878459		25.3	0	0	0	0	4	628780	6.36153e-06	0	0	0	17694	0	0	0	43740	0	0	0	20984	0	0	0	36068	0	0	0	53144	0	0	0	4148
6	24503411	rs769411080	G	A	gnomAD Exomes	PASS	NA	ENST00000357578.8	NM_001080.3	p.Gly196Asp	p.Gly196Asp	c.587G>A	missense_variant	Likely pathogenic		1878454		25.4	0	0	0	0	1	1460914	6.84503e-07	0	0	0	33476	0	0	0	44718	0	0	0	26130	0	0	0	39700	0	0	0	52574	0	0	0	5764
6	24503413	rs768219929	G	A	gnomAD Exomes,gnomAD Genomes	PASS	PASS	ENST00000357578.8	NM_001080.3	p.Val197Met	p.Val197Met	c.589G>A	missense_variant	Conflicting interpretations of pathogenicity	Likely pathogenic(1); Uncertain significance(5)	356132		25.7	0	0	0	0	103	1613018	6.38555e-05	0	0	3	74934	0	0	10	59992	0	0	0	29598	0	0	1	44900	0	0	0	63098	0	0	4	6080
6	24504957	rs1326526453	C	T	gnomAD Exomes,gnomAD Genomes	PASS	PASS	ENST00000357578.8	NM_001080.3	p.Thr233Met	p.Thr233Met	c.698C>T	missense_variant	Pathogenic		1810826		25.7	0	0	0	0	8	1614050	4.95648e-06	0	0	0	74926	0	0	0	60012	0	0	0	29606	0	0	0	44894	0	0	0	64018	0	0	1	6082
6	24533701	rs72552284	G	A	gnomAD Exomes,gnomAD Genomes	PASS	PASS	ENST00000357578.8	NM_001080.3	p.Gly533Arg	p.Gly533Arg	c.1597G>A	missense_variant	Pathogenic/Likely pathogenic		426524		25.7	0	0	0.01	0	52	1613988	3.22183e-05	0	0	12	74976	0	0	1	60006	0	0	0	29606	0	0	1	44890	0	0	1	64018	0	0	0	6052
6	24533633	rs578023593	C	T	gnomAD Genomes	NA	PASS	ENST00000357578.8	NM_001080.3	p.Ser510Phe	p.Ser510Phe	c.1529C>T	missense_variant	Conflicting interpretations of pathogenicity	Pathogenic(1); Uncertain significance(1)	529488		25.8	0	0	0	0	1	152118	6.57384e-06	0	0	0	41484	0	0	0	15286	0	0	0	3470	0	0	1	5172	0	0	0	10584	0	0	0	294
6	24528080	rs765595608	C	A	gnomAD Exomes,gnomAD Genomes	PASS	PASS	ENST00000357578.8	NM_001080.3	p.Phe419Leu	p.Phe419Leu	c.1257C>A	missense_variant	Pathogenic		1878479		25.9	0	0	0	0	19	1614054	1.17716e-05	0	0	0	74934	0	0	0	59994	0	0	0	29606	0	0	1	44900	0	0	0	64030	0	0	0	6084
6	24495238		CGGCCAGCG	C	gnomAD Exomes	PASS	NA	ENST00000357578.8	NM_001080.3	p.Ala82ArgfsTer51	p.Ala82ArgfsTer51	c.244_251del	frameshift_variant	Pathogenic		1897663		26.3	NA	NA	NA	NA	3	1371536	2.18733e-06	0	0	0	29582	0	0	0	35030	0	0	0	24746	0	0	0	34400	0	0	0	33424	0	0	0	4154
6	24528117	rs1561879315	A	C	gnomAD Exomes	PASS	NA	ENST00000357578.8	NM_001080.3	p.Met432Leu	p.Met432Leu	c.1294A>C	missense_variant	Pathogenic		1878483		26.3	0	0	0	0	4	628680	6.36254e-06	0	0	0	17692	0	0	0	43738	0	0	0	20978	0	0	4	36066	0	0	0	53140	0	0	0	4146
6	24528147	rs750638943	C	T	gnomAD Exomes	PASS	NA	ENST00000357578.8	NM_001080.3	p.Pro442Ser	p.Pro442Ser	c.1324C>T	missense_variant	Conflicting interpretations of pathogenicity	Pathogenic(1); Uncertain significance(1)	1013890		26.4	0	0	0	0	5	1461620	3.42086e-06	0	0	0	33476	0	0	0	44722	0	0	0	26122	0	0	0	39692	0	0	0	53384	0	0	0	5768
6	24533696	rs953870735	G	A	gnomAD Exomes,gnomAD Genomes	PASS	PASS	ENST00000357578.8	NM_001080.3	p.Cys531Tyr	p.Cys531Tyr	c.1592G>A	missense_variant	Pathogenic/Likely pathogenic		1419591		26.4	0	0	0.04	0	7	1613976	4.33712e-06	0	0	0	74880	0	0	0	60002	0	0	0	29604	0	0	0	44898	0	0	0	64028	0	0	0	6080
6	24528049	rs118203984	G	A	gnomAD Exomes,gnomAD Genomes	PASS	PASS	ENST00000357578.8	NM_001080.3	p.Gly409Asp	p.Gly409Asp	c.1226G>A	missense_variant	Pathogenic/Likely pathogenic		1359		26.8	0	0	0	0	23	1614036	1.425e-05	0	0	0	74912	0	0	0	60004	0	0	0	29606	0	0	0	44900	0	0	0	64024	0	0	0	6084
6	24504927	rs72552282	G	A	gnomAD Exomes	PASS	NA	ENST00000357578.8	NM_001080.3	p.Cys223Tyr	p.Cys223Tyr	c.668G>A	missense_variant	Pathogenic/Likely pathogenic		449409		26.9	0.03	0	0	0	4	1461892	2.73618e-06	0	0	2	33478	0	0	0	44724	0	0	0	26136	0	0	0	39700	0	0	0	53420	0	0	0	5768
6	24522925	rs760478429	GGTAA	G	gnomAD Exomes,gnomAD Genomes	PASS	PASS	ENST00000357578.8	NM_001080.3	c.1173+4_1173+7del		c.1173+4_1173+7del	splice_donor_variant		Likely Pathogenic			27	0	0	0	0.17	4	772626	5.17715e-06	0	0	0	58802	0	0	0	58702	0	0	0	24140	0	0	0	40782	0	0	0	62614	0	0	0	4420
6	24528090	rs1759856050	A	G	gnomAD Exomes	PASS	NA	ENST00000357578.8	NM_001080.3	p.Thr423Ala	p.Thr423Ala	c.1267A>G	missense_variant	Conflicting interpretations of pathogenicity	Likely pathogenic(1); Uncertain significance(1)	1878480		27	0.01	0	0	0	3	628740	4.77145e-06	0	0	0	17692	0	0	1	43738	0	0	0	20980	0	0	0	36070	0	0	0	53142	0	0	0	4148
6	24495155	rs1177091667	CCT	C	gnomAD Exomes	PASS	NA	ENST00000357578.8	NM_001080.3	p.Ser55CysfsTer80	p.Ser55CysfsTer80	c.164_165del	frameshift_variant	Pathogenic		1878470		27.1	0	0	0	0	3	449994	6.66676e-06	0	0	0	9704	0	0	0	19974	0	0	0	16124	0	0	0	24370	0	0	0	31686	0	0	0	2132
6	24503360		T	A	gnomAD Exomes	PASS	NA	ENST00000357578.8	NM_001080.3	p.Ile179Asn	p.Ile179Asn	c.536T>A	missense_variant	Likely pathogenic		1878450		27.1	0.01	0	0	0	1	628714	1.59055e-06	0	0	0	17694	0	0	0	43736	0	0	0	20984	0	0	0	36070	0	0	0	53086	0	0	0	4148
6	24504926	rs1380589911	T	C	gnomAD Exomes,gnomAD Genomes	PASS	PASS	ENST00000357578.8	NM_001080.3	p.Cys223Arg	p.Cys223Arg	c.667T>C	missense_variant	Pathogenic/Likely pathogenic		1810825		27.1	0.01	0	0	0	8	1614126	4.95624e-06	0	0	0	74952	0	0	0	60008	0	0	0	29604	0	0	0	44900	0	0	0	64048	0	0	0	6084
6	24520423	rs2127387279	ACT	A	gnomAD Exomes	PASS	NA	ENST00000357578.8	NM_001080.3	p.Ser299CysfsTer18	p.Ser299CysfsTer18	c.896_897del	frameshift_variant	Pathogenic		1075603		27.4	0.01	0	0	0	2	833110	2.40064e-06	0	0	0	15786	0	0	0	984	0	0	0	5152	0	0	0	3630	0	0	0	276	0	0	0	1620
6	24495275		C	CGG	gnomAD Exomes	PASS	NA	ENST00000357578.8	NM_001080.3	p.Val95GlyfsTer37	p.Val95GlyfsTer37	c.282_283dup	frameshift_variant		Likely Pathogenic			27.5	NA	NA	NA	NA	1	1380586	7.2433e-07	0	0	0	31442	0	0	0	35656	0	0	0	25110	0	0	0	35668	0	0	0	33452	0	0	0	4230
6	24522878	rs772887331	GA	G	gnomAD Genomes	NA	PASS	ENST00000357578.8	NM_001080.3	p.Gly377GlufsTer7	p.Gly377GlufsTer7	c.1128del	frameshift_variant		Likely Pathogenic			27.8	0	0	0.11	0.02	1	152098	6.57471e-06	0	0	1	41392	0	0	0	15258	0	0	0	3472	0	0	0	5196	0	0	0	10606	0	0	0	314
6	24503350		G	C	gnomAD Exomes	PASS	NA	ENST00000357578.8	NM_001080.3	p.Gly176Arg	p.Gly176Arg	c.526G>C	missense_variant		Likely Pathogenic - same variant effect as c.526G>A			28.4	0	0	0	0	2	1461806	1.36817e-06	0	0	0	33480	0	0	0	44720	0	0	0	26136	0	0	0	39700	0	0	0	53350	0	0	0	5768
6	24495301		T	TGCGC	gnomAD Exomes	PASS	NA	ENST00000357578.8	NM_001080.3	p.Ala105ArgfsTer32	p.Ala105ArgfsTer32	c.308_311dup	frameshift_variant		Likely Pathogenic			28.9	NA	NA	NA	NA	1	1380864	7.24184e-07	0	0	0	31466	0	0	0	35672	0	0	0	25128	0	0	0	35688	0	0	0	33450	0	0	0	4228
6	24528144	rs1041467895	G	A	gnomAD Exomes	PASS	NA	ENST00000357578.8	NM_001080.3	p.Gly441Arg	p.Gly441Arg	c.1321G>A	missense_variant	Likely pathogenic		1878494		29	0	0	0	0.01	8	1461586	5.47351e-06	0	0	0	33472	0	0	0	44718	0	0	0	26124	0	0	0	39690	0	0	0	53384	0	0	1	5768
6	24503341	rs759155182	C	T	gnomAD Exomes	PASS	NA	ENST00000357578.8	NM_001080.3	p.Arg173Cys	p.Arg173Cys	c.517C>T	missense_variant	Likely pathogenic		1878448		29.2	0	0	0	0	16	1461808	1.09453e-05	0	0	0	33480	0	0	1	44722	0	0	0	26136	0	0	0	39698	0	0	0	53356	0	0	0	5768
6	24503350	rs72552281	G	A	gnomAD Exomes,gnomAD Genomes	PASS	PASS	ENST00000357578.8	NM_001080.3	p.Gly176Arg	p.Gly176Arg	c.526G>A	missense_variant	Pathogenic		379247		29.4	0.02	0	0	0	22	1613968	1.3631e-05	0	0	1	74902	0	0	0	59996	0	0	0	29608	0	0	1	44890	0	0	0	63960	0	0	0	6084
6	24533651	rs1561881357	G	A	gnomAD Exomes	PASS	NA	ENST00000357578.8	NM_001080.3	p.Gly516Glu	p.Gly516Glu	c.1547G>A	missense_variant	Pathogenic		1878493		29.7	0	0	0.16	0	11	1461888	7.52452e-06	0	0	0	33480	0	0	0	44724	0	0	0	26136	0	0	1	39700	0	0	0	53420	0	0	0	5768
6	24503339	rs773814880	G	A	gnomAD Exomes,gnomAD Genomes	PASS	PASS	ENST00000357578.8	NM_001080.3	p.Arg172His	p.Arg172His	c.515G>A	missense_variant	Conflicting interpretations of pathogenicity	Likely pathogenic(3); Uncertain significance(2)	356130		29.9	0	0	0	0	25	1613974	1.54897e-05	0	0	0	74930	0	0	0	59996	0	0	0	29608	0	0	17	44888	0	0	0	63936	0	0	0	6084
6	24520496	rs747336313	C	CCA	gnomAD Exomes,gnomAD Genomes	PASS	PASS	ENST00000357578.8	NM_001080.3	p.Gln323HisfsTer4	p.Gln323HisfsTer4	c.967_968dup	frameshift_variant	Pathogenic		1073790		29.9	NA	NA	NA	NA	4	1614018	2.47829e-06	0	0	0	74896	0	0	0	59992	0	0	0	29608	0	0	0	44888	0	0	0	64022	0	0	0	6084
6	24522880	rs1453663231	AG	A	gnomAD Genomes	NA	PASS	ENST00000357578.8	NM_001080.3	p.Gly377GlufsTer7	p.Gly377GlufsTer7	c.1130del	frameshift_variant		Likely Pathogenic			29.9	0	0	0.06	0.01	2	152182	1.31422e-05	0	0	2	41434	0	0	0	15276	0	0	0	3470	0	0	0	5202	0	0	0	10618	0	0	0	316
6	24533662	rs1179619995	G	C	gnomAD Exomes	PASS	NA	ENST00000357578.8	NM_001080.3	p.Gly520Arg	p.Gly520Arg	c.1558G>C	missense_variant		Likely Pathogenic - BCM cohort: two siblings, 22/F, 25/F (cases 6,7) with Gly268Glu in trans, known to have SSADHD- details/urine biochem not available.MAPS normal in adult.			30	0	0	0.08	0	1	1461886	6.84048e-07	0	0	0	33480	0	0	0	44724	0	0	0	26136	0	0	0	39700	0	0	0	53418	0	0	0	5768
6	24503432		C	G	gnomAD Exomes	PASS	NA	ENST00000357578.8	NM_001080.3	p.Pro203Arg	p.Pro203Arg	c.608C>G	missense_variant	Pathogenic		1878455		31	0	0	0	0	3	1459488	2.05552e-06	0	0	0	33472	0	0	0	44714	0	0	0	26126	0	0	0	39698	0	0	0	51284	0	0	0	5760
6	24520446		G	A	gnomAD Exomes	PASS	NA	ENST00000357578.8	NM_001080.3	p.Glu306Lys	p.Glu306Lys	c.916G>A	missense_variant	Likely pathogenic		1878473		31	0	0	0	0	2	628772	3.1808e-06	0	0	0	17694	0	0	0	43740	0	0	0	20984	0	0	0	36070	0	0	0	53142	0	0	0	4144
6	24520516		TG	T	gnomAD Exomes	PASS	NA	ENST00000357578.8	NM_001080.3	p.Ala330HisfsTer28	p.Ala330HisfsTer28	c.988del	frameshift_variant		Likely Pathogenic			31	0	0	0	0	1	833110	1.20032e-06	0	0	0	15786	0	0	0	984	0	0	0	5152	0	0	0	3630	0	0	0	276	0	0	0	1620
6	24533601	rs1759979356	T	TGTGGAGTGCCCTTTTG	gnomAD Exomes	PASS	NA	ENST00000357578.8	NM_001080.3	p.Lys508ProfsTer20	p.Lys508ProfsTer20	c.1506_1521dup	frameshift_variant	Pathogenic		835064		31	NA	NA	NA	NA	2	628782	3.18075e-06	0	0	0	17694	0	0	0	43740	0	0	0	20984	0	0	0	36070	0	0	0	53144	0	0	0	4148
6	24495046		C	A	gnomAD Exomes	PASS	NA	ENST00000357578.8	NM_001080.3	p.Ser17Ter	p.Ser17Ter	c.50C>A	stop_gained		Likely Pathogenic			32	0	0	0	0	9	1205068	7.46846e-06	0	0	0	25588	0	0	0	20642	0	0	0	18004	0	0	0	29900	0	0	0	27560	0	0	0	3316
6	24502545	rs2127382173	AGT	A	gnomAD Exomes	PASS	NA	ENST00000357578.8	NM_001080.3	p.Trp127ValfsTer8	p.Trp127ValfsTer8	c.379_380del	frameshift_variant	Pathogenic		1429807		32	0.01	0.01	0.23	0	1	1460812	6.84551e-07	0	0	0	33460	0	0	1	44724	0	0	0	26126	0	0	0	39680	0	0	0	53396	0	0	0	5768
6	24503290		GAAAT	G	gnomAD Exomes	PASS	NA	ENST00000357578.8	NM_001080.3	p.Glu156ValfsTer8	p.Glu156ValfsTer8	c.467_470del	frameshift_variant		Likely Pathogenic			32	0.07	0	0	0	1	1461734	6.84119e-07	0	0	0	33480	0	0	0	44722	0	0	0	26134	0	0	0	39700	0	0	0	53286	0	0	0	5768
6	24503297		TCTATTCC	T	gnomAD Exomes	PASS	NA	ENST00000357578.8	NM_001080.3	p.Tyr159ProfsTer4	p.Tyr159ProfsTer4	c.474_480del	frameshift_variant		Likely Pathogenic			32	NA	NA	NA	NA	1	628680	1.59063e-06	0	0	0	17694	0	0	0	43740	0	0	0	20982	0	0	0	36070	0	0	0	53058	0	0	0	4148
6	24503322	rs1247759050	GT	G	gnomAD Exomes	PASS	NA	ENST00000357578.8	NM_001080.3	p.Phe167SerfsTer29	p.Phe167SerfsTer29	c.500del	frameshift_variant		Likely Pathogenic			32	0.01	0	0	0	1	628662	1.59068e-06	0	0	0	17690	0	0	0	43732	0	0	0	20982	0	0	0	36070	0	0	0	53048	0	0	0	4146
6	24503353	rs1184463572	G	GAC	gnomAD Exomes	PASS	NA	ENST00000357578.8	NM_001080.3	p.Ile178ThrfsTer19	p.Ile178ThrfsTer19	c.531_532dup	frameshift_variant		Likely Pathogenic			32	NA	NA	NA	NA	2	1461792	1.36818e-06	0	0	0	33480	0	0	0	44718	0	0	0	26136	0	0	0	39700	0	0	0	53344	0	0	0	5768
6	24503432	rs906284769	C	T	gnomAD Exomes,gnomAD Genomes	PASS	PASS	ENST00000357578.8	NM_001080.3	p.Pro203Leu	p.Pro203Leu	c.608C>T	missense_variant	Conflicting interpretations of pathogenicity	Pathogenic(3); Likely pathogenic(1); Uncertain significance(1)	1334843		32	0	0	0	0	18	1611690	1.11684e-05	0	0	0	74918	0	0	2	59998	0	0	0	29598	0	0	0	44900	0	0	1	61896	0	0	0	6076
6	24504938	rs1292916697	G	GTGAA	gnomAD Genomes	NA	PASS	ENST00000357578.8	NM_001080.3	p.Lys228AsnfsTer16	p.Lys228AsnfsTer16	c.680_683dup	frameshift_variant		Likely Pathogenic			32	NA	NA	NA	NA	1	152208	6.56996e-06	0	0	0	41456	0	0	0	15278	0	0	0	3470	0	0	1	5198	0	0	0	10624	0	0	0	316
6	24522800		A	AG	gnomAD Exomes	PASS	NA	ENST00000357578.8	NM_001080.3	p.Ile352HisfsTer3	p.Ile352HisfsTer3	c.1052dup	frameshift_variant		Likely Pathogenic			32	0	0	0	0	1	1461838	6.8407e-07	0	0	0	33478	0	0	0	44720	0	0	0	26134	0	0	0	39696	0	0	0	53414	0	0	0	5766
6	24528166	rs1561879386	AG	A	gnomAD Exomes	PASS	NA	ENST00000357578.8	NM_001080.3	c.1343+1del		c.1343+1del	splice_donor_variant	Pathogenic		1333253		32	0	0	0	0.99	3	1461552	2.05261e-06	0	0	0	33472	0	0	0	44720	0	0	0	26124	0	0	0	39688	0	0	0	53386	0	0	0	5766
6	24533632	rs1310562157	TC	T	gnomAD Exomes	PASS	NA	ENST00000357578.8	NM_001080.3	p.Gly511AlafsTer35	p.Gly511AlafsTer35	c.1530del	frameshift_variant		Likely Pathogenic			32	0	0	0.01	0	1	628784	1.59037e-06	0	0	0	17694	0	0	0	43740	0	0	0	20984	0	0	0	36070	0	0	0	53144	0	0	0	4148
6	24533691		TG	T	gnomAD Exomes	PASS	NA	ENST00000357578.8	NM_001080.3	p.Val530CysfsTer16	p.Val530CysfsTer16	c.1588del	frameshift_variant		Likely Pathogenic			32	0	0	0.19	0	1	833110	1.20032e-06	0	0	0	15786	0	0	0	984	0	0	0	5152	0	0	0	3630	0	0	0	276	0	0	0	1620
6	24495137		C	G	gnomAD Exomes	PASS	NA	ENST00000357578.8	NM_001080.3	p.Tyr47Ter	p.Tyr47Ter	c.141C>G	stop_gained		Likely Pathogenic			33	0	0	0	0	1	425968	2.34759e-06	0	0	0	9090	0	0	0	16994	0	0	1	14456	0	0	0	23904	0	0	0	30828	0	0	0	2008
6	24503261	rs1759242138	A	G	gnomAD Exomes	PASS	NA	ENST00000357578.8	NM_001080.3	c.439-2A>G		c.439-2A>G	splice_acceptor_variant		Likely Pathogenic			33	0.01	0.86	0.13	0	8	1461340	5.47443e-06	0	0	0	33480	0	0	0	44708	0	0	0	26128	0	0	0	39698	0	0	0	52976	0	0	0	5768
6	24503349	rs753887372	CG	C	gnomAD Exomes	PASS	NA	ENST00000357578.8	NM_001080.3	p.Gly176GlufsTer20	p.Gly176GlufsTer20	c.527del	frameshift_variant		Likely Pathogenic			33	0.02	0	0	0	1	1461798	6.84089e-07	0	0	0	33480	0	0	0	44722	0	0	0	26136	0	0	0	39700	0	0	0	53340	0	0	0	5768
6	24504908	rs1561870201	G	GC	gnomAD Exomes	PASS	NA	ENST00000357578.8	NM_001080.3	p.Ala218ArgfsTer25	p.Ala218ArgfsTer25	c.651dup	frameshift_variant		Likely Pathogenic			33	0	0	0	0	1	1461886	6.84048e-07	0	0	0	33480	0	0	0	44724	0	0	0	26136	0	0	0	39700	0	0	0	53416	0	0	0	5766
6	24504908		GCCGC	G	gnomAD Exomes	PASS	NA	ENST00000357578.8	NM_001080.3	p.Ala218TrpfsTer9	p.Ala218TrpfsTer9	c.652_655del	frameshift_variant		Likely Pathogenic			33	0.01	0	0	0	1	1461886	6.84048e-07	0	0	0	33480	0	0	0	44724	0	0	0	26136	0	0	0	39700	0	0	0	53416	0	0	0	5766
6	24504915	rs2127382929	TGGCAGCC	T	gnomAD Exomes	PASS	NA	ENST00000357578.8	NM_001080.3	p.Ala221ValfsTer5	p.Ala221ValfsTer5	c.660_666del	frameshift_variant	Pathogenic		1435168		33	NA	NA	NA	NA	1	628782	1.59038e-06	0	0	0	17694	0	0	0	43740	0	0	0	20984	0	0	0	36070	0	0	0	53142	0	0	0	4148
6	24520432		AAAGGGTCTCTATGGAG	A	gnomAD Exomes	PASS	NA	ENST00000357578.8	NM_001080.3	p.Lys301AsnfsTer9	p.Lys301AsnfsTer9	c.903_918del	frameshift_variant		Likely Pathogenic			33	NA	NA	NA	NA	1	833110	1.20032e-06	0	0	0	15786	0	0	0	984	0	0	0	5152	0	0	0	3630	0	0	0	276	0	0	0	1620
6	24522770		TG	T	gnomAD Exomes	PASS	NA	ENST00000357578.8	NM_001080.3	p.Cys340LeufsTer18	p.Cys340LeufsTer18	c.1019del	frameshift_variant		Likely Pathogenic			33	0.07	0	0	0	1	628534	1.591e-06	0	0	0	17688	0	0	0	43732	0	0	0	20976	0	0	1	36054	0	0	0	53122	0	0	0	4146
6	24522787	rs1561876724	A	AT	gnomAD Exomes	PASS	NA	ENST00000357578.8	NM_001080.3	p.Val348GlyfsTer7	p.Val348GlyfsTer7	c.1037dup	frameshift_variant		Likely Pathogenic			33	0.2	0.01	0	0	1	1461790	6.84093e-07	0	0	0	33476	0	0	0	44720	0	0	0	26132	0	0	0	39694	0	0	0	53398	0	0	0	5766
6	24522861		TAGGTA	T	gnomAD Exomes	PASS	NA	ENST00000357578.8	NM_001080.3	p.Gly371TrpfsTer3	p.Gly371TrpfsTer3	c.1111_1115del	frameshift_variant		Likely Pathogenic			33	NA	NA	NA	NA	1	628752	1.59045e-06	0	0	0	17694	0	0	1	43740	0	0	0	20982	0	0	0	36066	0	0	0	53138	0	0	0	4148
6	24522920		GA	G	gnomAD Exomes	PASS	NA	ENST00000357578.8	NM_001080.3	p.Lys391ArgfsTer6	p.Lys391ArgfsTer6	c.1172del	frameshift_variant		Likely Pathogenic			33	0	0	0	0	1	1433316	6.97683e-07	0	0	0	32666	0	0	0	43738	0	0	0	25048	0	0	0	37614	0	0	0	50848	0	0	0	5594
6	24528100	rs759680704	G	GCAATGTCA	gnomAD Exomes	PASS	NA	ENST00000357578.8	NM_001080.3	p.Gln430MetfsTer30	p.Gln430MetfsTer30	c.1279_1286dup	frameshift_variant		Likely Pathogenic			33	NA	NA	NA	NA	1	1461810	6.84083e-07	0	0	0	33478	0	0	0	44720	0	0	0	26132	0	0	1	39696	0	0	0	53412	0	0	0	5766
6	24528143	rs1561879345	C	CG	gnomAD Exomes	PASS	NA	ENST00000357578.8	NM_001080.3	p.Pro442AlafsTer19	p.Pro442AlafsTer19	c.1323dup	frameshift_variant	Pathogenic/Likely pathogenic		595206		33	0	0	0	0	20	1461600	1.36836e-05	0	0	0	33476	0	0	0	44722	0	0	0	26122	0	0	0	39688	0	0	0	53396	0	0	0	5766
6	24533655	rs1561881366	CA	C	gnomAD Genomes	NA	PASS	ENST00000357578.8	NM_001080.3	p.Lys518SerfsTer28	p.Lys518SerfsTer28	c.1553del	frameshift_variant		Likely Pathogenic			33	0	0	0.02	0	1	151974	6.58007e-06	0	0	0	41382	0	0	0	15242	0	0	0	3472	0	0	0	5200	0	0	0	10576	0	0	0	314
6	24533676		T	A	gnomAD Exomes	PASS	NA	ENST00000357578.8	NM_001080.3	p.Tyr524Ter	p.Tyr524Ter	c.1572T>A	stop_gained		Likely Pathogenic			33	0	0	0.08	0	1	628770	1.59041e-06	0	0	0	17692	0	0	0	43740	0	0	0	20984	0	0	0	36068	0	0	0	53142	0	0	0	4148
6	24495026		T	A	gnomAD Exomes	PASS	NA	ENST00000357578.8	NM_001080.3	p.Cys10Ter	p.Cys10Ter	c.30T>A	stop_gained		Likely Pathogenic			34	0	0	0	0	1	1191270	8.3944e-07	0	0	0	25282	0	0	0	19132	0	0	0	16792	0	0	0	30412	0	0	0	27472	0	0	0	3246
6	24502521	rs1561869215	A	G	gnomAD Exomes	PASS	NA	ENST00000357578.8	NM_001080.3	c.355-2A>G		c.355-2A>G	splice_acceptor_variant		Likely Pathogenic		lof_flag	34	0.01	1	0	0	1	825398	1.21154e-06	0	0	0	15616	0	0	0	964	0	0	0	5110	0	0	0	3598	0	0	0	274	0	0	0	1608
6	24502522	rs1316476943	G	A	gnomAD Exomes	PASS	NA	ENST00000357578.8	NM_001080.3	c.355-1G>A		c.355-1G>A	splice_acceptor_variant		Likely Pathogenic		lof_flag	34	0.09	1	0	0	1	1455220	6.87181e-07	0	0	0	33332	0	0	0	44710	0	0	0	26102	0	0	0	39660	0	0	0	53370	0	0	0	5758
6	24502565	rs758087862	C	T	gnomAD Exomes	PASS	NA	ENST00000357578.8	NM_001080.3	p.Gln133Ter	p.Gln133Ter	c.397C>T	stop_gained	Pathogenic		940067		34	0	0	0.01	0.03	10	1461454	6.8425e-06	0	0	0	33472	0	0	0	44724	0	0	0	26132	0	0	0	39686	0	0	1	53394	0	0	0	5768
6	24504867	rs1301821497	A	G	gnomAD Exomes,gnomAD Genomes	PASS	PASS	ENST00000357578.8	NM_001080.3	c.610-2A>G		c.610-2A>G	splice_acceptor_variant	Pathogenic		459990		34	0.44	0.96	0	0	21	1613462	1.30155e-05	0	0	0	74898	0	0	0	59990	0	0	0	29600	0	0	0	44892	0	0	0	64022	0	0	0	6082
6	24515166	rs1759543570	G	C	gnomAD Genomes	NA	PASS	ENST00000357578.8	NM_001080.3	c.727-1G>C		c.727-1G>C	splice_acceptor_variant		Likely Pathogenic			34	0.36	0.75	0	0	1	123860	8.07363e-06	0	0	0	31286	0	0	1	10808	0	0	0	3234	0	0	0	4270	0	0	0	5884	0	0	0	236
6	24515221	rs774496720	C	T	gnomAD Exomes	PASS	NA	ENST00000357578.8	NM_001080.3	p.Arg261Ter	p.Arg261Ter	c.781C>T	stop_gained	Pathogenic		1878468		34	0	0	0	0	13	1460308	8.90223e-06	0	0	0	33438	0	0	1	44684	0	0	0	26078	0	0	0	39592	0	0	0	53270	0	0	0	5762
6	24515311	rs1402222766	G	T	gnomAD Exomes	PASS	NA	ENST00000357578.8	NM_001080.3	c.870+1G>T		c.870+1G>T	splice_donor_variant	Pathogenic		2434976		34	0	0	0	0.75	8	1461646	5.47328e-06	0	0	0	33480	0	0	0	44720	0	0	0	26132	0	0	0	39680	0	0	0	53384	0	0	1	5768
6	24522770		T	TG	gnomAD Exomes	PASS	NA	ENST00000357578.8	NM_001080.3	p.Cys340TrpfsTer15	p.Cys340TrpfsTer15	c.1019dup	frameshift_variant		Likely Pathogenic			34	0.12	0.01	0	0	1	628534	1.591e-06	0	0	0	17688	0	0	0	43732	0	0	0	20976	0	0	0	36054	0	0	0	53122	0	0	0	4146
6	24522926		G	A	gnomAD Exomes	PASS	NA	ENST00000357578.8	NM_001080.3	c.1173+1G>A		c.1173+1G>A	splice_donor_variant		Likely Pathogenic			34	0	0	0.01	0.89	1	1356226	7.3734e-07	0	0	0	30340	0	0	0	41498	0	0	0	22066	0	0	0	30808	0	0	0	44018	0	0	0	5190
6	24532125		TACAG	T	gnomAD Exomes	PASS	NA	ENST00000357578.8	NM_001080.3	p.Thr451ArgfsTer5	p.Thr451ArgfsTer5	c.1352_1355del	frameshift_variant		Likely Pathogenic			34	0.02	0.3	0	0	1	628750	1.59046e-06	0	0	0	17694	0	0	0	43740	0	0	0	20980	0	0	0	36068	0	0	0	53138	0	0	0	4148
6	24533506		G	C	gnomAD Exomes	PASS	NA	ENST00000357578.8	NM_001080.3	c.1403-1G>C		c.1403-1G>C	splice_acceptor_variant		Likely Pathogenic			34	0.87	0.99	0	0	1	833034	1.20043e-06	0	0	0	15784	0	0	0	984	0	0	0	5150	0	0	0	3630	0	0	0	276	0	0	0	1620
6	24495314	rs985818920	C	G	gnomAD Exomes,gnomAD Genomes	PASS	PASS	ENST00000357578.8	NM_001080.3	p.Tyr106Ter	p.Tyr106Ter	c.318C>G	stop_gained	Pathogenic		1070800		35	0	0	0	0	3	1533088	1.95683e-06	0	0	0	72926	0	0	0	50958	0	0	0	28586	0	0	0	40868	0	0	0	44070	0	0	0	4556
6	24495350	rs1444826704	G	C	gnomAD Exomes	PASS	NA	ENST00000357578.8	NM_001080.3	p.Lys118Asn	p.Lys118Asn	c.354G>C	missense_variant	Likely pathogenic		1878437		35	0	0	0.02	0.65	3	1380336	2.17338e-06	0	0	0	31442	0	0	0	35626	0	0	0	25116	0	0	0	35636	0	0	0	33430	0	0	0	4118
6	24522765	rs769111673	A	C	gnomAD Exomes,gnomAD Genomes	PASS	PASS	ENST00000357578.8	NM_001080.3	c.1015-2A>C		c.1015-2A>C	splice_acceptor_variant	Pathogenic		959632		35	0.88	0.99	0.02	0	54	1613734	3.34628e-05	0	0	1	74888	0	0	0	59956	0	0	0	29594	0	0	0	44880	0	0	0	63990	0	0	0	6082
6	24522766	rs2127387936	G	C	gnomAD Exomes	PASS	NA	ENST00000357578.8	NM_001080.3	c.1015-1G>C		c.1015-1G>C	splice_acceptor_variant	Pathogenic		1452915		35	0.87	0.99	0.02	0	5	833106	6.00164e-06	0	0	0	15786	0	0	0	984	0	0	0	5152	0	0	0	3630	0	0	0	276	0	0	0	1620
6	24522926		G	T	gnomAD Exomes	PASS	NA	ENST00000357578.8	NM_001080.3	c.1173+1G>T		c.1173+1G>T	splice_donor_variant		Likely Pathogenic			35	0	0	0.6	0.99	1	1356226	7.3734e-07	0	0	1	30340	0	0	0	41498	0	0	0	22066	0	0	0	30808	0	0	0	44018	0	0	0	5190
6	24528111		C	T	gnomAD Exomes	PASS	NA	ENST00000357578.8	NM_001080.3	p.Gln430Ter	p.Gln430Ter	c.1288C>T	stop_gained		Likely Pathogenic			35	0	0	0	0	1	1461818	6.8408e-07	0	0	0	33476	0	0	0	44722	0	0	0	26134	0	0	0	39698	0	0	0	53416	0	0	0	5768
6	24515192	rs769678253	C	A	gnomAD Exomes	PASS	NA	ENST00000357578.8	NM_001080.3	p.Ser251Ter	p.Ser251Ter	c.752C>A	stop_gained		Likely Pathogenic			36	0	0.27	0	0	1	611252	1.63599e-06	0	0	0	17140	0	0	0	43098	0	0	0	20350	0	0	0	34926	0	0	0	51594	0	0	0	4046
6	24528063	rs1759855333	C	T	gnomAD Genomes	NA	PASS	ENST00000357578.8	NM_001080.3	p.Gln414Ter	p.Gln414Ter	c.1240C>T	stop_gained		Likely Pathogenic			36	0	0	0	0	1	152090	6.57505e-06	0	0	0	41392	0	0	0	15262	0	0	0	3472	0	0	0	5204	0	0	0	10608	0	0	0	316
6	24520497	rs902343792	C	T	gnomAD Exomes	PASS	NA	ENST00000357578.8	NM_001080.3	p.Gln323Ter	p.Gln323Ter	c.967C>T	stop_gained		Likely Pathogenic			38	0	0	0	0	1	1461884	6.84049e-07	0	0	1	33480	0	0	0	44724	0	0	0	26136	0	0	0	39700	0	0	0	53420	0	0	0	5766
6	24522778	rs1759720671	C	A	gnomAD Genomes	NA	PASS	ENST00000357578.8	NM_001080.3	p.Cys342Ter	p.Cys342Ter	c.1026C>A	stop_gained		Likely Pathogenic			38	0.13	0	0	0	1	152072	6.57583e-06	0	0	0	41402	0	0	0	15264	0	0	0	3468	0	0	0	5202	0	0	0	10586	0	0	0	316
6	24528057	rs118203983	C	T	gnomAD Exomes,gnomAD Genomes	PASS	PASS	ENST00000357578.8	NM_001080.3	p.Arg412Ter	p.Arg412Ter	c.1234C>T	stop_gained	Pathogenic		1358		40	0	0	0	0	69	1613944	4.27524e-05	0	0	3	74882	0	0	0	59990	0	0	0	29604	0	0	0	44892	0	0	0	64016	0	0	0	6084
6	24533591		T	G	gnomAD Exomes	PASS	NA	ENST00000357578.8	NM_001080.3	p.Leu496Ter	p.Leu496Ter	c.1487T>G	stop_gained		Likely Pathogenic			40	0	0	0	0	1	628780	1.59038e-06	0	0	0	17694	0	0	0	43740	0	0	0	20984	0	0	0	36070	0	0	0	53142	0	0	0	4148
6	24495202		G	A	gnomAD Exomes	PASS	NA	ENST00000357578.8	NM_001080.3	p.Trp69Ter	p.Trp69Ter	c.206G>A	stop_gained		Likely Pathogenic			41	0	0	0	0	1	1354654	7.38196e-07	0	0	0	27588	0	0	0	32862	0	0	0	23986	0	0	0	32412	0	0	0	33310	0	0	0	4026
6	24515294	rs2127385894	C	G	gnomAD Exomes	PASS	NA	ENST00000357578.8	NM_001080.3	p.Ser285Ter	p.Ser285Ter	c.854C>G	stop_gained	Pathogenic		1070877		41	0	0	0	0.25	1	833088	1.20035e-06	0	0	0	15784	0	0	0	984	0	0	0	5152	0	0	0	3630	0	0	0	276	0	0	0	1620
6	24533644	rs748170674	C	T	gnomAD Exomes	PASS	NA	ENST00000357578.8	NM_001080.3	p.Arg514Ter	p.Arg514Ter	c.1540C>T	stop_gained	Pathogenic		1069046		41	0	0	0.69	0	6	1461894	4.10426e-06	0	0	0	33480	0	0	1	44724	0	0	0	26136	0	0	0	39700	0	0	0	53420	0	0	0	5768
6	24503398		A	T	gnomAD Exomes	PASS	NA	ENST00000357578.8	NM_001080.3	p.Lys192Ter	p.Lys192Ter	c.574A>T	stop_gained	Likely pathogenic		1878453		42	0	0	0	0.01	2	1461334	1.36861e-06	0	0	0	33476	0	0	0	44716	0	0	0	26132	0	0	0	39700	0	0	0	52958	0	0	0	5766
6	24522890		C	T	gnomAD Exomes	PASS	NA	ENST00000357578.8	NM_001080.3	p.Gln380Ter	p.Gln380Ter	c.1138C>T	stop_gained		Likely Pathogenic			42	0	0	0.16	0.04	2	1461838	1.36814e-06	0	0	0	33476	0	0	0	44724	0	0	0	26134	0	0	0	39694	0	0	0	53412	0	0	0	5766
6	24495331	rs1764675949	G	A	gnomAD Exomes	PASS	NA	ENST00000357578.8	NM_001080.3	p.Trp112Ter	p.Trp112Ter	c.335G>A	stop_gained	Pathogenic		938537		45	0	0	0	0	2	547574	3.65247e-06	0	0	0	15664	0	0	0	34674	0	0	0	19970	0	0	0	32034	0	0	0	33164	0	0	0	2564
6	24520542	rs1218797149	C	T	gnomAD Exomes	PASS	NA	ENST00000357578.8	NM_001080.3	p.Gln338Ter	p.Gln338Ter	c.1012C>T	stop_gained		Likely Pathogenic			45	0	0	0	0	1	628696	1.59059e-06	0	0	0	17694	0	0	1	43734	0	0	0	20982	0	0	0	36068	0	0	0	53136	0	0	0	4124
6	24504871	rs118203982	G	A	gnomAD Exomes,gnomAD Genomes	PASS	PASS	ENST00000357578.8	NM_001080.3	p.Trp204Ter	p.Trp204Ter	c.612G>A	stop_gained	Pathogenic		1357		46	0.25	0	0	0	401	1613918	0.000248464	0	0	1	74910	0	0	1	59996	0	0	1	29606	0	0	0	44892	0	0	0	64030	0	0	0	6084
6	24495348	rs2127379151	A	T	gnomAD Exomes	PASS	NA	ENST00000357578.8	NM_001080.3	p.Lys118Ter	p.Lys118Ter	c.352A>T	stop_gained	Pathogenic		1452396		47	0	0	0	0.01	3	833094	3.60103e-06	0	0	0	15786	0	0	0	984	0	0	0	5152	0	0	0	3630	0	0	0	276	0	0	0	1620
6	24533680	rs1421988285	G	T	gnomAD Exomes	PASS	NA	ENST00000357578.8	NM_001080.3	p.Glu526Ter	p.Glu526Ter	c.1576G>T	stop_gained	Pathogenic		1346959		47	0	0	0.36	0	1	628774	1.5904e-06	0	0	0	17694	0	0	0	43740	0	0	0	20984	0	0	1	36070	0	0	0	53144	0	0	0	4144
6	24503317	rs1314127665	G	T	gnomAD Exomes	PASS	NA	ENST00000357578.8	NM_001080.3	p.Glu165Ter	p.Glu165Ter	c.493G>T	stop_gained		Likely Pathogenic			50	0.8	0	0	0	1	628670	1.59066e-06	0	0	0	17694	0	0	1	43736	0	0	0	20982	0	0	0	36070	0	0	0	53056	0	0	0	4148
6	24503407	rs759237061	A	G	gnomAD Exomes,gnomAD Genomes	PASS	PASS	ENST00000357578.8	NM_001080.3	p.Ile195Val	p.Ile195Val	c.583A>G	missense_variant	Uncertain significance		459989		0.001	0	0	0	0	101	1613326	6.26036e-05	0	0	0	74938	0	0	5	60004	0	0	0	29598	0	0	0	44902	0	0	0	63364	0	0	0	6082
6	24520415		C	A	gnomAD Exomes	PASS	NA	ENST00000357578.8	NM_001080.3	p.His295Gln	p.His295Gln	c.885C>A	missense_variant					0.001	0	0	0	0	1	1461822	6.84078e-07	0	0	0	33478	0	0	0	44722	0	0	0	26136	0	0	0	39700	0	0	0	53420	0	0	0	5732
6	24533435	rs1759973820	GC	G	gnomAD Exomes	PASS	NA	ENST00000357578.8	NM_001080.3	c.1403-69del		c.1403-69del	intron_variant					0.001	0	0	0	0	9	1340550	6.71366e-06	0	0	0	30948	0	0	0	42374	0	0	0	25158	0	0	0	38756	0	0	0	52684	0	0	0	5234
6	24528039	rs143741652	G	A	gnomAD Exomes,gnomAD Genomes	PASS	PASS	ENST00000357578.8	NM_001080.3	p.Val406Ile	p.Val406Ile	c.1216G>A	missense_variant	Likely benign		953963		0.002	0.01	0	0	0	44	1613988	2.72617e-05	1	0	1	74906	0	0	1	59994	0	0	0	29598	0	0	0	44896	0	0	0	64018	0	0	2	6082
6	24533480	rs751896478	CA	C	gnomAD Exomes,gnomAD Genomes	PASS	PASS	ENST00000357578.8	NM_001080.3	c.1403-26del		c.1403-26del	intron_variant					0.003	0.01	0	0	0	27	1609904	1.67712e-05	0	0	0	74808	0	0	9	59986	0	0	0	29586	0	0	0	44864	0	0	0	64008	0	0	0	6078
6	24515122		CA	C	gnomAD Exomes	PASS	NA	ENST00000357578.8	NM_001080.3	c.727-44del		c.727-44del	intron_variant					0.004	0	0	0	0	2	484046	4.13184e-06	0	0	0	9722	0	0	0	15286	0	0	0	10086	0	0	0	17536	0	0	0	24544	0	0	0	2060
6	24503236	rs768874103	C	T	gnomAD Exomes	PASS	NA	ENST00000357578.8	NM_001080.3	c.439-27C>T		c.439-27C>T	intron_variant					0.005	0	0	0	0	4	1458248	2.74302e-06	0	0	0	33458	0	0	0	44638	0	0	0	26108	0	0	1	39688	0	0	0	51354	0	0	0	5764
6	24503470	rs1207250205	A	C	gnomAD Genomes	NA	PASS	ENST00000357578.8	NM_001080.3	c.609+37A>C		c.609+37A>C	intron_variant					0.008	0	0	0	0	1	152146	6.57263e-06	0	0	0	41424	0	0	0	15278	0	0	0	3470	0	0	0	5188	0	0	0	10610	0	0	0	316
6	24533485	rs1386384904	A	G	gnomAD Exomes,gnomAD Genomes	PASS	PASS	ENST00000357578.8	NM_001080.3	c.1403-22A>G		c.1403-22A>G	intron_variant					0.008	0.01	0	0	0	3	1611906	1.86115e-06	0	0	1	74848	0	0	0	59986	0	0	0	29592	0	0	0	44866	0	0	0	64002	0	0	0	6076
6	24503470	rs1207250205	A	G	gnomAD Exomes	PASS	NA	ENST00000357578.8	NM_001080.3	c.609+37A>G		c.609+37A>G	intron_variant					0.009	0	0	0	0	6	1452216	4.13162e-06	0	0	0	33402	0	0	0	44696	0	0	0	26108	0	0	0	39676	0	0	0	46202	0	0	0	5600
6	24532205		G	T	gnomAD Exomes	PASS	NA	ENST00000357578.8	NM_001080.3	c.1402+28G>T		c.1402+28G>T	intron_variant					0.009	0.01	0	0	0	1	628658	1.59069e-06	0	0	0	17694	0	0	0	43728	0	0	0	20980	0	0	0	36066	0	0	0	53118	0	0	0	4148
6	24528195		G	C	gnomAD Exomes	PASS	NA	ENST00000357578.8	NM_001080.3	c.1343+29G>C		c.1343+29G>C	intron_variant					0.01	0	0	0	0.02	7	1460414	4.79316e-06	0	0	0	33452	0	0	0	44692	0	0	0	26096	0	0	0	39650	0	0	0	53254	0	0	0	5736
6	24532086		T	G	gnomAD Exomes	PASS	NA	ENST00000357578.8	NM_001080.3	c.1344-33T>G		c.1344-33T>G	intron_variant					0.01	0	0	0	0	1	1454270	6.8763e-07	0	0	0	33328	0	0	0	44710	0	0	0	26104	0	0	0	39656	0	0	0	53398	0	0	0	5754
6	24533482		T	A	gnomAD Exomes	PASS	NA	ENST00000357578.8	NM_001080.3	c.1403-25T>A		c.1403-25T>A	intron_variant					0.011	0	0	0	0	1	829806	1.2051e-06	0	0	0	15716	0	0	0	970	0	0	0	5134	0	0	0	3612	0	0	0	276	0	0	0	1612
6	24520327	rs1300592592	AT	A	gnomAD Exomes,gnomAD Genomes	PASS	PASS	ENST00000357578.8	NM_001080.3	c.871-67del		c.871-67del	intron_variant					0.012	0	0	0	0	19	1597850	1.1891e-05	0	0	0	74574	0	0	0	59960	0	0	0	29524	0	0	0	44798	0	0	0	61526	0	0	0	4670
6	24503237	rs774973120	G	A	gnomAD Exomes,gnomAD Genomes	PASS	PASS	ENST00000357578.8	NM_001080.3	c.439-26G>A		c.439-26G>A	intron_variant					0.014	0	0	0	0	67	1610922	4.15911e-05	0	0	1	74904	0	0	2	59944	0	0	0	29586	0	0	4	44882	0	0	0	62086	0	0	1	6082
6	24502471		TG	T	gnomAD Exomes	PASS	NA	ENST00000357578.8	NM_001080.3	c.355-51del		c.355-51del	intron_variant					0.015	0	0	0	0	1	530682	1.88437e-06	0	0	0	9598	0	0	0	608	0	0	0	3258	0	0	0	2244	0	0	0	178	0	0	0	1070
6	24502678		G	T	gnomAD Exomes	PASS	NA	ENST00000357578.8	NM_001080.3	c.438+72G>T		c.438+72G>T	intron_variant					0.016	0	0	0	0	16	1008284	1.58685e-05	1	0	1	24022	0	0	9	37990	1	0	0	23114	0	0	0	35370	0	0	1	49702	0	0	0	4926
6	24502750		AT	A	gnomAD Exomes	PASS	NA	ENST00000357578.8	NM_001080.3	c.438+146del		c.438+146del	intron_variant					0.017	0	0	0.04	0	1	562476	1.77785e-06	0	0	0	15716	0	0	0	33732	0	0	0	19890	0	0	0	31870	0	0	0	39104	0	0	0	3756
6	24533700	rs370544116	C	T	gnomAD Exomes,gnomAD Genomes	PASS	PASS	ENST00000357578.8	NM_001080.3	p.Tyr532Tyr	p.Tyr532Tyr	c.1596C>T	synonymous_variant	Likely benign		1125668		0.018	0	0	0.01	0	31	1613804	1.92093e-05	0	0	1	74822	0	0	2	59972	0	0	0	29604	0	0	16	44892	0	0	0	64004	0	0	0	6066
6	24528008	rs1318972823	G	T	gnomAD Exomes	PASS	NA	ENST00000357578.8	NM_001080.3	p.Gln395His	p.Gln395His	c.1185G>T	missense_variant					0.019	0.01	0	0	0	3	1461736	2.05235e-06	0	0	0	33478	0	0	1	44720	0	0	0	26132	0	0	0	39694	0	0	0	53404	0	0	0	5766
6	24533721	rs781512948	G	C	gnomAD Exomes,gnomAD Genomes	PASS	PASS	ENST00000357578.8	NM_001080.3	c.*9G>C		c.*9G>C	3_prime_UTR_variant					0.019	0	0	0	0	6	1613154	3.71942e-06	0	0	0	74790	0	0	0	59960	0	0	0	29598	0	0	0	44888	0	0	0	63972	0	0	0	5922
6	24528008		G	C	gnomAD Exomes	PASS	NA	ENST00000357578.8	NM_001080.3	p.Gln395His	p.Gln395His	c.1185G>C	missense_variant					0.02	0	0	0	0	1	1461736	6.84118e-07	0	0	0	33478	0	0	0	44720	0	0	0	26132	0	0	0	39694	0	0	0	53404	0	0	0	5766
6	24502678	rs566135916	G	A	gnomAD Exomes,gnomAD Genomes	PASS	PASS	ENST00000357578.8	NM_001080.3	c.438+72G>A		c.438+72G>A	intron_variant					0.021	0	0	0	0	49	1160552	4.22213e-05	0	0	0	65586	0	0	1	53290	0	0	0	26582	0	0	0	40546	0	0	0	60308	0	0	1	5220
6	24502478		C	A	gnomAD Exomes	PASS	NA	ENST00000357578.8	NM_001080.3	c.355-45C>A		c.355-45C>A	intron_variant					0.023	0	0	0	0	2	1222482	1.63602e-06	0	0	0	28628	0	0	0	44364	0	0	0	24630	0	0	0	38576	0	0	0	53026	0	0	0	5324
6	24522933		T	TATTGTATC	gnomAD Exomes	PASS	NA	ENST00000357578.8	NM_001080.3	c.1173+15_1173+16insCATTGTAT		c.1173+15_1173+16insCATTGTAT	intron_variant					0.023	NA	NA	NA	NA	1	627956	1.59247e-06	0	0	0	17662	0	0	0	43692	0	0	0	20956	0	0	0	36048	0	0	0	52930	0	0	0	4144
6	24515123		A	C	gnomAD Exomes	PASS	NA	ENST00000357578.8	NM_001080.3	c.727-44A>C		c.727-44A>C	intron_variant					0.024	0	0	0	0	4	977590	4.09169e-06	0	0	1	19348	0	0	1	20846	0	0	0	16376	0	0	0	27650	0	0	0	36114	0	0	0	3468
6	24533721		G	T	gnomAD Exomes	PASS	NA	ENST00000357578.8	NM_001080.3	c.*9G>T		c.*9G>T	3_prime_UTR_variant					0.024	0	0	0.01	0	2	1461190	1.36875e-06	0	0	0	33444	0	0	0	44698	0	0	0	26128	0	0	0	39698	0	0	0	53400	0	0	0	5606
6	24532210	rs752281397	A	C	gnomAD Exomes,gnomAD Genomes	PASS	PASS	ENST00000357578.8	NM_001080.3	c.1402+33A>C		c.1402+33A>C	intron_variant					0.025	0	0	0	0.01	73	1608154	4.53937e-05	0	0	0	74820	0	0	0	59986	0	0	0	29562	0	0	0	44866	0	0	0	63998	0	0	0	6072
6	24532210		A	G	gnomAD Exomes	PASS	NA	ENST00000357578.8	NM_001080.3	c.1402+33A>G		c.1402+33A>G	intron_variant					0.025	0	0	0	0	1	1455982	6.86822e-07	0	0	0	33380	0	0	0	44712	0	0	0	26090	0	0	0	39672	0	0	0	53392	0	0	0	5756
6	24503506		C	A	gnomAD Exomes	PASS	NA	ENST00000357578.8	NM_001080.3	c.609+73C>A		c.609+73C>A	intron_variant					0.027	0	0	0	0	1	1402716	7.12903e-07	0	0	0	32324	0	0	0	43558	0	0	0	25606	0	0	0	38916	0	0	0	40058	0	0	0	4580
6	24515121	rs1171374873	T	C	gnomAD Exomes,gnomAD Genomes	PASS	PASS	ENST00000357578.8	NM_001080.3	c.727-46T>C		c.727-46T>C	intron_variant					0.027	0	0	0	0	182	1494206	0.000121804	0	0	0	69194	0	0	1	47596	0	0	0	26710	0	0	3	42400	0	0	0	58382	0	0	0	5360
6	24520347		A	G	gnomAD Exomes	PASS	NA	ENST00000357578.8	NM_001080.3	c.871-54A>G		c.871-54A>G	intron_variant					0.027	0	0	0	0	1	626698	1.59566e-06	0	0	0	17654	0	0	0	43736	0	0	0	20976	0	0	0	36062	0	0	0	52556	0	0	0	3138
6	24522704		G	C	gnomAD Exomes	PASS	NA	ENST00000357578.8	NM_001080.3	c.1015-63G>C		c.1015-63G>C	intron_variant					0.027	0	0	0	0	3	1438214	2.08592e-06	0	0	0	32968	0	0	0	44572	0	0	0	25940	0	0	0	39430	0	0	0	52972	0	0	0	5652
6	24515123		A	G	gnomAD Exomes	PASS	NA	ENST00000357578.8	NM_001080.3	c.727-44A>G		c.727-44A>G	intron_variant					0.028	0	0	0	0	1	977578	1.02294e-06	0	0	0	19350	0	0	0	20846	0	0	0	16376	0	0	0	27650	0	0	0	36112	0	0	0	3468
6	24520334		T	A	gnomAD Exomes	PASS	NA	ENST00000357578.8	NM_001080.3	c.871-67T>A		c.871-67T>A	intron_variant					0.028	0	0	0	0	6	1453364	4.12835e-06	0	0	0	33314	0	0	0	44712	0	0	0	26100	0	0	0	39646	0	0	0	51710	0	0	0	4444
6	24533500		G	A	gnomAD Exomes	PASS	NA	ENST00000357578.8	NM_001080.3	c.1403-7G>A		c.1403-7G>A	splice_region_variant					0.028	0	0	0	0	1	628768	1.59041e-06	0	0	0	17694	0	0	0	43740	0	0	0	20984	0	0	1	36068	0	0	0	53140	0	0	0	4146
6	24502631	rs1157127326	G	C	gnomAD Exomes	PASS	NA	ENST00000357578.8	NM_001080.3	c.438+25G>C		c.438+25G>C	intron_variant					0.03	0	0	0	0	1	1430354	6.99128e-07	0	0	0	32754	0	0	0	44360	0	0	0	25932	0	0	0	39484	0	0	0	53160	0	0	0	5708
6	24532238	rs1759950616	T	C	gnomAD Exomes,gnomAD Genomes	PASS	PASS	ENST00000357578.8	NM_001080.3	c.1402+61T>C		c.1402+61T>C	intron_variant					0.03	0.02	0	0.06	0	9	1547728	5.81498e-06	0	0	1	73664	0	0	0	59546	0	0	0	29220	0	0	0	44592	0	0	0	63812	0	0	0	5986
6	24533451		A	G	gnomAD Exomes	PASS	NA	ENST00000357578.8	NM_001080.3	c.1403-56A>G		c.1403-56A>G	intron_variant					0.03	0	0	0	0	2	1420778	1.40768e-06	0	0	0	32512	0	0	0	44280	0	0	0	25838	0	0	0	39470	0	0	0	53280	0	0	0	5640
6	24502478		C	T	gnomAD Exomes	PASS	NA	ENST00000357578.8	NM_001080.3	c.355-45C>T		c.355-45C>T	intron_variant					0.032	0	0	0	0	3	1222486	2.45402e-06	0	0	1	28628	0	0	0	44364	0	0	0	24630	0	0	0	38576	0	0	0	53026	0	0	0	5324
6	24528131	rs199500997	T	G	gnomAD Exomes,gnomAD Genomes	PASS	PASS	ENST00000357578.8	NM_001080.3	p.His436Gln	p.His436Gln	c.1308T>G	missense_variant	Uncertain significance		579979		0.032	0	0	0	0	40	1613982	2.47834e-05	1	0	40	75032	1	0	0	60010	0	0	0	29598	0	0	0	44870	0	0	0	64020	0	0	0	6062
6	24532069	rs779311735	TC	T	gnomAD Exomes	PASS	NA	ENST00000357578.8	NM_001080.3	c.1344-48del		c.1344-48del	intron_variant					0.032	0	0	0	0	1	780744	1.28083e-06	0	0	0	14682	0	0	0	920	0	0	0	4828	0	0	0	3388	0	0	0	256	0	0	0	1532
6	24522704	rs139923487	G	A	gnomAD Exomes,gnomAD Genomes	PASS	PASS	ENST00000357578.8	NM_001080.3	c.1015-63G>A		c.1015-63G>A	intron_variant					0.033	0	0	0	0	141	1590348	8.86598e-05	1	0	4	74476	0	0	3	59854	0	0	0	29408	0	0	0	44604	0	0	0	63572	0	0	1	5946
6	24502631		G	A	gnomAD Exomes	PASS	NA	ENST00000357578.8	NM_001080.3	c.438+25G>A		c.438+25G>A	intron_variant					0.034	0	0	0	0	1	1430354	6.99128e-07	0	0	0	32754	0	0	0	44360	0	0	0	25932	0	0	0	39484	0	0	0	53160	0	0	0	5708
6	24532075	rs768055262	C	A	gnomAD Exomes	PASS	NA	ENST00000357578.8	NM_001080.3	c.1344-44C>A		c.1344-44C>A	intron_variant					0.034	0	0	0	0	2	1429066	1.39952e-06	0	0	0	32808	0	0	0	44650	0	0	0	25934	0	0	2	39544	0	0	0	53386	0	0	0	5704
6	24532075	rs768055262	C	T	gnomAD Exomes	PASS	NA	ENST00000357578.8	NM_001080.3	c.1344-44C>T		c.1344-44C>T	intron_variant					0.034	0	0	0	0	2	1429066	1.39952e-06	0	0	0	32808	0	0	0	44650	0	0	0	25934	0	0	0	39544	0	0	0	53386	0	0	0	5704
6	24503437		G	C	gnomAD Exomes	PASS	NA	ENST00000357578.8	NM_001080.3	c.609+4G>C		c.609+4G>C	intron_variant					0.036	0	0	0	0	7	1459176	4.79723e-06	0	0	0	33470	0	0	0	44714	0	0	0	26126	0	0	0	39700	0	0	0	50980	0	0	0	5752
6	24502689	rs1197412764	T	C	gnomAD Exomes,gnomAD Genomes	PASS	PASS	ENST00000357578.8	NM_001080.3	c.438+83T>C		c.438+83T>C	intron_variant					0.037	0	0	0	0	4	972970	4.11112e-06	0	0	0	61888	0	0	0	51694	0	0	0	25284	0	0	0	39168	0	0	0	59156	0	0	0	4900
6	24503379		C	G	gnomAD Exomes	PASS	NA	ENST00000357578.8	NM_001080.3	p.Asp185Glu	p.Asp185Glu	c.555C>G	missense_variant					0.037	0	0	0	0	3	628526	4.77307e-06	0	0	0	17692	0	0	0	43732	0	0	0	20984	0	0	0	36070	0	0	0	52930	0	0	0	4146
6	24532103	rs752082829	A	G	gnomAD Exomes,gnomAD Genomes	PASS	PASS	ENST00000357578.8	NM_001080.3	c.1344-16A>G		c.1344-16A>G	intron_variant					0.037	0	0	0	0	3	984816	3.04625e-06	0	0	2	57202	0	0	0	16254	0	0	0	8620	0	0	0	8828	0	0	0	10888	0	0	0	1936
6	24502472	rs777521787	G	T	gnomAD Exomes,gnomAD Genomes	PASS	PASS	ENST00000357578.8	NM_001080.3	c.355-51G>T		c.355-51G>T	intron_variant					0.038	0	0	0	0	49	1323540	3.70219e-05	0	0	1	69054	0	0	0	59512	0	0	0	27740	0	0	0	43514	0	0	0	63402	0	0	0	5526
6	24503506	rs552108552	C	T	gnomAD Exomes,gnomAD Genomes	PASS	PASS	ENST00000357578.8	NM_001080.3	c.609+73C>T		c.609+73C>T	intron_variant					0.038	0	0	0	0	591	1555034	0.000380056	2	0	427	73888	1	0	48	58860	0	0	0	29072	0	0	2	44098	0	0	0	50682	0	0	5	4874
6	24503506	rs552108552	C	G	gnomAD Exomes,gnomAD Genomes	PASS	PASS	ENST00000357578.8	NM_001080.3	c.609+73C>G		c.609+73C>G	intron_variant					0.039	0	0	0	0	3	1554918	1.92936e-06	0	0	1	73768	0	0	0	58840	0	0	0	29072	0	0	0	44110	0	0	0	50682	0	0	0	4896
6	24515068		CT	C	gnomAD Exomes	PASS	NA	ENST00000357578.8	NM_001080.3	c.727-94del		c.727-94del	intron_variant					0.039	0	0	0	0	1	1160356	8.61804e-07	0	0	0	24444	0	0	0	31238	0	0	0	22250	0	0	0	34920	0	0	0	44052	0	0	0	3684
6	24532202		C	A	gnomAD Exomes	PASS	NA	ENST00000357578.8	NM_001080.3	c.1402+25C>A		c.1402+25C>A	intron_variant					0.039	0.09	0	0	0.01	1	829604	1.20539e-06	0	0	0	15728	0	0	0	982	0	0	0	5132	0	0	0	3612	0	0	0	276	0	0	0	1612
6	24533435	rs1263340138	G	T	gnomAD Exomes	PASS	NA	ENST00000357578.8	NM_001080.3	c.1403-72G>T		c.1403-72G>T	intron_variant					0.039	0	0	0	0	2	1340550	1.49192e-06	0	0	0	30948	0	0	2	42374	0	0	0	25158	0	0	0	38756	0	0	0	52684	0	0	0	5234
6	24502472	rs777521787	G	C	gnomAD Exomes	PASS	NA	ENST00000357578.8	NM_001080.3	c.355-51G>C		c.355-51G>C	intron_variant					0.041	0	0	0	0	1	1171364	8.53706e-07	0	0	0	27604	0	0	0	44238	0	0	0	24268	0	0	0	38318	0	0	0	52794	0	0	0	5210
6	24532155	rs1191466061	C	T	gnomAD Exomes	PASS	NA	ENST00000357578.8	NM_001080.3	p.Asn460Asn	p.Asn460Asn	c.1380C>T	synonymous_variant	Likely benign		799319		0.041	0	0	0	0	22	1461852	1.50494e-05	0	0	1	33480	0	0	2	44722	0	0	0	26134	0	0	0	39698	0	0	0	53414	0	0	0	5768
6	24515081	rs1443644379	G	A	gnomAD Exomes,gnomAD Genomes	PASS	PASS	ENST00000357578.8	NM_001080.3	c.727-86G>A		c.727-86G>A	intron_variant					0.042	0	0	0	0	4	1435196	2.78708e-06	0	0	1	64790	0	0	0	49042	0	0	0	27072	0	0	0	42082	0	0	0	54250	0	0	0	4530
6	24520355	rs143896600	T	C	gnomAD Exomes,gnomAD Genomes	PASS	PASS	ENST00000357578.8	NM_001080.3	c.871-46T>C		c.871-46T>C	intron_variant					0.042	0	0	0	0	36	1611940	2.23333e-05	0	0	0	75020	0	0	0	60014	0	0	2	29598	0	0	0	44880	0	0	0	63704	0	0	3	5262
6	24522933	rs769321258	T	G	gnomAD Exomes	PASS	NA	ENST00000357578.8	NM_001080.3	c.1173+8T>G		c.1173+8T>G	splice_region_variant					0.042	0	0	0	0	2	627956	3.18494e-06	0	0	0	17662	0	0	2	43692	0	0	0	20956	0	0	0	36048	0	0	0	52930	0	0	0	4144
6	24528204		A	G	gnomAD Exomes	PASS	NA	ENST00000357578.8	NM_001080.3	c.1343+38A>G		c.1343+38A>G	intron_variant					0.047	0	0	0	0	1	832354	1.20141e-06	0	0	0	15772	0	0	0	978	0	0	0	5146	0	0	0	3626	0	0	0	276	0	0	0	1620
6	24528218		A	C	gnomAD Exomes	PASS	NA	ENST00000357578.8	NM_001080.3	c.1343+52A>C		c.1343+52A>C	intron_variant					0.047	0	0	0.02	0	1	1454602	6.87473e-07	0	0	0	33364	0	0	0	44380	0	0	0	26014	0	0	0	39594	0	0	0	52820	0	0	0	5394
6	24532208	rs766815765	A	G	gnomAD Exomes,gnomAD Genomes	PASS	PASS	ENST00000357578.8	NM_001080.3	c.1402+31A>G		c.1402+31A>G	intron_variant					0.048	0	0	0	0	108	1609128	6.71171e-05	0	0	0	74844	0	0	0	59994	0	0	0	29568	0	0	0	44870	0	0	0	64008	0	0	0	6072
6	24532229	rs181262932	A	T	gnomAD Genomes	NA	PASS	ENST00000357578.8	NM_001080.3	c.1402+52A>T		c.1402+52A>T	intron_variant					0.049	0	0	0	0	1	152322	6.56504e-06	0	0	0	41574	0	0	1	15304	0	0	0	3472	0	0	0	5184	0	0	0	10614	0	0	0	294
6	24502472	rs777521787	G	A	gnomAD Exomes	PASS	NA	ENST00000357578.8	NM_001080.3	c.355-51G>A		c.355-51G>A	intron_variant					0.05	0	0	0	0	2	1171364	1.70741e-06	0	0	0	27604	0	0	0	44238	0	0	0	24268	0	0	1	38318	0	0	0	52794	0	0	0	5210
6	24503483	rs1581807595	T	G	gnomAD Exomes	PASS	NA	ENST00000357578.8	NM_001080.3	c.609+50T>G		c.609+50T>G	intron_variant					0.05	0	0	0	0	3	826612	3.62927e-06	0	0	0	15618	0	0	0	978	0	0	0	5118	0	0	0	3612	0	0	0	272	0	0	0	1612
6	24503495		T	G	gnomAD Exomes	PASS	NA	ENST00000357578.8	NM_001080.3	c.609+62T>G		c.609+62T>G	intron_variant					0.05	0	0	0	0	4	1426338	2.80438e-06	0	0	0	32900	0	0	4	44290	0	0	0	25840	0	0	0	39336	0	0	0	41384	0	0	0	4904
6	24532085		T	G	gnomAD Exomes	PASS	NA	ENST00000357578.8	NM_001080.3	c.1344-34T>G		c.1344-34T>G	intron_variant					0.053	0	0.01	0	0	1	824632	1.21266e-06	0	0	0	15596	0	0	0	974	0	0	0	5120	0	0	0	3584	0	0	0	274	0	0	0	1602
6	24528218	rs1444269346	A	G	gnomAD Exomes,gnomAD Genomes	PASS	PASS	ENST00000357578.8	NM_001080.3	c.1343+52A>G		c.1343+52A>G	intron_variant					0.054	0	0	0	0	2	1606822	1.24469e-06	0	0	0	74832	0	0	0	59654	0	0	0	29486	0	0	0	44798	0	0	0	63436	0	0	0	5710
6	24528210		G	T	gnomAD Exomes	PASS	NA	ENST00000357578.8	NM_001080.3	c.1343+44G>T		c.1343+44G>T	intron_variant					0.058	0	0	0	0	7	1457478	4.80282e-06	0	0	0	33410	0	0	0	44540	0	0	0	26046	0	0	0	39642	0	0	0	53004	0	0	0	5500
6	24503507	rs546274315	G	C	gnomAD Exomes,gnomAD Genomes	PASS	PASS	ENST00000357578.8	NM_001080.3	c.609+74G>C		c.609+74G>C	intron_variant					0.061	0.01	0	0	0	17	1542472	1.10213e-05	0	0	17	73452	0	0	0	58302	0	0	0	28918	0	0	0	43864	0	0	0	50176	0	0	0	4740
6	24515342		G	C	gnomAD Exomes	PASS	NA	ENST00000357578.8	NM_001080.3	c.870+32G>C		c.870+32G>C	intron_variant					0.064	0	0	0	0.01	1	827778	1.20805e-06	0	0	0	15654	0	0	0	976	0	0	0	5136	0	0	0	3600	0	0	0	274	0	0	0	1610
6	24532229		A	C	gnomAD Exomes	PASS	NA	ENST00000357578.8	NM_001080.3	c.1402+52A>C		c.1402+52A>C	intron_variant					0.064	0.02	0	0	0	3231	1407072	0.00229626	0	0	85	32454	0	0	3	44522	0	0	29	25804	0	0	17	39450	0	0	3	53268	0	0	4	5676
6	24533477		T	C	gnomAD Exomes	PASS	NA	ENST00000357578.8	NM_001080.3	c.1403-30T>C		c.1403-30T>C	intron_variant					0.065	0	0	0	0	1	628644	1.59073e-06	0	0	0	17692	0	0	0	43736	0	0	0	20982	0	0	0	36060	0	0	0	53130	0	0	0	4142
6	24503483		T	C	gnomAD Exomes	PASS	NA	ENST00000357578.8	NM_001080.3	c.609+50T>C		c.609+50T>C	intron_variant					0.069	0	0	0	0	1	826612	1.20976e-06	0	0	0	15618	0	0	0	978	0	0	0	5118	0	0	0	3612	0	0	0	272	0	0	0	1612
6	24503507	rs546274315	G	A	gnomAD Exomes,gnomAD Genomes	PASS	PASS	ENST00000357578.8	NM_001080.3	c.609+74G>A		c.609+74G>A	intron_variant					0.071	0	0	0	0	867	1542582	0.000562045	5	0	2	73574	0	0	1	58322	0	0	0	28918	0	0	13	43852	0	0	0	50176	0	0	0	4718
6	24520327	rs1300592592	A	AT	gnomAD Exomes,gnomAD Genomes	PASS	PASS	ENST00000357578.8	NM_001080.3	c.871-67dup		c.871-67dup	intron_variant					0.071	0	0	0	0	3	1597852	1.87752e-06	0	0	0	74574	0	0	0	59960	0	0	0	29524	0	0	2	44798	0	0	0	61526	0	0	1	4670
6	24527973	rs1246461982	CT	C	gnomAD Exomes,gnomAD Genomes	PASS	PASS	ENST00000357578.8	NM_001080.3	c.1174-17del		c.1174-17del	intron_variant					0.073	0	0	0	0	8	1612834	4.96021e-06	0	0	2	74896	0	0	2	59974	0	0	1	29576	0	0	0	44846	0	0	0	63924	0	0	0	6082
6	24502451	rs112207648	T	C	gnomAD Exomes,gnomAD Genomes	PASS	PASS	ENST00000357578.8	NM_001080.3	c.355-72T>C		c.355-72T>C	intron_variant	Benign		1276646		0.074	0	0	0	0	8525	1158684	0.00735749	143	0	3952	65978	115	0	762	57874	5	0	210	26710	0	0	1	42504	0	0	4	62118	0	0	110	4992
6	24515193	rs1206678002	A	C	gnomAD Exomes,gnomAD Genomes	PASS	PASS	ENST00000357578.8	NM_001080.3	p.Ser251Ser	p.Ser251Ser	c.753A>C	synonymous_variant					0.075	0	0	0	0	2	1604544	1.24646e-06	0	0	2	71336	0	0	0	58118	0	0	0	29562	0	0	0	44600	0	0	0	62014	0	0	0	6050
6	24502753		A	C	gnomAD Exomes	PASS	NA	ENST00000357578.8	NM_001080.3	c.438+147A>C		c.438+147A>C	intron_variant					0.078	0	0	0.02	0	1	561170	1.78199e-06	0	0	0	15680	0	0	0	33668	0	0	0	19874	0	0	0	31858	0	0	0	38896	0	0	0	3706
6	24520396	rs747033393	C	T	gnomAD Exomes	PASS	NA	ENST00000357578.8	NM_001080.3	c.871-5C>T		c.871-5C>T	splice_region_variant					0.078	0	0	0	0	6	1461676	4.10488e-06	0	0	0	33476	0	0	0	44720	0	0	0	26134	0	0	0	39700	0	0	0	53408	0	0	0	5660
6	24520605	rs1581818647	G	T	gnomAD Exomes	PASS	NA	ENST00000357578.8	NM_001080.3	c.1014+61G>T		c.1014+61G>T	intron_variant					0.082	0	0	0	0	4	1254328	3.18896e-06	0	0	0	18328	0	0	0	37930	0	0	0	23022	0	0	4	36150	0	0	0	47436	0	0	0	4044
6	24520359		A	G	gnomAD Exomes	PASS	NA	ENST00000357578.8	NM_001080.3	c.871-42A>G		c.871-42A>G	intron_variant					0.084	0	0	0	0	4	832408	4.80534e-06	0	0	0	15772	0	0	0	984	0	0	0	5150	0	0	0	3630	0	0	0	276	0	0	0	1620
6	24503412	rs145208127	C	A	gnomAD Exomes,gnomAD Genomes	PASS	PASS	ENST00000357578.8	NM_001080.3	p.Gly196Gly	p.Gly196Gly	c.588C>A	synonymous_variant					0.085	0	0	0	0	3	1613082	1.85979e-06	0	0	3	74922	0	0	0	60000	0	0	0	29598	0	0	0	44900	0	0	0	63172	0	0	0	6082
6	24520383	rs1385507494	T	A	gnomAD Exomes,gnomAD Genomes	PASS	PASS	ENST00000357578.8	NM_001080.3	c.871-18T>A		c.871-18T>A	intron_variant					0.089	0.02	0	0	0	2	780554	2.56228e-06	0	0	0	59114	0	0	0	59012	0	0	0	24454	0	0	2	41268	0	0	0	63728	0	0	0	4198
6	24527925	rs1041417444	T	C	gnomAD Exomes,gnomAD Genomes	PASS	PASS	ENST00000357578.8	NM_001080.3	c.1174-72T>C		c.1174-72T>C	intron_variant					0.089	0	0	0	0	8	1557806	5.13543e-06	0	0	1	73498	0	0	0	59316	0	0	0	29162	0	0	0	44426	0	0	1	63188	0	0	0	5952
6	24504844		A	T	gnomAD Exomes	PASS	NA	ENST00000357578.8	NM_001080.3	c.610-25A>T		c.610-25A>T	intron_variant					0.09	0	0	0	0	2	823652	2.42821e-06	0	0	0	15570	0	0	0	978	0	0	0	5102	0	0	0	3582	0	0	0	276	0	0	0	1602
6	24515345	rs202042135	T	C	gnomAD Exomes,gnomAD Genomes	PASS	PASS	ENST00000357578.8	NM_001080.3	c.870+35T>C		c.870+35T>C	intron_variant					0.091	0	0	0	0.04	167	1605576	0.000104013	1	0	34	74870	0	0	1	59980	0	0	0	29562	0	0	0	44800	0	0	0	63876	0	0	10	6048
6	24502699	rs558343705	G	C	gnomAD Exomes,gnomAD Genomes	PASS	PASS	ENST00000357578.8	NM_001080.3	c.438+93G>C		c.438+93G>C	intron_variant					0.092	0	0	0	0	23	883716	2.60265e-05	0	0	0	60300	0	0	10	50798	0	0	0	24628	0	0	0	38302	0	0	0	57212	0	0	0	4680
6	24533483	rs367576253	A	G	gnomAD Exomes,gnomAD Genomes	PASS	PASS	ENST00000357578.8	NM_001080.3	c.1403-24A>G		c.1403-24A>G	intron_variant					0.092	0.02	0	0	0	4	780818	5.12283e-06	0	0	2	59110	0	0	0	59000	0	0	0	24454	0	0	0	41258	0	0	0	63740	0	0	0	4460
6	24502753		A	G	gnomAD Exomes	PASS	NA	ENST00000357578.8	NM_001080.3	c.438+147A>G		c.438+147A>G	intron_variant					0.094	0	0	0.03	0	12	561170	2.13839e-05	1	0	0	15680	0	0	0	33668	0	0	0	19874	0	0	0	31858	0	0	0	38896	0	0	1	3706
6	24533501	rs201038555	T	C	gnomAD Genomes	NA	PASS	ENST00000357578.8	NM_001080.3	c.1403-6T>C		c.1403-6T>C	splice_region_variant					0.095	0	0	0	0	2	152282	1.31335e-05	0	0	1	41550	0	0	1	15298	0	0	0	3470	0	0	0	5180	0	0	0	10620	0	0	0	294
6	24503476	rs371243003	T	C	gnomAD Exomes	PASS	NA	ENST00000357578.8	NM_001080.3	c.609+43T>C		c.609+43T>C	intron_variant					0.097	0	0	0	0	1	618756	1.61615e-06	0	0	0	17648	0	0	0	43686	0	0	0	20946	0	0	0	36032	0	0	0	44550	0	0	0	3872
6	24515368		G	A	gnomAD Exomes	PASS	NA	ENST00000357578.8	NM_001080.3	c.870+58G>A		c.870+58G>A	intron_variant					0.097	0.01	0	0	0	1	805112	1.24206e-06	0	0	0	15118	0	0	0	950	0	0	0	4976	0	0	0	3480	0	0	0	270	0	0	0	1562
6	24504967	rs771725195	C	T	gnomAD Exomes	PASS	NA	ENST00000357578.8	NM_001080.3	p.Ser236Ser	p.Ser236Ser	c.708C>T	synonymous_variant	Likely benign		529500		0.099	0	0	0	0	7	1461828	4.78853e-06	0	0	0	33480	0	0	3	44724	0	0	0	26136	0	0	0	39700	0	0	0	53406	0	0	0	5768
6	24532070		C	T	gnomAD Exomes	PASS	NA	ENST00000357578.8	NM_001080.3	c.1344-49C>T		c.1344-49C>T	intron_variant					0.102	0	0	0	0	1	783066	1.27703e-06	0	0	0	14746	0	0	0	926	0	0	0	4858	0	0	0	3410	0	0	0	258	0	0	0	1544
6	24505025	rs755676131	T	A	gnomAD Exomes,gnomAD Genomes	PASS	PASS	ENST00000357578.8	NM_001080.3	c.726+40T>A		c.726+40T>A	intron_variant					0.105	0	0	0	0	27	1601758	1.68565e-05	0	0	1	74660	0	0	0	59998	0	0	0	29544	0	0	0	44834	0	0	0	63330	0	0	0	6066
6	24520561		A	G	gnomAD Exomes	PASS	NA	ENST00000357578.8	NM_001080.3	c.1014+17A>G		c.1014+17A>G	intron_variant					0.105	0	0	0	0	1	833110	1.20032e-06	0	0	0	15786	0	0	0	984	0	0	0	5152	0	0	0	3630	0	0	0	276	0	0	0	1620
6	24520605	rs1581818647	G	A	gnomAD Exomes	PASS	NA	ENST00000357578.8	NM_001080.3	c.1014+61G>A		c.1014+61G>A	intron_variant					0.106	0	0	0	0	1	1254324	7.97242e-07	0	0	1	18328	0	0	0	37928	0	0	0	23022	0	0	0	36150	0	0	0	47436	0	0	0	4044
6	24522835	rs111525061	C	A	gnomAD Exomes	PASS	NA	ENST00000357578.8	NM_001080.3	p.Ala361Ala	p.Ala361Ala	c.1083C>A	synonymous_variant	Likely benign		1610922		0.109	0	0	0	0	10	1461856	6.84062e-06	1	0	5	33480	1	0	0	44724	0	0	0	26134	0	0	0	39700	0	0	0	53414	0	0	1	5768
6	24503293	rs758260157	A	G	gnomAD Exomes	PASS	NA	ENST00000357578.8	NM_001080.3	p.Ile157Val	p.Ile157Val	c.469A>G	missense_variant					0.112	0	0	0	0	2	628656	3.18139e-06	0	0	0	17694	0	0	0	43738	0	0	0	20982	0	0	0	36070	0	0	0	53036	0	0	0	4148
6	24503211		A	C	gnomAD Exomes	PASS	NA	ENST00000357578.8	NM_001080.3	c.439-52A>C		c.439-52A>C	intron_variant					0.117	0.01	0	0.06	0	1	616384	1.62237e-06	0	0	0	17626	0	0	0	42948	0	0	0	20838	0	0	0	35992	0	0	0	46608	0	0	0	4140
6	24522970	rs1280365312	A	T	gnomAD Exomes	PASS	NA	ENST00000357578.8	NM_001080.3	c.1173+45A>T		c.1173+45A>T	intron_variant					0.118	0	0	0	0	2	505442	3.95693e-06	0	0	0	14232	0	0	0	39742	0	0	0	16516	0	0	0	26326	0	0	0	39104	0	0	0	3534
6	24528185	rs1217110193	C	T	gnomAD Exomes,gnomAD Genomes	PASS	PASS	ENST00000357578.8	NM_001080.3	c.1343+19C>T		c.1343+19C>T	intron_variant	Likely benign		1901674		0.12	0	0	0	0	19	1612680	1.17816e-05	0	0	2	74828	0	0	0	59970	0	0	0	29562	0	0	1	44844	0	0	0	63872	0	0	0	6070
6	24522934		A	G	gnomAD Exomes	PASS	NA	ENST00000357578.8	NM_001080.3	c.1173+9A>G		c.1173+9A>G	intron_variant					0.121	0	0	0	0	2	833048	2.40082e-06	0	0	0	15782	0	0	0	984	0	0	0	5152	0	0	0	3630	0	0	0	276	0	0	0	1620
6	24532164	rs58747567	T	C	gnomAD Exomes,gnomAD Genomes	PASS	PASS	ENST00000357578.8	NM_001080.3	p.Asp463Asp	p.Asp463Asp	c.1389T>C	synonymous_variant	Benign		287826		0.123	0.02	0	0	0	14975	1613906	0.00927873	106	0	146	75062	0	0	280	60020	0	0	88	29606	1	0	11	44886	0	0	122	64034	0	0	3	6062
6	24503370	rs779987239	G	A	gnomAD Exomes	PASS	NA	ENST00000357578.8	NM_001080.3	p.Pro182Pro	p.Pro182Pro	c.546G>A	synonymous_variant	Likely benign		1541461		0.126	0	0	0	0	10	1461700	6.84135e-06	0	0	0	33480	0	0	2	44722	0	0	0	26136	0	0	0	39700	0	0	0	53252	0	0	4	5766
6	24528183	rs763237871	A	G	gnomAD Exomes	PASS	NA	ENST00000357578.8	NM_001080.3	c.1343+17A>G		c.1343+17A>G	intron_variant					0.129	0	0	0	0	3	628090	4.77639e-06	0	0	0	17688	0	0	0	43726	0	0	0	20952	0	0	0	36042	0	0	0	53068	0	0	0	4144
6	24532084	rs778391183	C	G	gnomAD Exomes,gnomAD Genomes	PASS	PASS	ENST00000357578.8	NM_001080.3	c.1344-35C>G		c.1344-35C>G	intron_variant					0.131	0	0.01	0	0	10	1603958	6.23458e-06	0	0	0	74590	0	0	0	59958	0	0	0	29572	0	0	0	44850	0	0	0	64020	0	0	0	6068
6	24502693		C	A	gnomAD Exomes	PASS	NA	ENST00000357578.8	NM_001080.3	c.438+87C>A		c.438+87C>A	intron_variant					0.136	0	0	0	0	1	786974	1.27069e-06	0	0	0	19780	0	0	0	36076	0	0	0	21536	0	0	0	33652	0	0	0	47938	0	0	0	4496
6	24504821		G	A	gnomAD Exomes	PASS	NA	ENST00000357578.8	NM_001080.3	c.610-48G>A		c.610-48G>A	intron_variant					0.136	0.06	0	0	0	7	1394260	5.02058e-06	0	0	0	32112	0	0	0	44616	0	0	0	25706	0	0	0	39336	0	0	0	53348	0	0	0	5616
6	24522958		T	G	gnomAD Exomes	PASS	NA	ENST00000357578.8	NM_001080.3	c.1173+33T>G		c.1173+33T>G	intron_variant					0.137	0	0	0	0	1	621518	1.60896e-06	0	0	1	17470	0	0	0	43462	0	0	0	20744	0	0	0	35912	0	0	0	50956	0	0	0	4106
6	24520555		G	T	gnomAD Exomes	PASS	NA	ENST00000357578.8	NM_001080.3	c.1014+11G>T		c.1014+11G>T	intron_variant					0.142	0	0	0	0	1	833108	1.20032e-06	0	0	0	15786	0	0	0	984	0	0	0	5152	0	0	0	3630	0	0	0	276	0	0	0	1620
6	24533634	rs780090048	C	T	gnomAD Exomes,gnomAD Genomes	PASS	PASS	ENST00000357578.8	NM_001080.3	p.Ser510Ser	p.Ser510Ser	c.1530C>T	synonymous_variant	Likely benign		1095326		0.142	0	0	0	0	30	1613840	1.85892e-05	0	0	4	74854	0	0	0	59974	0	0	0	29604	0	0	1	44892	0	0	0	63984	0	0	1	6084
6	24502731		A	T	gnomAD Exomes	PASS	NA	ENST00000357578.8	NM_001080.3	c.438+125A>T		c.438+125A>T	intron_variant					0.144	0	0	0	0	1	589978	1.69498e-06	0	0	0	16266	0	0	1	34546	0	0	0	20190	0	0	0	32152	0	0	0	41054	0	0	0	4022
6	24527988	rs370984312	A	C	gnomAD Exomes,gnomAD Genomes	PASS	PASS	ENST00000357578.8	NM_001080.3	c.1174-9A>C		c.1174-9A>C	intron_variant	Likely benign		1150390		0.145	0	0	0	0	26	1613686	1.61122e-05	0	0	0	74928	0	0	0	59998	0	0	0	29598	0	0	0	44876	0	0	0	63982	0	0	0	6082
6	24527960	rs773171449	A	G	gnomAD Exomes	PASS	NA	ENST00000357578.8	NM_001080.3	c.1174-37A>G		c.1174-37A>G	intron_variant					0.146	0	0	0	0	22	1458182	1.50873e-05	0	0	0	33410	0	0	15	44690	0	0	0	26088	0	0	0	39634	0	0	0	53262	0	0	1	5760
6	24503364	rs1759246685	C	T	gnomAD Exomes	PASS	NA	ENST00000357578.8	NM_001080.3	p.His180His	p.His180His	c.540C>T	synonymous_variant					0.148	0	0	0	0	3	1461762	2.05232e-06	0	0	0	33478	0	0	0	44720	0	0	0	26136	0	0	0	39700	0	0	0	53318	0	0	0	5768
6	24503222	rs1023847329	A	T	gnomAD Exomes,gnomAD Genomes	PASS	PASS	ENST00000357578.8	NM_001080.3	c.439-41A>T		c.439-41A>T	intron_variant					0.149	0	0	0	0	4	1603590	2.4944e-06	0	0	4	74810	0	0	0	59614	0	0	0	29522	0	0	0	44836	0	0	0	59752	0	0	0	6078
6	24503412	rs145208127	C	T	gnomAD Exomes,gnomAD Genomes	PASS	PASS	ENST00000357578.8	NM_001080.3	p.Gly196Gly	p.Gly196Gly	c.588C>T	synonymous_variant	Conflicting interpretations of pathogenicity	Uncertain significance(2); Likely benign(1	289419		0.15	0	0	0.02	0	321	1613082	0.000198998	0	0	2	74922	0	0	16	60000	0	0	0	29598	0	0	0	44900	0	0	1	63172	0	0	0	6082
6	24528020	rs747534238	C	A	gnomAD Exomes	PASS	NA	ENST00000357578.8	NM_001080.3	p.Ala399Ala	p.Ala399Ala	c.1197C>A	synonymous_variant					0.153	0.04	0	0	0	2	1461738	1.36823e-06	0	0	0	33480	0	0	1	44720	0	0	0	26130	0	0	0	39694	0	0	0	53408	0	0	0	5768
6	24532201		A	G	gnomAD Exomes	PASS	NA	ENST00000357578.8	NM_001080.3	c.1402+24A>G		c.1402+24A>G	intron_variant					0.153	0	0	0	0	4	1458716	2.74214e-06	0	0	0	33434	0	0	0	44716	0	0	0	26120	0	0	0	39678	0	0	0	53410	0	0	0	5762
6	24522835	rs111525061	C	T	gnomAD Exomes	PASS	NA	ENST00000357578.8	NM_001080.3	p.Ala361Ala	p.Ala361Ala	c.1083C>T	synonymous_variant	Likely benign		1091596		0.156	0	0	0	0	3	1461856	2.05219e-06	0	0	1	33480	0	0	0	44724	0	0	0	26134	0	0	0	39700	0	0	0	53414	0	0	0	5768
6	24502681		G	T	gnomAD Exomes	PASS	NA	ENST00000357578.8	NM_001080.3	c.438+75G>T		c.438+75G>T	intron_variant					0.157	0	0	0	0	2	584902	3.41938e-06	0	0	0	16318	0	0	0	37192	0	0	0	20382	0	0	0	33438	0	0	0	49474	0	0	0	4108
6	24533466	rs764340569	ACT	A	gnomAD Exomes	PASS	NA	ENST00000357578.8	NM_001080.3	c.1403-38_1403-37del		c.1403-38_1403-37del	intron_variant					0.158	0	0	0	0	2	822162	2.43261e-06	0	0	0	15536	0	0	0	956	0	0	0	5094	0	0	0	3582	0	0	0	270	0	0	0	1602
6	24515196	rs780192874	T	G	gnomAD Exomes,gnomAD Genomes	PASS	PASS	ENST00000357578.8	NM_001080.3	p.Gly252Gly	p.Gly252Gly	c.756T>G	synonymous_variant					0.16	0	0.1	0	0	2	983702	2.03314e-06	0	0	1	56590	0	0	0	15986	0	0	0	8616	0	0	0	8758	0	0	0	10626	0	0	0	1934
6	24505055	rs1332445626	A	G	gnomAD Exomes	PASS	NA	ENST00000357578.8	NM_001080.3	c.726+70A>G		c.726+70A>G	intron_variant					0.162	0	0	0	0	1	1379716	7.24787e-07	0	0	0	31758	0	0	0	44604	0	0	0	25660	0	0	0	39292	0	0	0	49426	0	0	0	5628
6	24522741		T	C	gnomAD Exomes	PASS	NA	ENST00000357578.8	NM_001080.3	c.1015-26T>C		c.1015-26T>C	intron_variant					0.165	0	0.01	0	0	1	833050	1.20041e-06	0	0	1	15786	0	0	0	984	0	0	0	5152	0	0	0	3630	0	0	0	276	0	0	0	1618
6	24527988		A	G	gnomAD Exomes	PASS	NA	ENST00000357578.8	NM_001080.3	c.1174-9A>G		c.1174-9A>G	intron_variant					0.168	0.01	0	0	0	1	1461534	6.84213e-07	0	0	0	33474	0	0	0	44718	0	0	0	26128	0	0	0	39682	0	0	0	53386	0	0	0	5766
6	24503453	rs1759252699	A	G	gnomAD Exomes	PASS	NA	ENST00000357578.8	NM_001080.3	c.609+20A>G		c.609+20A>G	intron_variant	Likely benign		1619986		0.169	0	0	0	0	1	624292	1.60181e-06	0	0	0	17676	0	0	0	43722	0	0	0	20972	0	0	0	36064	0	0	0	49038	0	0	0	4104
6	24515059		C	A	gnomAD Exomes	PASS	NA	ENST00000357578.8	NM_001080.3	c.727-108C>A		c.727-108C>A	intron_variant					0.172	0	0	0	0	3	1065692	2.81507e-06	0	0	0	22802	0	0	0	30584	0	0	0	21756	0	0	0	35180	0	0	0	43518	0	0	0	3402
6	24503496		C	G	gnomAD Exomes	PASS	NA	ENST00000357578.8	NM_001080.3	c.609+63C>G		c.609+63C>G	intron_variant					0.176	0	0	0	0	1	1425360	7.01577e-07	0	0	0	32874	0	0	0	44256	0	0	0	25838	0	0	1	39310	0	0	0	41330	0	0	0	4904
6	24515250		A	G	gnomAD Exomes	PASS	NA	ENST00000357578.8	NM_001080.3	p.Ala270Ala	p.Ala270Ala	c.810A>G	synonymous_variant					0.176	0	0	0	0	1	833096	1.20034e-06	0	0	0	15786	0	0	0	984	0	0	0	5152	0	0	0	3630	0	0	0	276	0	0	0	1620
6	24502693		C	T	gnomAD Exomes	PASS	NA	ENST00000357578.8	NM_001080.3	c.438+87C>T		c.438+87C>T	intron_variant					0.181	0	0	0	0	2	786980	2.54136e-06	0	0	1	19780	0	0	0	36076	0	0	0	21536	0	0	0	33652	0	0	0	47938	0	0	0	4496
6	24528020	rs747534238	C	T	gnomAD Exomes,gnomAD Genomes	PASS	PASS	ENST00000357578.8	NM_001080.3	p.Ala399Ala	p.Ala399Ala	c.1197C>T	synonymous_variant	Likely benign		1132515		0.192	0.01	0.01	0	0	10	1613854	6.19635e-06	0	0	0	74898	0	0	0	59996	0	0	0	29600	0	0	0	44890	0	0	0	64002	0	0	0	6084
6	24533718	rs1759985258	T	C	gnomAD Exomes,gnomAD Genomes	PASS	PASS	ENST00000357578.8	NM_001080.3	c.*6T>C		c.*6T>C	3_prime_UTR_variant					0.193	0	0	0	0	6	1613562	3.71848e-06	0	0	0	74876	0	0	0	59986	0	0	0	29598	0	0	0	44904	0	0	0	64030	0	0	0	5960
6	24528186		G	T	gnomAD Exomes	PASS	NA	ENST00000357578.8	NM_001080.3	c.1343+20G>T		c.1343+20G>T	intron_variant					0.197	0	0	0	0	1	1460820	6.84547e-07	0	0	0	33466	0	0	0	44700	0	0	0	26098	0	0	1	39664	0	0	0	53308	0	0	0	5756
6	24502681		G	A	gnomAD Exomes	PASS	NA	ENST00000357578.8	NM_001080.3	c.438+75G>A		c.438+75G>A	intron_variant					0.199	0	0	0	0	1	584904	1.70968e-06	0	0	0	16318	0	0	0	37192	0	0	0	20382	0	0	0	33438	0	0	0	49474	0	0	0	4108
6	24527924		A	G	gnomAD Exomes	PASS	NA	ENST00000357578.8	NM_001080.3	c.1174-73A>G		c.1174-73A>G	intron_variant					0.2	0	0	0	0	1	621104	1.61004e-06	0	0	0	17344	0	0	0	43076	0	0	0	20800	0	0	0	35834	0	0	0	52286	0	0	0	4102
6	24533495		A	G	gnomAD Exomes	PASS	NA	ENST00000357578.8	NM_001080.3	c.1403-12A>G		c.1403-12A>G	intron_variant					0.2	0	0	0	0	1	832756	1.20083e-06	0	0	0	15776	0	0	0	984	0	0	0	5150	0	0	0	3628	0	0	0	276	0	0	0	1618
6	24520597	rs1362867819	G	A	gnomAD Exomes,gnomAD Genomes	PASS	PASS	ENST00000357578.8	NM_001080.3	c.1014+53G>A		c.1014+53G>A	intron_variant					0.206	0	0	0	0	3	1600940	1.8739e-06	0	0	0	71808	0	0	0	58800	0	0	0	29472	0	0	0	44686	0	0	0	63432	0	0	0	5106
6	24504819		A	G	gnomAD Exomes	PASS	NA	ENST00000357578.8	NM_001080.3	c.610-50A>G		c.610-50A>G	intron_variant					0.216	0	0	0	0	1	755414	1.32378e-06	0	0	0	14260	0	0	0	868	0	0	0	4660	0	0	0	3228	0	0	0	248	0	0	0	1450
6	24515128		G	GTTTT	gnomAD Exomes	PASS	NA	ENST00000357578.8	NM_001080.3	c.727-39_727-38insTTTT		c.727-39_727-38insTTTT	intron_variant					0.217	NA	NA	NA	NA	2	714766	2.79812e-06	0	0	0	15752	0	0	0	24404	0	0	0	15268	0	0	0	25906	0	0	0	39456	0	0	0	3804
6	24533502		G	A	gnomAD Exomes	PASS	NA	ENST00000357578.8	NM_001080.3	c.1403-5G>A		c.1403-5G>A	splice_region_variant					0.223	0.18	0	0	0	1	628752	1.59045e-06	0	0	0	17694	0	0	0	43740	0	0	0	20984	0	0	0	36068	0	0	0	53140	0	0	0	4148
6	24528226		C	T	gnomAD Exomes	PASS	NA	ENST00000357578.8	NM_001080.3	c.1343+60C>T		c.1343+60C>T	intron_variant					0.225	0	0	0	0	1	621924	1.60791e-06	0	0	0	17596	0	0	0	43020	0	0	0	20820	0	0	0	35952	0	0	1	52162	0	0	0	3552
6	24532077	rs750911203	T	C	gnomAD Exomes,gnomAD Genomes	PASS	PASS	ENST00000357578.8	NM_001080.3	c.1344-42T>C		c.1344-42T>C	intron_variant					0.225	0	0.01	0	0	7	1587958	4.40818e-06	0	0	0	74244	0	0	7	59938	0	0	0	29456	0	0	0	44778	0	0	0	64012	0	0	0	6036
6	24505018	rs376750565	G	C	gnomAD Exomes,gnomAD Genomes	PASS	PASS	ENST00000357578.8	NM_001080.3	c.726+33G>C		c.726+33G>C	intron_variant					0.227	0	0	0	0	86	1606650	5.35275e-05	0	0	83	74884	0	0	2	60024	0	0	0	29568	0	0	0	44850	0	0	0	63542	0	0	0	6052
6	24502695		GCT	G	gnomAD Exomes	PASS	NA	ENST00000357578.8	NM_001080.3	c.438+90_438+91del		c.438+90_438+91del	intron_variant					0.228	0	0	0	0	1	727330	1.37489e-06	0	0	0	18652	0	0	0	35468	0	0	0	21116	0	0	0	33102	0	0	0	46624	0	0	0	4378
6	24528203		A	C	gnomAD Exomes	PASS	NA	ENST00000357578.8	NM_001080.3	c.1343+37A>C		c.1343+37A>C	intron_variant					0.228	0	0	0	0	1	1459256	6.85281e-07	0	0	0	33424	0	0	0	44664	0	0	0	26076	0	0	0	39660	0	0	0	53152	0	0	0	5650
6	24520592		TGA	T	gnomAD Exomes	PASS	NA	ENST00000357578.8	NM_001080.3	c.1014+50_1014+51del		c.1014+50_1014+51del	intron_variant					0.233	0	0	0	0	1	1458032	6.85856e-07	0	0	0	33410	0	0	0	44368	0	0	0	26056	0	0	1	39634	0	0	0	53168	0	0	0	5114
6	24522738	rs929085154	G	A	gnomAD Exomes	PASS	NA	ENST00000357578.8	NM_001080.3	c.1015-29G>A		c.1015-29G>A	intron_variant					0.234	0	0	0	0	4	833040	4.80169e-06	0	0	0	15786	0	0	0	984	0	0	0	5152	0	0	0	3630	0	0	0	276	0	0	0	1620
6	24515241		A	T	gnomAD Exomes	PASS	NA	ENST00000357578.8	NM_001080.3	p.Val267Val	p.Val267Val	c.801A>T	synonymous_variant					0.235	0	0	0	0	2	1461826	1.36815e-06	0	0	0	33480	0	0	0	44722	0	0	0	26134	0	0	0	39688	0	0	0	53416	0	0	0	5768
6	24515120		T	TTTTTTTTTTG	gnomAD Exomes	PASS	NA	ENST00000357578.8	NM_001080.3	c.727-46_727-45insTTTTTTTTGT		c.727-46_727-45insTTTTTTTTGT	intron_variant					0.238	NA	NA	NA	NA	1	1379820	7.24732e-07	0	0	0	29434	0	0	0	34030	0	0	0	23902	0	0	0	37896	0	0	0	49146	0	0	0	5292
6	24520415	rs367554353	C	T	gnomAD Exomes,gnomAD Genomes	PASS	PASS	ENST00000357578.8	NM_001080.3	p.His295His	p.His295His	c.885C>T	synonymous_variant	Likely benign		529494		0.238	0	0	0	0	36	1613968	2.23053e-05	0	0	0	74892	0	0	1	59996	0	0	0	29608	0	0	0	44898	0	0	0	64024	0	0	0	6048
6	24533739		A	C	gnomAD Exomes	PASS	NA	ENST00000357578.8	NM_001080.3	c.*27A>C		c.*27A>C	3_prime_UTR_variant					0.24	0	0	0	0	1	1445152	6.91969e-07	0	0	0	33060	0	0	0	44622	0	0	0	26008	0	0	1	39584	0	0	0	53388	0	0	0	5194
6	24533739		A	T	gnomAD Exomes	PASS	NA	ENST00000357578.8	NM_001080.3	c.*27A>T		c.*27A>T	3_prime_UTR_variant					0.241	0	0	0	0	1	1445152	6.91969e-07	0	0	0	33060	0	0	0	44622	0	0	0	26008	0	0	0	39584	0	0	0	53388	0	0	0	5194
6	24515120		T	TTTTTTTTTG	gnomAD Exomes	PASS	NA	ENST00000357578.8	NM_001080.3	c.727-46_727-45insTTTTTTTGT		c.727-46_727-45insTTTTTTTGT	intron_variant					0.243	NA	NA	NA	NA	1	1379820	7.24732e-07	0	0	0	29434	0	0	0	34030	0	0	0	23902	0	0	0	37896	0	0	0	49146	0	0	0	5292
6	24528112	rs374262919	A	G	gnomAD Exomes	PASS	NA	ENST00000357578.8	NM_001080.3	p.Gln430Arg	p.Gln430Arg	c.1289A>G	missense_variant	Uncertain significance		2143391		0.245	0	0	0	0	1	833110	1.20032e-06	0	0	0	15786	0	0	0	984	0	0	0	5152	0	0	0	3630	0	0	0	276	0	0	0	1620
6	24532149	rs775722631	C	T	gnomAD Exomes,gnomAD Genomes	PASS	PASS	ENST00000357578.8	NM_001080.3	p.Ile458Ile	p.Ile458Ile	c.1374C>T	synonymous_variant	Conflicting interpretations of pathogenicity	Uncertain significance(1); Likely benign(1)	907530		0.247	0	0	0	0.01	33	1614032	2.04457e-05	0	0	2	74928	0	0	0	60000	0	0	0	29606	0	0	0	44898	0	0	0	64026	0	0	0	6084
6	24495261		A	G	gnomAD Exomes	PASS	NA	ENST00000357578.8	NM_001080.3	p.Met89Val	p.Met89Val	c.265A>G	missense_variant					0.249	0	0	0	0	3	1379088	2.17535e-06	0	0	0	31294	0	0	0	35592	0	0	0	25032	0	0	0	35558	0	0	0	33390	0	0	0	4230
6	24528186	rs374536399	G	A	gnomAD Exomes,gnomAD Genomes	PASS	PASS	ENST00000357578.8	NM_001080.3	c.1343+20G>A		c.1343+20G>A	intron_variant	Likely benign		1578740		0.249	0	0	0	0	39	1613086	2.41773e-05	0	0	1	75010	0	0	2	59998	0	0	0	29568	0	0	1	44856	0	0	0	63918	0	0	0	6050
6	24527926	rs1759851557	A	G	gnomAD Exomes,gnomAD Genomes	PASS	PASS	ENST00000357578.8	NM_001080.3	c.1174-71A>G		c.1174-71A>G	intron_variant					0.255	0	0	0	0	2	1556516	1.28492e-06	0	0	0	73460	0	0	0	59252	0	0	0	29116	0	0	0	44444	0	0	0	63264	0	0	0	5952
6	24533709	rs1759984510	G	A	gnomAD Genomes	NA	PASS	ENST00000357578.8	NM_001080.3	p.Leu535Leu	p.Leu535Leu	c.1605G>A	synonymous_variant					0.256	0	0	0.02	0	3	152104	1.97233e-05	0	0	0	41412	0	0	3	15274	0	0	0	3466	0	0	0	5196	0	0	0	10612	0	0	0	316
6	24515103		T	TTTTTTTTTTTTTTTTTTTTTTTTTTTTTTAATTTTTTTTTTTTTTTTTTTTTC	gnomAD Exomes	PASS	NA	ENST00000357578.8	NM_001080.3	c.727-46_727-45insTTTTTTTTTTTAATTTTTTTTTTTTTTTTTTTTTCTTTTTTTTTTTTTTTTTT		c.727-46_727-45insTTTTTTTTTTTAATTTTTTTTTTTTTTTTTTTTTCTTTTTTTTTTTTTTTTTT	intron_variant					0.258	NA	NA	NA	NA	1	146044	6.84725e-06	0	0	0	4320	0	0	0	3692	0	0	0	2568	0	0	0	3670	0	0	0	3662	0	0	0	418
6	24528193	rs762046696	T	A	gnomAD Exomes	PASS	NA	ENST00000357578.8	NM_001080.3	c.1343+27T>A		c.1343+27T>A	intron_variant					0.259	0	0	0	0	1	1460572	6.84663e-07	0	0	0	33460	0	0	0	44700	0	0	0	26100	0	0	0	39658	0	0	0	53292	0	0	0	5748
6	24502696		C	A	gnomAD Exomes	PASS	NA	ENST00000357578.8	NM_001080.3	c.438+90C>A		c.438+90C>A	intron_variant					0.261	0	0	0	0	1	727328	1.3749e-06	0	0	0	18644	0	0	0	35478	0	0	0	21120	0	0	0	33110	0	0	0	46720	0	0	0	4382
6	24502494		A	T	gnomAD Exomes	PASS	NA	ENST00000357578.8	NM_001080.3	c.355-29A>T		c.355-29A>T	intron_variant					0.264	0	0	0	0	1	628478	1.59115e-06	0	0	0	17692	0	0	0	43738	0	0	0	20976	0	0	0	36042	0	0	1	52994	0	0	0	4144
6	24503349	rs372455508	C	T	gnomAD Exomes,gnomAD Genomes	PASS	PASS	ENST00000357578.8	NM_001080.3	p.Tyr175Tyr	p.Tyr175Tyr	c.525C>T	synonymous_variant	Conflicting interpretations of pathogenicity	Uncertain significance(1); Likely benign(1	725408		0.269	0	0	0	0	37	1613996	2.29245e-05	0	0	23	74932	0	0	0	59994	0	0	0	29606	0	0	0	44892	0	0	4	63960	0	0	0	6084
6	24532195		T	G	gnomAD Exomes	PASS	NA	ENST00000357578.8	NM_001080.3	c.1402+18T>G		c.1402+18T>G	intron_variant					0.275	0	0	0	0.02	1	831338	1.20288e-06	0	0	0	15764	0	0	0	984	0	0	0	5148	0	0	0	3622	0	0	0	276	0	0	0	1620
6	24503379		C	T	gnomAD Exomes	PASS	NA	ENST00000357578.8	NM_001080.3	p.Asp185Asp	p.Asp185Asp	c.555C>T	synonymous_variant					0.277	0	0	0	0	1	628526	1.59102e-06	0	0	0	17692	0	0	0	43732	0	0	0	20984	0	0	0	36070	0	0	0	52930	0	0	0	4146
6	24533739		A	G	gnomAD Exomes	PASS	NA	ENST00000357578.8	NM_001080.3	c.*27A>G		c.*27A>G	3_prime_UTR_variant					0.277	0	0	0	0	1	1445152	6.91969e-07	0	0	0	33060	0	0	0	44622	0	0	0	26008	0	0	1	39584	0	0	0	53388	0	0	0	5194
6	24515163		A	G	gnomAD Exomes	PASS	NA	ENST00000357578.8	NM_001080.3	c.727-4A>G		c.727-4A>G	splice_region_variant					0.278	0	0	0	0	1	473800	2.1106e-06	0	0	0	12194	0	0	0	35934	0	0	0	15968	0	0	0	25544	0	0	0	45074	0	0	0	3410
6	24515268		G	C	gnomAD Exomes	PASS	NA	ENST00000357578.8	NM_001080.3	p.Leu276Leu	p.Leu276Leu	c.828G>C	synonymous_variant					0.279	0	0	0	0.03	1	628724	1.59052e-06	0	0	0	17694	0	0	0	43740	0	0	0	20982	0	0	0	36060	0	0	0	53110	0	0	0	4148
6	24515241	rs1474814096	A	G	gnomAD Exomes	PASS	NA	ENST00000357578.8	NM_001080.3	p.Val267Val	p.Val267Val	c.801A>G	synonymous_variant					0.29	0	0	0	0	12	1461826	8.20891e-06	0	0	0	33480	0	0	0	44722	0	0	0	26134	0	0	0	39688	0	0	0	53416	0	0	0	5768
6	24532079	rs150771397	TC	T	gnomAD Exomes,gnomAD Genomes	PASS	PASS	ENST00000357578.8	NM_001080.3	c.1344-35del		c.1344-35del	intron_variant					0.29	0	0.01	0	0	3573	1589094	0.00224845	43	0	2568	74518	43	0	251	59956	0	0	1	29436	0	0	0	44774	0	0	0	63996	0	0	5	6026
6	24515104		T	TTTTTTTTTTTTTTTTTTTTTTTTGTTAATTTTTTTTTC	gnomAD Exomes	PASS	NA	ENST00000357578.8	NM_001080.3	c.727-46_727-45insTTTTTTGTTAATTTTTTTTTCTTTTTTTTTTTTTTTTT		c.727-46_727-45insTTTTTTGTTAATTTTTTTTTCTTTTTTTTTTTTTTTTT	intron_variant					0.295	NA	NA	NA	NA	1	608608	1.64309e-06	0	0	0	13604	0	0	0	11054	0	0	0	9356	0	0	0	13012	0	0	0	15666	0	0	0	2076
6	24532064	rs1759946712	T	C	gnomAD Genomes	NA	PASS	ENST00000357578.8	NM_001080.3	c.1344-55T>C		c.1344-55T>C	intron_variant					0.296	0	0	0	0	1	152146	6.57263e-06	0	0	0	41384	0	0	0	15278	0	0	0	3472	0	0	0	5206	0	0	1	10622	0	0	0	316
6	24520601	rs1405700862	G	A	gnomAD Exomes,gnomAD Genomes	PASS	PASS	ENST00000357578.8	NM_001080.3	c.1014+57G>A		c.1014+57G>A	intron_variant					0.307	0	0	0	0	12	1600688	7.49678e-06	0	0	0	71796	0	0	0	58820	0	0	0	29442	0	0	1	44672	0	0	0	63422	0	0	0	5096
6	24522844	rs774337000	G	T	gnomAD Exomes	PASS	NA	ENST00000357578.8	NM_001080.3	p.Met364Ile	p.Met364Ile	c.1092G>T	missense_variant					0.311	0	0	0	0	2	628764	3.18084e-06	0	0	0	17694	0	0	0	43740	0	0	0	20982	0	0	0	36068	0	0	0	53142	0	0	0	4148
6	24527949	rs1759851958	T	C	gnomAD Exomes	PASS	NA	ENST00000357578.8	NM_001080.3	c.1174-48T>C		c.1174-48T>C	intron_variant					0.317	0	0	0	0	2	1454260	1.37527e-06	0	0	0	33314	0	0	0	44650	0	0	0	26040	0	0	0	39586	0	0	0	53170	0	0	0	5756
6	24527974	rs1477283465	T	A	gnomAD Exomes,gnomAD Genomes	PASS	PASS	ENST00000357578.8	NM_001080.3	c.1174-23T>A		c.1174-23T>A	intron_variant					0.317	0	0	0	0	4	1612092	2.48125e-06	0	0	0	74906	0	0	0	59952	0	0	0	29556	0	0	0	44820	0	0	1	63894	0	0	0	6070
6	24522844	rs774337000	G	A	gnomAD Exomes	PASS	NA	ENST00000357578.8	NM_001080.3	p.Met364Ile	p.Met364Ile	c.1092G>A	missense_variant					0.322	0	0	0	0	1	628764	1.59042e-06	0	0	0	17694	0	0	0	43740	0	0	0	20982	0	0	0	36068	0	0	0	53142	0	0	0	4148
6	24503256		A	C	gnomAD Exomes	PASS	NA	ENST00000357578.8	NM_001080.3	c.439-7A>C		c.439-7A>C	splice_region_variant					0.326	0	0	0	0	2	1461172	1.36876e-06	0	0	0	33480	0	0	0	44710	0	0	0	26122	0	0	0	39696	0	0	0	52840	0	0	0	5768
6	24532213	rs1386122781	C	A	gnomAD Exomes	PASS	NA	ENST00000357578.8	NM_001080.3	c.1402+36C>A		c.1402+36C>A	intron_variant					0.329	0	0	0	0	4	1449312	2.75993e-06	0	0	0	33260	0	0	0	44706	0	0	0	26054	0	0	0	39650	0	0	0	53386	0	0	0	5750
6	24528222		A	T	gnomAD Exomes	PASS	NA	ENST00000357578.8	NM_001080.3	c.1343+56A>T		c.1343+56A>T	intron_variant					0.347	0	0	0	0	3	1452746	2.06505e-06	0	0	0	33344	0	0	0	44226	0	0	0	25972	0	0	0	39590	0	0	0	52672	0	0	0	5296
6	24520599		G	A	gnomAD Exomes	PASS	NA	ENST00000357578.8	NM_001080.3	c.1014+55G>A		c.1014+55G>A	intron_variant					0.349	0	0	0	0	1	1452340	6.88544e-07	0	0	1	33288	0	0	0	43684	0	0	0	26004	0	0	0	39508	0	0	0	52828	0	0	0	4790
6	24522734	rs1759719051	G	C	gnomAD Exomes	PASS	NA	ENST00000357578.8	NM_001080.3	c.1015-33G>C		c.1015-33G>C	intron_variant					0.351	0	0	0	0	3	833032	3.6013e-06	0	0	0	15786	0	0	0	984	0	0	0	5152	0	0	0	3630	0	0	0	276	0	0	0	1620
6	24515102	rs4646842	CT	C	gnomAD Exomes,gnomAD Genomes	PASS	PASS	ENST00000357578.8	NM_001080.3	c.727-46del		c.727-46del	intron_variant					0.356	0.01	0	0	0	129452	912606	0.141849	13	0	2325	42080	1	0	3789	33406	0	0	2550	17830	0	0	4351	28280	0	0	5043	35554	0	0	496	2796
6	24533455	rs1759974193	T	C	gnomAD Genomes	NA	PASS	ENST00000357578.8	NM_001080.3	c.1403-52T>C		c.1403-52T>C	intron_variant					0.357	0	0	0	0	1	152230	6.56901e-06	0	0	1	41454	0	0	0	15282	0	0	0	3472	0	0	0	5200	0	0	0	10624	0	0	0	316
6	24528206		A	G	gnomAD Exomes	PASS	NA	ENST00000357578.8	NM_001080.3	c.1343+40A>G		c.1343+40A>G	intron_variant					0.359	0	0	0	0	1	626670	1.59574e-06	0	0	0	17650	0	0	0	43660	0	0	0	20918	0	0	0	36030	0	0	0	52852	0	0	0	4000
6	24528065		A	G	gnomAD Exomes	PASS	NA	ENST00000357578.8	NM_001080.3	p.Gln414Gln	p.Gln414Gln	c.1242A>G	synonymous_variant					0.36	0.01	0	0	0	1	628756	1.59044e-06	0	0	0	17692	0	0	0	43738	0	0	0	20984	0	0	0	36068	0	0	0	53144	0	0	0	4148
6	24503482	rs1314846664	G	A	gnomAD Exomes,gnomAD Genomes	PASS	PASS	ENST00000357578.8	NM_001080.3	c.609+49G>A		c.609+49G>A	intron_variant					0.363	0	0	0	0	3	978690	3.06532e-06	0	0	0	57080	0	0	0	16270	0	0	0	8584	0	0	0	8804	0	0	0	10894	0	0	0	1930
6	24515128		G	A	gnomAD Exomes	PASS	NA	ENST00000357578.8	NM_001080.3	c.727-39G>A		c.727-39G>A	intron_variant					0.371	0	0	0	0	1	714766	1.39906e-06	0	0	0	15752	0	0	0	24404	0	0	0	15268	0	0	0	25906	0	0	0	39456	0	0	0	3804
6	24528177		C	A	gnomAD Exomes	PASS	NA	ENST00000357578.8	NM_001080.3	c.1343+11C>A		c.1343+11C>A	intron_variant					0.371	0	0	0	0	4	833072	4.80151e-06	0	0	0	15786	0	0	0	982	0	0	0	5152	0	0	0	3630	0	0	0	276	0	0	0	1620
6	24532213	rs1386122781	C	G	gnomAD Exomes	PASS	NA	ENST00000357578.8	NM_001080.3	c.1402+36C>G		c.1402+36C>G	intron_variant					0.373	0	0	0	0	5	1449312	3.44991e-06	0	0	0	33260	0	0	0	44706	0	0	0	26054	0	0	5	39650	0	0	0	53386	0	0	0	5750
6	24503256	rs1437395260	A	G	gnomAD Exomes,gnomAD Genomes	PASS	PASS	ENST00000357578.8	NM_001080.3	c.439-7A>G		c.439-7A>G	splice_region_variant	Likely benign		1077633		0.377	0	0	0	0	3	1613362	1.85947e-06	0	0	0	74926	0	0	0	59998	0	0	0	29592	0	0	0	44890	0	0	0	63456	0	0	0	6084
6	24533715		T	A	gnomAD Exomes	PASS	NA	ENST00000357578.8	NM_001080.3	c.*3T>A		c.*3T>A	3_prime_UTR_variant					0.379	0	0	0	0	1	1461360	6.84294e-07	0	0	0	33446	0	0	0	44710	0	0	0	26134	0	0	0	39692	0	0	0	53406	0	0	0	5642
6	24528131	rs199500997	T	C	gnomAD Exomes,gnomAD Genomes	PASS	PASS	ENST00000357578.8	NM_001080.3	p.His436His	p.His436His	c.1308T>C	synonymous_variant	Likely benign		1581075		0.381	0	0	0	0	4	1613864	2.47852e-06	0	0	0	74910	0	0	0	59990	0	0	0	29598	0	0	0	44882	0	0	0	64020	0	0	0	6084
6	24533746	rs368598907	G	C	gnomAD Exomes,gnomAD Genomes	PASS	PASS	ENST00000357578.8	NM_001080.3	c.*34G>C		c.*34G>C	3_prime_UTR_variant					0.383	0	0	0	0	13	1580326	8.22615e-06	0	0	0	74076	0	0	0	59760	0	0	0	29360	0	0	0	44692	0	0	0	63962	0	0	0	5252
6	24502635	rs781241743	T	G	gnomAD Exomes,gnomAD Genomes	PASS	PASS	ENST00000357578.8	NM_001080.3	c.438+29T>G		c.438+29T>G	intron_variant					0.385	0	0	0	0	8	1567624	5.10326e-06	0	0	0	73892	0	0	0	59526	0	0	0	29320	0	0	0	44572	0	0	0	63732	0	0	0	5986
6	24502735	rs1759228977	A	G	gnomAD Exomes	PASS	NA	ENST00000357578.8	NM_001080.3	c.438+129A>G		c.438+129A>G	intron_variant					0.392	0	0	0	0	1	548768	1.82226e-06	0	0	0	15554	0	0	0	34064	0	0	0	19854	0	0	0	31930	0	0	0	40368	0	0	0	3880
6	24533565		G	A	gnomAD Exomes	PASS	NA	ENST00000357578.8	NM_001080.3	p.Val487Val	p.Val487Val	c.1461G>A	synonymous_variant					0.397	0	0	0	0	1	833110	1.20032e-06	0	0	0	15786	0	0	0	984	0	0	0	5152	0	0	0	3630	0	0	0	276	0	0	0	1620
6	24515097		C	CTTTTCTTTTTTTTTTTTTTTTTTTTTTTTTGTAAATTTTTTGTTTTTTTTTTTT	gnomAD Exomes	PASS	NA	ENST00000357578.8	NM_001080.3	c.727-46_727-45insTTTTTTGTAAATTTTTTGTTTTTTTTTTTTTTTTCTTTTTTTTTTTTTTTTTTT		c.727-46_727-45insTTTTTTGTAAATTTTTTGTTTTTTTTTTTTTTTTCTTTTTTTTTTTTTTTTTTT	intron_variant					0.399	NA	NA	NA	NA	1	1201566	8.32247e-07	0	0	0	25124	0	0	0	32566	0	0	0	22604	0	0	0	35396	0	0	0	44716	0	0	0	4676
6	24515097		C	CTTTTCTTTTTTTTTTTTTTTTTTTTTTTTTTTTAAATTTTTTGTTCTTTTTTTTT	gnomAD Exomes	PASS	NA	ENST00000357578.8	NM_001080.3	c.727-46_727-45insTTTTTTTTTAAATTTTTTGTTCTTTTTTTTTTTTTCTTTTTTTTTTTTTTTTTTT		c.727-46_727-45insTTTTTTTTTAAATTTTTTGTTCTTTTTTTTTTTTTCTTTTTTTTTTTTTTTTTTT	intron_variant					0.399	NA	NA	NA	NA	1	1201566	8.32247e-07	0	0	0	25124	0	0	0	32566	0	0	0	22604	0	0	0	35396	0	0	0	44716	0	0	0	4676
6	24515097		C	CTTTTCTTTTTTTTTTTTTTTTTTTTTTTTTTTGTAAATTTTTTGGACATG	gnomAD Exomes	PASS	NA	ENST00000357578.8	NM_001080.3	c.727-46_727-45insTTTTTTTTGTAAATTTTTTGGACATGTTTTCTTTTTTTTTTTTTTTTTTT		c.727-46_727-45insTTTTTTTTGTAAATTTTTTGGACATGTTTTCTTTTTTTTTTTTTTTTTTT	intron_variant					0.399	NA	NA	NA	NA	1	1201566	8.32247e-07	0	0	0	25124	0	0	0	32566	0	0	0	22604	0	0	0	35396	0	0	0	44716	0	0	0	4676
6	24515097		C	CTTTTCTTTTTTTTTTTTTTTTTTTTTTTTTTTTTTTTTTTTTTTTTGTTAATTT	gnomAD Exomes	PASS	NA	ENST00000357578.8	NM_001080.3	c.727-46_727-45insTTTTTTTTTTTTTTTTTTTTTTGTTAATTTTTTTCTTTTTTTTTTTTTTTTTTT		c.727-46_727-45insTTTTTTTTTTTTTTTTTTTTTTGTTAATTTTTTTCTTTTTTTTTTTTTTTTTTT	intron_variant					0.399	NA	NA	NA	NA	1	1201566	8.32247e-07	0	0	0	25124	0	0	0	32566	0	0	0	22604	0	0	1	35396	0	0	0	44716	0	0	0	4676
6	24515097		C	CTTTTCTTTTTTTTTTTTTTTTTTTTTTTTTTGTTAAATTTTTGGTACTTT	gnomAD Exomes	PASS	NA	ENST00000357578.8	NM_001080.3	c.727-46_727-45insTTTTTTTGTTAAATTTTTGGTACTTTTTTTCTTTTTTTTTTTTTTTTTTT		c.727-46_727-45insTTTTTTTGTTAAATTTTTGGTACTTTTTTTCTTTTTTTTTTTTTTTTTTT	intron_variant					0.399	NA	NA	NA	NA	1	1201566	8.32247e-07	0	0	0	25124	0	0	0	32566	0	0	0	22604	0	0	0	35396	0	0	0	44716	0	0	0	4676
6	24503485		G	C	gnomAD Exomes	PASS	NA	ENST00000357578.8	NM_001080.3	c.609+52G>C		c.609+52G>C	intron_variant					0.401	0	0	0	0	5	1441256	3.4692e-06	0	0	0	33200	0	0	0	44582	0	0	0	26024	0	0	0	39548	0	0	0	43334	0	0	0	5314
6	24532211		A	G	gnomAD Exomes	PASS	NA	ENST00000357578.8	NM_001080.3	c.1402+34A>G		c.1402+34A>G	intron_variant					0.401	0	0	0	0	2	825876	2.42167e-06	0	0	0	15662	0	0	0	982	0	0	0	5110	0	0	0	3602	0	0	0	274	0	0	0	1606
6	24503472		T	G	gnomAD Exomes	PASS	NA	ENST00000357578.8	NM_001080.3	c.609+39T>G		c.609+39T>G	intron_variant					0.404	0	0	0	0	1	1451110	6.89128e-07	0	0	0	33390	0	0	0	44674	0	0	0	26104	0	0	0	39670	0	0	0	45750	0	0	0	5564
6	24515113		T	TTTTTTTTTTTGTTTTTTTTTTC	gnomAD Exomes	PASS	NA	ENST00000357578.8	NM_001080.3	c.727-46_727-45insTTGTTTTTTTTTTCTTTTTTTT		c.727-46_727-45insTTGTTTTTTTTTTCTTTTTTTT	intron_variant					0.41	NA	NA	NA	NA	1	1346750	7.42528e-07	0	0	0	28078	0	0	0	33034	0	0	0	23280	0	0	0	36638	0	0	0	44172	0	0	0	4916
6	24522736	rs1759719193	C	T	gnomAD Exomes,gnomAD Genomes	PASS	PASS	ENST00000357578.8	NM_001080.3	c.1015-31C>T		c.1015-31C>T	intron_variant					0.41	0	0	0	0	9	1612458	5.58154e-06	0	0	0	74812	0	0	0	59934	0	0	0	29570	0	0	0	44834	0	0	0	63888	0	0	0	6070
6	24533715	rs770276996	T	G	gnomAD Exomes,gnomAD Genomes	PASS	PASS	ENST00000357578.8	NM_001080.3	c.*3T>G		c.*3T>G	3_prime_UTR_variant					0.412	0	0	0	0	142	1613446	8.80104e-05	0	0	2	74858	0	0	0	59982	0	0	0	29602	0	0	0	44888	0	0	0	64026	0	0	0	5958
6	24515111	rs1012892704	T	C	gnomAD Genomes	NA	PASS	ENST00000357578.8	NM_001080.3	c.727-56T>C		c.727-56T>C	intron_variant					0.415	0.04	0	0	0	1	150932	6.6255e-06	0	0	1	41168	0	0	0	15214	0	0	0	3462	0	0	0	5194	0	0	0	10090	0	0	0	312
6	24515363		G	A	gnomAD Exomes	PASS	NA	ENST00000357578.8	NM_001080.3	c.870+53G>A		c.870+53G>A	intron_variant					0.416	0	0	0	0	1	1432574	6.98044e-07	0	0	0	32632	0	0	0	44474	0	0	0	25938	0	0	0	39278	0	0	0	52592	0	0	0	5718
6	24527974		T	C	gnomAD Exomes	PASS	NA	ENST00000357578.8	NM_001080.3	c.1174-23T>C		c.1174-23T>C	intron_variant					0.421	0	0	0	0	2	1459872	1.36998e-06	0	0	0	33434	0	0	0	44676	0	0	0	26084	0	0	0	39622	0	0	0	53272	0	0	0	5754
6	24515122		CAG	C	gnomAD Exomes	PASS	NA	ENST00000357578.8	NM_001080.3	c.727-44_727-43del		c.727-44_727-43del	intron_variant					0.425	0	0	0	0	1	484044	2.06593e-06	0	0	0	9722	0	0	0	15286	0	0	0	10086	0	0	0	17536	0	0	0	24544	0	0	0	2060
6	24532206	rs1359397392	T	C	gnomAD Exomes	PASS	NA	ENST00000357578.8	NM_001080.3	c.1402+29T>C		c.1402+29T>C	intron_variant					0.427	0	0	0	0	1	1457000	6.86342e-07	0	0	0	33396	0	0	0	44716	0	0	0	26108	0	0	0	39672	0	0	0	53398	0	0	0	5758
6	24515104		T	TTTTTTTTTTTTTTTTTTTTG	gnomAD Exomes	PASS	NA	ENST00000357578.8	NM_001080.3	c.727-46_727-45insTTGTTTTTTTTTTTTTTTTT		c.727-46_727-45insTTGTTTTTTTTTTTTTTTTT	intron_variant					0.43	NA	NA	NA	NA	1	608608	1.64309e-06	0	0	0	13604	0	0	0	11054	0	0	0	9356	0	0	1	13012	0	0	0	15666	0	0	0	2076
6	24532055		A	C	gnomAD Exomes	PASS	NA	ENST00000357578.8	NM_001080.3	c.1344-64A>C		c.1344-64A>C	intron_variant					0.431	0	0	0	0	4	1351018	2.96073e-06	0	0	0	31290	0	0	0	43970	0	0	0	25384	0	0	0	39176	0	0	0	53206	0	0	0	5552
6	24502635		T	C	gnomAD Exomes	PASS	NA	ENST00000357578.8	NM_001080.3	c.438+29T>C		c.438+29T>C	intron_variant					0.434	0	0	0	0	53	1415386	3.74456e-05	0	0	0	32422	0	0	0	44244	0	0	0	25848	0	0	0	39372	0	0	0	53112	0	0	0	5670
6	24533460	rs1235329216	T	G	gnomAD Exomes	PASS	NA	ENST00000357578.8	NM_001080.3	c.1403-47T>G		c.1403-47T>G	intron_variant					0.441	0	0	0	0	22	1447058	1.52033e-05	0	0	0	33114	0	0	1	44572	0	0	0	26048	0	0	0	39608	0	0	0	53356	0	0	0	5706
6	24520552	rs368394825	C	T	gnomAD Exomes,gnomAD Genomes	PASS	PASS	ENST00000357578.8	NM_001080.3	c.1014+8C>T		c.1014+8C>T	splice_region_variant	Likely benign		789757		0.444	0	0	0	0	38	1613674	2.35487e-05	0	0	28	74842	0	0	0	59924	0	0	0	29594	0	0	1	44892	0	0	0	63974	0	0	0	6042
6	24515097		C	CTTTTCTTTTTTTTTTTTTTTTTTTTTTTTTTTTTTAATTTTTT	gnomAD Exomes	PASS	NA	ENST00000357578.8	NM_001080.3	c.727-46_727-45insTTTTTTTTTTTAATTTTTTTTTTCTTTTTTTTTTTTTTTTTTT		c.727-46_727-45insTTTTTTTTTTTAATTTTTTTTTTCTTTTTTTTTTTTTTTTTTT	intron_variant					0.453	NA	NA	NA	NA	1	1201566	8.32247e-07	0	0	0	25124	0	0	0	32566	0	0	0	22604	0	0	0	35396	0	0	0	44716	0	0	0	4676
6	24502476	rs767415043	T	TA	gnomAD Exomes	PASS	NA	ENST00000357578.8	NM_001080.3	c.355-46dup		c.355-46dup	intron_variant					0.458	0	0	0	0	1	627646	1.59325e-06	0	0	1	17688	0	0	0	43680	0	0	0	20958	0	0	0	36020	0	0	0	52790	0	0	0	4136
6	24502720	rs571861510	A	T	gnomAD Genomes	NA	PASS	ENST00000357578.8	NM_001080.3	c.438+114A>T		c.438+114A>T	intron_variant					0.461	0	0	0	0	1	152300	6.56599e-06	0	0	0	41562	0	0	0	15300	0	0	0	3472	0	0	0	5190	0	0	0	10608	0	0	0	294
6	24515105		T	TTTTTTTTTTTTTTTTTTTC	gnomAD Exomes	PASS	NA	ENST00000357578.8	NM_001080.3	c.727-46_727-45insTTCTTTTTTTTTTTTTTTT		c.727-46_727-45insTTCTTTTTTTTTTTTTTTT	intron_variant					0.462	NA	NA	NA	NA	1	1036182	9.65081e-07	0	0	0	21552	0	0	1	22316	0	0	0	17124	0	0	0	25170	0	0	0	30992	0	0	0	3802
6	24515105		T	TTTTTTTTTTTTTTTTTTTG	gnomAD Exomes	PASS	NA	ENST00000357578.8	NM_001080.3	c.727-46_727-45insTTGTTTTTTTTTTTTTTTT		c.727-46_727-45insTTGTTTTTTTTTTTTTTTT	intron_variant					0.462	NA	NA	NA	NA	1	1036182	9.65081e-07	0	0	0	21552	0	0	1	22316	0	0	0	17124	0	0	0	25170	0	0	0	30992	0	0	0	3802
6	24515097		C	CTTTTCTTTTTTTTTTTTTTTTTTTTTTGTTTTGTTAATTTTT	gnomAD Exomes	PASS	NA	ENST00000357578.8	NM_001080.3	c.727-46_727-45insTTTGTTTTGTTAATTTTTTTTTCTTTTTTTTTTTTTTTTTTT		c.727-46_727-45insTTTGTTTTGTTAATTTTTTTTTCTTTTTTTTTTTTTTTTTTT	intron_variant					0.463	NA	NA	NA	NA	1	1201566	8.32247e-07	0	0	0	25124	0	0	0	32566	0	0	0	22604	0	0	0	35396	0	0	0	44716	0	0	0	4676
6	24515097		C	CTTTTCTTTTTTTTTTTTTTTTTTTTTTTTTTGTTAATTTTTT	gnomAD Exomes	PASS	NA	ENST00000357578.8	NM_001080.3	c.727-46_727-45insTTTTTTTGTTAATTTTTTTTTTCTTTTTTTTTTTTTTTTTTT		c.727-46_727-45insTTTTTTTGTTAATTTTTTTTTTCTTTTTTTTTTTTTTTTTTT	intron_variant					0.463	NA	NA	NA	NA	1	1201566	8.32247e-07	0	0	0	25124	0	0	0	32566	0	0	0	22604	0	0	0	35396	0	0	0	44716	0	0	0	4676
6	24515097		C	CTTTTCTTTTTTTTTTTTTTTTTTTTTTTTTTTTAATTTTTT	gnomAD Exomes	PASS	NA	ENST00000357578.8	NM_001080.3	c.727-46_727-45insTTTTTTTTTAATTTTTTTTTTCTTTTTTTTTTTTTTTTTTT		c.727-46_727-45insTTTTTTTTTAATTTTTTTTTTCTTTTTTTTTTTTTTTTTTT	intron_variant					0.473	NA	NA	NA	NA	1	1201566	8.32247e-07	0	0	0	25124	0	0	0	32566	0	0	0	22604	0	0	0	35396	0	0	0	44716	0	0	0	4676
6	24515097		C	CTTTTCTTTTTTTTTTTTTTTTTTTTTTTTTTTTTAAATTTT	gnomAD Exomes	PASS	NA	ENST00000357578.8	NM_001080.3	c.727-46_727-45insTTTTTTTTTTAAATTTTTTTTCTTTTTTTTTTTTTTTTTTT		c.727-46_727-45insTTTTTTTTTTAAATTTTTTTTCTTTTTTTTTTTTTTTTTTT	intron_variant					0.473	NA	NA	NA	NA	1	1201566	8.32247e-07	0	0	0	25124	0	0	0	32566	0	0	0	22604	0	0	0	35396	0	0	0	44716	0	0	0	4676
6	24502479	rs1759213707	A	G	gnomAD Exomes	PASS	NA	ENST00000357578.8	NM_001080.3	c.355-44A>G		c.355-44A>G	intron_variant					0.478	0	0	0	0	1	1231550	8.11985e-07	0	0	0	28834	0	0	0	44382	0	0	0	24700	0	0	0	38608	0	0	0	53058	0	0	0	5344
6	24505003		T	C	gnomAD Exomes	PASS	NA	ENST00000357578.8	NM_001080.3	c.726+18T>C		c.726+18T>C	intron_variant					0.48	0	0	0	0	1	628668	1.59066e-06	0	0	0	17694	0	0	0	43740	0	0	0	20984	0	0	0	36070	0	0	0	53030	0	0	0	4148
6	24515097		C	CTTTTCTTTTTTTTTTTTTTTTTTTTTTTTTTTGTAAATTT	gnomAD Exomes	PASS	NA	ENST00000357578.8	NM_001080.3	c.727-46_727-45insTTTTTTTTGTAAATTTTTTTCTTTTTTTTTTTTTTTTTTT		c.727-46_727-45insTTTTTTTTGTAAATTTTTTTCTTTTTTTTTTTTTTTTTTT	intron_variant					0.483	NA	NA	NA	NA	1	1201564	8.32249e-07	0	0	0	25124	0	0	0	32566	0	0	0	22604	0	0	0	35396	0	0	0	44716	0	0	0	4676
6	24503472		T	C	gnomAD Exomes	PASS	NA	ENST00000357578.8	NM_001080.3	c.609+39T>C		c.609+39T>C	intron_variant					0.484	0	0	0	0	1	1451110	6.89128e-07	0	0	0	33390	0	0	0	44674	0	0	0	26104	0	0	0	39670	0	0	0	45750	0	0	0	5564
6	24503252	rs2127382395	A	G	gnomAD Exomes	PASS	NA	ENST00000357578.8	NM_001080.3	c.439-11A>G		c.439-11A>G	intron_variant	Likely benign		1572023		0.486	0	0	0	0	1	627896	1.59262e-06	0	0	0	17692	0	0	0	43724	0	0	0	20972	0	0	0	36068	0	0	0	52424	0	0	0	4148
6	24520594	rs1332570402	A	T	gnomAD Exomes,gnomAD Genomes	PASS	PASS	ENST00000357578.8	NM_001080.3	c.1014+50A>T		c.1014+50A>T	intron_variant					0.488	0	0	0	0	39	1604478	2.4307e-05	0	0	2	72310	0	0	3	59186	0	0	0	29462	0	0	0	44732	0	0	0	63418	0	0	1	5360
6	24527988		AT	A	gnomAD Exomes	PASS	NA	ENST00000357578.8	NM_001080.3	c.1174-7del		c.1174-7del	splice_region_variant					0.489	0	0	0	0	1	1461534	6.84213e-07	0	0	0	33474	0	0	0	44718	0	0	0	26128	0	0	0	39682	0	0	0	53386	0	0	0	5766
6	24515097		C	CTTTTCTTTTTTTTTTTTTTTTTTTTTTTTTTTTTTTTTT	gnomAD Exomes	PASS	NA	ENST00000357578.8	NM_001080.3	c.727-46_727-45insTTTTTTTTTTTTTTTTTTTCTTTTTTTTTTTTTTTTTTT		c.727-46_727-45insTTTTTTTTTTTTTTTTTTTCTTTTTTTTTTTTTTTTTTT	intron_variant					0.494	NA	NA	NA	NA	1	1201566	8.32247e-07	0	0	0	25124	0	0	0	32566	0	0	0	22604	0	0	0	35396	0	0	0	44716	0	0	0	4676
6	24533715	rs770276996	T	C	gnomAD Exomes	PASS	NA	ENST00000357578.8	NM_001080.3	c.*3T>C		c.*3T>C	3_prime_UTR_variant					0.499	0	0	0	0	1	1461360	6.84294e-07	0	0	0	33446	0	0	0	44710	0	0	0	26134	0	0	0	39692	0	0	1	53406	0	0	0	5642
6	24503202	rs563563585	C	T	gnomAD Genomes	NA	PASS	ENST00000357578.8	NM_001080.3	c.439-61C>T		c.439-61C>T	intron_variant					0.501	0	0	0	0	1	152300	6.56599e-06	0	0	0	41562	0	0	0	15304	0	0	0	3470	0	0	1	5184	0	0	0	10602	0	0	0	294
6	24503475	rs755045355	A	C	gnomAD Exomes	PASS	NA	ENST00000357578.8	NM_001080.3	c.609+42A>C		c.609+42A>C	intron_variant					0.502	0	0	0	0	1	1449390	6.89945e-07	0	0	0	33372	0	0	0	44670	0	0	0	26088	0	0	0	39658	0	0	0	44994	0	0	0	5506
6	24522916	rs553384589	G	T	gnomAD Exomes,gnomAD Genomes	PASS	PASS	ENST00000357578.8	NM_001080.3	p.Ala388Ala	p.Ala388Ala	c.1164G>T	synonymous_variant	Likely benign		1578712		0.502	0	0	0	0	9	1611816	5.58376e-06	0	0	1	74748	0	0	0	59888	0	0	0	29542	0	0	0	44806	0	0	0	63690	0	0	0	6074
6	24515097		C	CTTTTCTTTTTTTTTTTTTTTTTTTTTTTTTTTTTAATT	gnomAD Exomes	PASS	NA	ENST00000357578.8	NM_001080.3	c.727-46_727-45insTTTTTTTTTTAATTTTTTCTTTTTTTTTTTTTTTTTTT		c.727-46_727-45insTTTTTTTTTTAATTTTTTCTTTTTTTTTTTTTTTTTTT	intron_variant					0.504	NA	NA	NA	NA	1	1201566	8.32247e-07	0	0	0	25124	0	0	0	32566	0	0	0	22604	0	0	0	35396	0	0	0	44716	0	0	0	4676
6	24515097		C	CTTTTCTTTTTTTTTTTTTTTTTTTTTTTTTTTTTTATT	gnomAD Exomes	PASS	NA	ENST00000357578.8	NM_001080.3	c.727-46_727-45insTTTTTTTTTTTATTTTTTCTTTTTTTTTTTTTTTTTTT		c.727-46_727-45insTTTTTTTTTTTATTTTTTCTTTTTTTTTTTTTTTTTTT	intron_variant					0.504	NA	NA	NA	NA	1	1201566	8.32247e-07	0	0	1	25124	0	0	0	32566	0	0	0	22604	0	0	0	35396	0	0	0	44716	0	0	0	4676
6	24515123		A	ATTTTT	gnomAD Exomes	PASS	NA	ENST00000357578.8	NM_001080.3	c.727-44_727-43insTTTTT		c.727-44_727-43insTTTTT	intron_variant					0.511	NA	NA	NA	NA	1	977598	1.02292e-06	0	0	0	19350	0	0	0	20846	0	0	0	16376	0	0	0	27650	0	0	0	36114	0	0	0	3468
6	24520339		A	G	gnomAD Exomes	PASS	NA	ENST00000357578.8	NM_001080.3	c.871-62A>G		c.871-62A>G	intron_variant					0.512	0	0	0	0	1	625874	1.59777e-06	0	0	0	17646	0	0	0	43734	0	0	0	20970	0	0	0	36058	0	0	0	52070	0	0	0	2960
6	24533574	rs773583461	T	C	gnomAD Exomes	PASS	NA	ENST00000357578.8	NM_001080.3	p.Val490Val	p.Val490Val	c.1470T>C	synonymous_variant					0.522	0.01	0	0	0	1	833110	1.20032e-06	0	0	0	15786	0	0	0	984	0	0	0	5152	0	0	0	3630	0	0	0	276	0	0	0	1620
6	24522963	rs761551035	G	A	gnomAD Exomes,gnomAD Genomes	PASS	PASS	ENST00000357578.8	NM_001080.3	c.1173+38G>A		c.1173+38G>A	intron_variant					0.523	0	0	0	0	2	1550324	1.29005e-06	0	0	0	73162	0	0	0	57850	0	0	0	27470	0	0	1	40534	0	0	0	55046	0	0	0	5736
6	24495261	rs1227495266	A	T	gnomAD Exomes,gnomAD Genomes	PASS	PASS	ENST00000357578.8	NM_001080.3	p.Met89Leu	p.Met89Leu	c.265A>T	missense_variant					0.533	0	0	0	0	2	1530594	1.30668e-06	0	0	2	72538	0	0	0	50842	0	0	0	28496	0	0	0	40618	0	0	0	43936	0	0	0	4538
6	24502495		C	A	gnomAD Exomes	PASS	NA	ENST00000357578.8	NM_001080.3	c.355-28C>A		c.355-28C>A	intron_variant					0.533	0	0	0	0	1	755494	1.32364e-06	0	0	0	14148	0	0	0	870	0	0	0	4662	0	0	0	3262	0	0	0	250	0	0	0	1502
6	24522916	rs553384589	G	C	gnomAD Exomes,gnomAD Genomes	PASS	PASS	ENST00000357578.8	NM_001080.3	p.Ala388Ala	p.Ala388Ala	c.1164G>C	synonymous_variant	Likely benign		529492		0.533	0	0	0	0	43	1611932	2.66761e-05	0	0	0	74868	0	0	2	59908	0	0	0	29542	0	0	0	44794	0	0	0	63690	0	0	0	6052
6	24528215		C	T	gnomAD Exomes	PASS	NA	ENST00000357578.8	NM_001080.3	c.1343+49C>T		c.1343+49C>T	intron_variant					0.533	0	0	0	0	1	1455142	6.87218e-07	0	0	0	33358	0	0	0	44424	0	0	0	26020	0	0	0	39622	0	0	0	52870	0	0	0	5430
6	24515102		CTTTTT	C	gnomAD Exomes	PASS	NA	ENST00000357578.8	NM_001080.3	c.727-50_727-46del		c.727-50_727-46del	intron_variant					0.538	NA	NA	NA	NA	272	826726	0.000329009	0	0	5	16448	0	0	11	24124	0	0	5	15758	0	0	11	25102	0	0	13	31150	0	0	0	2686
6	24533778	rs1759986702	A	C	gnomAD Exomes	PASS	NA	ENST00000357578.8	NM_001080.3	c.*66A>C		c.*66A>C	3_prime_UTR_variant					0.538	0	0	0	0	1	1259848	7.93747e-07	0	0	0	27926	0	0	0	36316	0	0	0	23946	0	0	0	37868	0	0	0	52064	0	0	0	3802
6	24532086	rs763170188	T	TA	gnomAD Exomes	PASS	NA	ENST00000357578.8	NM_001080.3	c.1344-32dup		c.1344-32dup	intron_variant					0.542	0	0	0	0	1	1454270	6.8763e-07	0	0	0	33328	0	0	0	44710	0	0	0	26104	0	0	0	39656	0	0	0	53398	0	0	0	5754
6	24515102		CTTTTTTT	C	gnomAD Exomes	PASS	NA	ENST00000357578.8	NM_001080.3	c.727-52_727-46del		c.727-52_727-46del	intron_variant					0.543	NA	NA	NA	NA	22	827806	2.65763e-05	0	0	0	16462	0	0	0	24168	0	0	0	15790	0	0	0	25164	0	0	0	31188	0	0	0	2694
6	24528211		AGAAC	A	gnomAD Exomes	PASS	NA	ENST00000357578.8	NM_001080.3	c.1343+46_1343+49del		c.1343+46_1343+49del	intron_variant					0.544	0	0	0	0	3	1457538	2.05827e-06	0	0	0	33404	0	0	0	44530	0	0	0	26052	0	0	0	39648	0	0	0	53040	0	0	0	5498
6	24515102		CTTTTTT	C	gnomAD Exomes	PASS	NA	ENST00000357578.8	NM_001080.3	c.727-51_727-46del		c.727-51_727-46del	intron_variant					0.548	NA	NA	NA	NA	50	827476	6.04247e-05	0	0	0	16454	0	0	2	24146	0	0	2	15788	0	0	4	25158	0	0	1	31174	0	0	2	2692
6	24515124	rs549544948	G	A	gnomAD Exomes	PASS	NA	ENST00000357578.8	NM_001080.3	c.727-43G>A		c.727-43G>A	intron_variant					0.551	0	0	0	0	13	750962	1.73111e-05	0	0	0	15444	0	0	0	21940	0	0	1	15184	0	0	0	25926	0	0	0	37594	0	0	0	3156
6	24503219	rs749697328	A	G	gnomAD Exomes	PASS	NA	ENST00000357578.8	NM_001080.3	c.439-44A>G		c.439-44A>G	intron_variant					0.552	0	0	0	0	2	620734	3.22199e-06	0	0	0	17660	0	0	0	43304	0	0	0	20896	0	0	0	36036	0	0	0	48346	0	0	0	4146
6	24532228	rs112617260	C	T	gnomAD Exomes,gnomAD Genomes	PASS	PASS	ENST00000357578.8	NM_001080.3	c.1402+51C>T		c.1402+51C>T	intron_variant					0.554	0	0	0	0	36	1575156	2.28549e-05	1	0	30	74194	1	0	1	59848	0	0	0	29354	0	0	0	44734	0	0	0	63934	0	0	1	6016
6	24532093	rs982209970	T	G	gnomAD Exomes,gnomAD Genomes	PASS	PASS	ENST00000357578.8	NM_001080.3	c.1344-26T>G		c.1344-26T>G	intron_variant					0.555	0	0	0	0	2	780920	2.56108e-06	0	0	0	59150	0	0	0	59024	0	0	0	24448	0	0	0	41264	0	0	0	63758	0	0	0	4464
6	24532125	rs913676708	T	A	gnomAD Exomes,gnomAD Genomes	PASS	PASS	ENST00000357578.8	NM_001080.3	p.Asp450Glu	p.Asp450Glu	c.1350T>A	missense_variant	Uncertain significance		662498		0.557	0	0	0	0	4	780986	5.12173e-06	0	0	0	59154	0	0	0	59030	0	0	0	24448	0	0	0	41274	0	0	0	63762	0	0	0	4464
6	24515123		A	AT	gnomAD Exomes	PASS	NA	ENST00000357578.8	NM_001080.3	c.727-44_727-43insT		c.727-44_727-43insT	intron_variant					0.559	0	0	0	0	1	977592	1.02292e-06	0	0	0	19350	0	0	0	20846	0	0	0	16376	0	0	0	27650	0	0	0	36114	0	0	0	3468
6	24511755		C	G	gnomAD Exomes	PASS	NA	ENST00000357578.8	NM_001080.3	c.727-3412C>G		c.727-3412C>G	intron_variant					0.567	0	0	0	0	2	232904	8.58723e-06	0	0	1	6654	0	0	0	6940	0	0	0	8724	0	0	0	21796	0	0	0	20684	0	0	0	1454
6	24503234	rs767944053	T	TA	gnomAD Exomes,gnomAD Genomes	PASS	PASS	ENST00000357578.8	NM_001080.3	c.439-28dup		c.439-28dup	intron_variant					0.568	0	0	0	0	85	1610210	5.27881e-05	0	0	1	74922	0	0	0	59916	0	0	0	29574	0	0	0	44886	0	0	0	61746	0	0	0	6082
6	24502677		C	A	gnomAD Exomes	PASS	NA	ENST00000357578.8	NM_001080.3	c.438+71C>A		c.438+71C>A	intron_variant					0.571	0	0	0	0	1	998058	1.00195e-06	0	0	0	23838	0	0	0	38070	0	0	0	23040	0	0	0	35342	0	0	0	49926	0	0	0	4888
6	24502636	rs745877588	G	T	gnomAD Exomes	PASS	NA	ENST00000357578.8	NM_001080.3	c.438+30G>T		c.438+30G>T	intron_variant					0.574	0	0	0	0	7	1416576	4.94149e-06	0	0	0	32428	0	0	0	44162	0	0	0	25848	0	0	0	39362	0	0	0	53082	0	0	0	5678
6	24522703	rs948909422	C	T	gnomAD Exomes	PASS	NA	ENST00000357578.8	NM_001080.3	c.1015-64C>T		c.1015-64C>T	intron_variant					0.575	0	0	0	0	21	1433928	1.46451e-05	0	0	0	32892	0	0	2	44546	0	0	0	25938	0	0	0	39438	0	0	1	52966	0	0	0	5650
6	24502477		A	C	gnomAD Exomes	PASS	NA	ENST00000357578.8	NM_001080.3	c.355-46A>C		c.355-46A>C	intron_variant					0.588	0	0	0	0	1	627720	1.59307e-06	0	0	0	17688	0	0	0	43692	0	0	0	20958	0	0	1	36024	0	0	0	52798	0	0	0	4138
6	24522721	rs1358863087	G	A	gnomAD Exomes,gnomAD Genomes	PASS	PASS	ENST00000357578.8	NM_001080.3	c.1015-46G>A		c.1015-46G>A	intron_variant					0.592	0	0	0	0	2	778386	2.56942e-06	0	0	0	59030	0	0	0	58926	0	0	0	24394	0	0	0	41152	0	0	0	63492	0	0	0	4426
6	24528158		A	T	gnomAD Exomes	PASS	NA	ENST00000357578.8	NM_001080.3	p.Pro445Pro	p.Pro445Pro	c.1335A>T	synonymous_variant	Likely benign		1974539		0.593	0	0	0	0	1	1461564	6.84199e-07	0	0	0	33472	0	0	0	44722	0	0	0	26122	0	0	0	39682	0	0	0	53382	0	0	0	5766
6	24511800		TAATA	T	gnomAD Exomes	PASS	NA	ENST00000357578.8	NM_001080.3	c.727-3361_727-3358del		c.727-3361_727-3358del	intron_variant					0.603	0	0	0	0	1	320558	3.11956e-06	0	0	0	8582	0	0	0	14014	0	0	0	13402	0	0	0	24108	0	0	0	25750	0	0	0	2782
6	24502736	rs532647697	TC	T	gnomAD Exomes,gnomAD Genomes	PASS	PASS	ENST00000357578.8	NM_001080.3	c.438+131del		c.438+131del	intron_variant					0.607	0	0	0	0	483	728642	0.000662877	0	0	6	57458	0	0	0	49446	0	0	0	23534	0	0	0	37220	0	0	64	51010	0	0	0	4280
6	24520594		A	G	gnomAD Exomes	PASS	NA	ENST00000357578.8	NM_001080.3	c.1014+50A>G		c.1014+50A>G	intron_variant					0.609	0	0	0	0	2	1455566	1.37404e-06	0	0	0	33340	0	0	0	44088	0	0	0	26014	0	0	0	39576	0	0	0	52950	0	0	0	5046
6	24532080		C	A	gnomAD Exomes	PASS	NA	ENST00000357578.8	NM_001080.3	c.1344-39C>A		c.1344-39C>A	intron_variant					0.613	0	0	0	0	2	1436522	1.39225e-06	0	0	0	30818	0	0	0	44372	0	0	0	26002	0	0	0	39602	0	0	0	53390	0	0	0	5722
6	24520536		A	T	gnomAD Exomes	PASS	NA	ENST00000357578.8	NM_001080.3	p.Thr336Ser	p.Thr336Ser	c.1006A>T	missense_variant					0.614	0	0	0	0	1	833110	1.20032e-06	0	0	0	15786	0	0	0	984	0	0	0	5152	0	0	0	3630	0	0	0	276	0	0	0	1620
6	24502477	rs1476099890	A	G	gnomAD Exomes	PASS	NA	ENST00000357578.8	NM_001080.3	c.355-46A>G		c.355-46A>G	intron_variant					0.619	0	0	0	0	1	627720	1.59307e-06	0	0	0	17688	0	0	0	43692	0	0	0	20958	0	0	0	36024	0	0	0	52798	0	0	0	4138
6	24528173	rs1450810452	T	A	gnomAD Exomes	PASS	NA	ENST00000357578.8	NM_001080.3	c.1343+7T>A		c.1343+7T>A	splice_region_variant					0.619	0	0	0	0	1	628368	1.59142e-06	0	0	0	17688	0	0	1	43738	0	0	0	20964	0	0	0	36050	0	0	0	53100	0	0	0	4144
6	24502629	rs897268357	G	A	gnomAD Genomes	NA	PASS	ENST00000357578.8	NM_001080.3	c.438+23G>A		c.438+23G>A	intron_variant					0.626	0	0	0	0	1	152138	6.57298e-06	0	0	0	41428	0	0	0	15272	0	0	0	3472	0	0	0	5194	0	0	0	10598	0	0	0	316
6	24515072		T	C	gnomAD Exomes	PASS	NA	ENST00000357578.8	NM_001080.3	c.727-95T>C		c.727-95T>C	intron_variant					0.628	0	0	0	0	1	1215744	8.22542e-07	0	0	0	25826	0	0	0	33214	0	0	0	23154	0	0	0	37054	0	0	0	45440	0	0	0	3910
6	24520603	rs199737070	ATG	A	gnomAD Exomes,gnomAD Genomes	PASS	PASS	ENST00000357578.8	NM_001080.3	c.1014+72_1014+73del		c.1014+72_1014+73del	intron_variant	Benign		802192		0.631	0	0	0	0	60564	1571490	0.0385392	2711	0	16692	73772	1889	0	2181	57886	45	0	696	28810	10	0	31	43404	0	0	406	62020	1	0	132	4902
6	24520601	rs1308036940	GTA	G	gnomAD Exomes,gnomAD Genomes	PASS	PASS	ENST00000357578.8	NM_001080.3	c.1014+59_1014+60del		c.1014+59_1014+60del	intron_variant					0.637	0	0	0	0	250	1600778	0.000156174	0	0	3	71906	0	0	10	58840	0	0	0	29442	0	0	4	44660	0	0	2	63422	0	0	4	5074
6	24503208	rs1283230928	G	A	gnomAD Exomes	PASS	NA	ENST00000357578.8	NM_001080.3	c.439-55G>A		c.439-55G>A	intron_variant					0.638	0	0	0	0	5	1436756	3.48006e-06	0	0	3	33152	0	0	0	43590	0	0	0	25884	0	0	1	39546	0	0	0	46010	0	0	0	5738
6	24532058	rs1197957130	CA	C	gnomAD Exomes,gnomAD Genomes	PASS	PASS	ENST00000357578.8	NM_001080.3	c.1344-57del		c.1344-57del	intron_variant					0.644	0	0	0	0	2	1514134	1.32089e-06	0	0	2	72886	0	0	0	59398	0	0	0	28926	0	0	0	44412	0	0	0	63864	0	0	0	5894
6	24522916	rs553384589	G	A	gnomAD Exomes,gnomAD Genomes	PASS	PASS	ENST00000357578.8	NM_001080.3	p.Ala388Ala	p.Ala388Ala	c.1164G>A	synonymous_variant	Likely benign		459974		0.653	0	0	0	0	36	1611814	2.23351e-05	0	0	4	74748	0	0	1	59888	0	0	0	29542	0	0	1	44804	0	0	0	63690	0	0	0	6074
6	24533476		A	AT	gnomAD Exomes	PASS	NA	ENST00000357578.8	NM_001080.3	c.1403-30dup		c.1403-30dup	intron_variant					0.657	0	0	0	0	1	828708	1.2067e-06	0	0	0	15694	0	0	0	966	0	0	0	5136	0	0	0	3608	0	0	0	276	0	0	0	1610
6	24515113		T	TC	gnomAD Exomes	PASS	NA	ENST00000357578.8	NM_001080.3	c.727-54_727-53insC		c.727-54_727-53insC	intron_variant					0.663	0.01	0	0	0	1	1346750	7.42528e-07	0	0	0	28078	0	0	0	33034	0	0	0	23280	0	0	1	36638	0	0	0	44172	0	0	0	4916
6	24515104		T	TC	gnomAD Exomes	PASS	NA	ENST00000357578.8	NM_001080.3	c.727-63_727-62insC		c.727-63_727-62insC	intron_variant					0.666	0.01	0	0	0	1	608606	1.6431e-06	0	0	0	13604	0	0	0	11054	0	0	0	9356	0	0	0	13012	0	0	0	15666	0	0	0	2076
6	24528158	rs1401944994	A	G	gnomAD Exomes	PASS	NA	ENST00000357578.8	NM_001080.3	p.Pro445Pro	p.Pro445Pro	c.1335A>G	synonymous_variant	Likely benign		1586336		0.67	0	0	0	0	44	1461564	3.01047e-05	0	0	0	33472	0	0	0	44722	0	0	0	26122	0	0	0	39682	0	0	0	53382	0	0	0	5766
6	24504922	rs760461822	C	T	gnomAD Exomes,gnomAD Genomes	PASS	PASS	ENST00000357578.8	NM_001080.3	p.Ala221Ala	p.Ala221Ala	c.663C>T	synonymous_variant	Conflicting interpretations of pathogenicity	Likely benign​	356131		0.673	0	0	0	0	48	1614098	2.9738e-05	0	0	0	74930	0	0	0	60002	0	0	0	29606	0	0	1	44894	0	0	0	64050	0	0	0	6084
6	24532108		A	T	gnomAD Exomes	PASS	NA	ENST00000357578.8	NM_001080.3	c.1344-11A>T		c.1344-11A>T	intron_variant					0.676	0	0	0	0	1	832908	1.20061e-06	0	0	0	15778	0	0	0	984	0	0	0	5150	0	0	0	3628	0	0	0	276	0	0	0	1620
6	24502754	rs367810989	T	C	gnomAD Exomes,gnomAD Genomes	PASS	PASS	ENST00000357578.8	NM_001080.3	c.438+148T>C		c.438+148T>C	intron_variant					0.679	0	0	0.12	0	493	713224	0.000691227	6	0	1	57264	0	0	1	48970	0	0	0	23348	0	0	0	37064	0	0	0	49424	0	0	0	3984
6	24515102	rs4646842	CTT	C	gnomAD Exomes,gnomAD Genomes	PASS	PASS	ENST00000357578.8	NM_001080.3	c.727-47_727-46del		c.727-47_727-46del	intron_variant					0.682	0.05	0	0	0	35261	900294	0.0391661	0	0	637	41856	0	0	1660	33006	0	0	758	17736	0	0	1736	27748	0	0	1794	35162	0	0	131	2758
6	24502691		C	T	gnomAD Exomes	PASS	NA	ENST00000357578.8	NM_001080.3	c.438+85C>T		c.438+85C>T	intron_variant					0.684	0	0	0	0	1	798526	1.25231e-06	0	0	0	20056	0	0	0	36260	0	0	0	21642	0	0	0	33820	0	0	0	48320	0	0	0	4524
6	24504949		C	G	gnomAD Exomes	PASS	NA	ENST00000357578.8	NM_001080.3	p.Ala230Ala	p.Ala230Ala	c.690C>G	synonymous_variant					0.688	0	0	0	0	1	1461882	6.8405e-07	0	0	0	33478	0	0	0	44724	0	0	0	26136	0	0	0	39700	0	0	0	53414	0	0	0	5768
6	24515102		CTTTTTTTT	C	gnomAD Exomes	PASS	NA	ENST00000357578.8	NM_001080.3	c.727-53_727-46del		c.727-53_727-46del	intron_variant					0.691	NA	NA	NA	NA	2	827842	2.41592e-06	0	0	0	16462	0	0	0	24168	0	0	0	15792	0	0	0	25172	0	0	0	31190	0	0	0	2694
6	24532080	rs564803780	C	T	gnomAD Exomes,gnomAD Genomes	PASS	PASS	ENST00000357578.8	NM_001080.3	c.1344-39C>T		c.1344-39C>T	intron_variant					0.693	0	0	0	0	5	1585672	3.15324e-06	0	0	1	69510	0	0	2	59470	0	0	0	29474	0	0	1	44786	0	0	0	64010	0	0	0	6016
6	24515102	rs4646842	CTTTTTTTTT	C	gnomAD Exomes,gnomAD Genomes	PASS	PASS	ENST00000357578.8	NM_001080.3	c.727-54_727-46del		c.727-54_727-46del	intron_variant					0.699	NA	NA	NA	NA	9	932058	9.65605e-06	0	0	0	42324	0	0	0	34486	0	0	0	18416	0	0	0	28910	0	0	0	36926	0	0	0	2854
6	24528038		C	A	gnomAD Exomes	PASS	NA	ENST00000357578.8	NM_001080.3	p.Thr405Thr	p.Thr405Thr	c.1215C>A	synonymous_variant					0.707	0	0	0	0	1	1461812	6.84082e-07	0	0	0	33478	0	0	0	44722	0	0	0	26128	0	0	0	39696	0	0	0	53416	0	0	0	5768
6	24502643	rs1295362979	TC	T	gnomAD Genomes	NA	PASS	ENST00000357578.8	NM_001080.3	c.438+38del		c.438+38del	intron_variant					0.71	0	0	0.03	0	2	152126	1.3147e-05	0	0	0	41440	0	0	0	15264	0	0	0	3472	0	0	0	5190	0	0	0	10598	0	0	0	316
6	24511770	rs765049429	C	T	gnomAD Genomes	NA	PASS	ENST00000357578.8	NM_001080.3	c.727-3397C>T		c.727-3397C>T	intron_variant					0.713	0	0	0	0	2	132480	1.50966e-05	0	0	0	35292	0	0	0	12930	0	0	0	3254	0	0	0	4660	0	0	0	7170	0	0	0	228
6	24504995	rs775722771	T	A	gnomAD Exomes,gnomAD Genomes	PASS	PASS	ENST00000357578.8	NM_001080.3	c.726+10T>A		c.726+10T>A	intron_variant					0.714	0	0	0	0	6	780922	7.68323e-06	0	0	0	59160	0	0	0	59022	0	0	0	24454	0	0	0	41266	0	0	5	63694	0	0	0	4464
6	24504922	rs760461822	C	G	gnomAD Exomes,gnomAD Genomes	PASS	PASS	ENST00000357578.8	NM_001080.3	p.Ala221Ala	p.Ala221Ala	c.663C>G	synonymous_variant					0.718	0	0	0	0	2	1614098	1.23908e-06	0	0	0	74930	0	0	0	60002	0	0	0	29606	0	0	0	44894	0	0	2	64050	0	0	0	6084
6	24515097		C	CTTTTATTTTTTTTTTTTTTTT	gnomAD Exomes	PASS	NA	ENST00000357578.8	NM_001080.3	c.727-66_727-65insATTTTTTTTTTTTTTTTTTTT		c.727-66_727-65insATTTTTTTTTTTTTTTTTTTT	intron_variant					0.718	NA	NA	NA	NA	2	1201566	1.66449e-06	0	0	1	25124	0	0	0	32566	0	0	0	22604	0	0	0	35396	0	0	0	44716	0	0	0	4676
6	24520589	rs752456949	G	T	gnomAD Exomes	PASS	NA	ENST00000357578.8	NM_001080.3	c.1014+45G>T		c.1014+45G>T	intron_variant					0.718	0	0	0	0	17	1457996	1.16598e-05	0	0	0	33408	0	0	0	44334	0	0	0	26070	0	0	0	39626	0	0	0	53142	0	0	0	5112
6	24522937	rs1178556679	G	A	gnomAD Exomes	PASS	NA	ENST00000357578.8	NM_001080.3	c.1173+12G>A		c.1173+12G>A	intron_variant	Likely benign		1612150		0.722	0	0	0	0	8	1273270	6.28304e-06	0	0	0	27932	0	0	7	38984	0	0	0	18910	0	0	0	22480	0	0	0	36676	0	0	0	4770
6	24528213	rs1759860070	A	G	gnomAD Exomes,gnomAD Genomes	PASS	PASS	ENST00000357578.8	NM_001080.3	c.1343+47A>G		c.1343+47A>G	intron_variant					0.726	0	0	0	0	2	777584	2.57207e-06	0	0	0	59072	0	0	0	58794	0	0	0	24360	0	0	0	41212	0	0	0	63290	0	0	0	4148
6	24515103		T	TC	gnomAD Exomes	PASS	NA	ENST00000357578.8	NM_001080.3	c.727-64_727-63insC		c.727-64_727-63insC	intron_variant					0.732	0.01	0	0	0	7	146042	4.79314e-05	0	0	0	4320	0	0	0	3692	0	0	0	2568	0	0	0	3670	0	0	0	3662	0	0	0	418
6	24515106	rs1759539631	T	TC	gnomAD Exomes,gnomAD Genomes	PASS	PASS	ENST00000357578.8	NM_001080.3	c.727-61_727-60insC		c.727-61_727-60insC	intron_variant					0.733	0.01	0	0	0	9	1378946	6.52672e-06	0	0	1	66294	0	0	0	44104	0	0	0	24492	0	0	0	37408	0	0	0	49038	0	0	0	4816
6	24522736		CTG	C	gnomAD Exomes	PASS	NA	ENST00000357578.8	NM_001080.3	c.1015-26_1015-25del		c.1015-26_1015-25del	intron_variant					0.735	0	0	0	0	2	1460474	1.36942e-06	0	0	0	33438	0	0	0	44690	0	0	0	26100	0	0	0	39646	0	0	0	53304	0	0	0	5754
6	24528219	rs1759860218	G	A	gnomAD Exomes,gnomAD Genomes	PASS	PASS	ENST00000357578.8	NM_001080.3	c.1343+53G>A		c.1343+53G>A	intron_variant					0.739	0	0	0	0	3	776328	3.86435e-06	0	0	0	59060	0	0	0	58626	0	0	0	24348	0	0	0	41176	0	0	0	63082	0	0	0	4078
6	24504832	rs752942894	T	C	gnomAD Exomes	PASS	NA	ENST00000357578.8	NM_001080.3	c.610-37T>C		c.610-37T>C	intron_variant					0.74	0	0	0	0	2	1432836	1.39583e-06	0	0	0	32894	0	0	1	44690	0	0	0	25986	0	0	0	39538	0	0	0	53392	0	0	0	5714
6	24515105	rs1759539468	T	TC	gnomAD Exomes	PASS	NA	ENST00000357578.8	NM_001080.3	c.727-62_727-61insC		c.727-62_727-61insC	intron_variant					0.742	0.01	0	0	0	5	1036176	4.82544e-06	0	0	4	21550	0	0	1	22316	0	0	0	17124	0	0	0	25170	0	0	0	30992	0	0	0	3802
6	24520603		A	ATGTGTG	gnomAD Exomes	PASS	NA	ENST00000357578.8	NM_001080.3	c.1014+68_1014+73dup		c.1014+68_1014+73dup	intron_variant					0.743	NA	NA	NA	NA	1	1432744	6.97961e-07	0	0	0	32792	0	0	0	42928	0	0	0	25624	0	0	0	38768	0	0	0	52000	0	0	0	4640
6	24528238	rs1759860356	C	T	gnomAD Exomes	PASS	NA	ENST00000357578.8	NM_001080.3	c.1343+72C>T		c.1343+72C>T	intron_variant					0.746	0	0	0	0	1	614496	1.62735e-06	0	0	0	17542	0	0	0	41728	0	0	0	20610	0	0	0	35846	0	0	0	50918	0	0	0	3098
6	24502677	rs1467460310	C	T	gnomAD Exomes,gnomAD Genomes	PASS	PASS	ENST00000357578.8	NM_001080.3	c.438+71C>T		c.438+71C>T	intron_variant					0.748	0	0	0	0	21	1150250	1.82569e-05	0	0	1	65296	0	0	0	53358	0	0	0	26510	0	0	0	40538	0	0	0	60534	0	0	0	5204
6	24515102		C	CTTTTTTTTTTTTTTTTTTTTTTTTTTTTAAATTTTTTTTTTTTTTTTTTT	gnomAD Exomes	PASS	NA	ENST00000357578.8	NM_001080.3	c.727-46_727-45insTTTTTTTTTAAATTTTTTTTTTTTTTTTTTTTTTTTTTTTTTTTTTTTTT		c.727-46_727-45insTTTTTTTTTAAATTTTTTTTTTTTTTTTTTTTTTTTTTTTTTTTTTTTTT	intron_variant					0.758	NA	NA	NA	NA	2	827852	2.41589e-06	0	0	0	16462	0	0	1	24168	0	0	0	15792	0	0	0	25172	0	0	0	31190	0	0	0	2694
6	24515102		C	CTTTTTTTTTTTTTTTTTTTTTTTTTTTTAATTTTTTTTTTTTTTTTTTTTTTTTT	gnomAD Exomes	PASS	NA	ENST00000357578.8	NM_001080.3	c.727-46_727-45insTTTTTTTTTAATTTTTTTTTTTTTTTTTTTTTTTTTTTTTTTTTTTTTTTTTTTT		c.727-46_727-45insTTTTTTTTTAATTTTTTTTTTTTTTTTTTTTTTTTTTTTTTTTTTTTTTTTTTTT	intron_variant					0.758	NA	NA	NA	NA	1	827852	1.20795e-06	0	0	0	16462	0	0	0	24168	0	0	0	15792	0	0	0	25172	0	0	0	31190	0	0	0	2694
6	24515102		C	CTTTTTTTTTTTTTTTTTTTTTTTTTTTTTAATTTTTTTTTTTTTTTTTTTTTTTT	gnomAD Exomes	PASS	NA	ENST00000357578.8	NM_001080.3	c.727-46_727-45insTTTTTTTTTTAATTTTTTTTTTTTTTTTTTTTTTTTTTTTTTTTTTTTTTTTTTT		c.727-46_727-45insTTTTTTTTTTAATTTTTTTTTTTTTTTTTTTTTTTTTTTTTTTTTTTTTTTTTTT	intron_variant					0.758	NA	NA	NA	NA	4	827852	4.83178e-06	0	0	0	16462	0	0	0	24168	0	0	0	15792	0	0	0	25172	0	0	0	31190	0	0	0	2694
6	24515102	rs4646842	C	CTTTTTTTTTTTTTTTTTTTTTGTTTTTTTATTTTTTTTTTTTTTTTTTTTTT	gnomAD Genomes	NA	PASS	ENST00000357578.8	NM_001080.3	c.727-46_727-45insTTGTTTTTTTATTTTTTTTTTTTTTTTTTTTTTTTTTTTTTTTTTTTTTTTT		c.727-46_727-45insTTGTTTTTTTATTTTTTTTTTTTTTTTTTTTTTTTTTTTTTTTTTTTTTTTT	intron_variant					0.758	NA	NA	NA	NA	1	104212	9.59582e-06	0	0	0	25862	0	0	0	10318	0	0	0	2624	0	0	0	3738	0	0	0	5736	0	0	0	160
6	24515102		C	CTTTTTTTTTTTTTTTTTTTTTTTTTTGTTTTAGTTTTTTTTTTTTTTTTTTTTT	gnomAD Exomes	PASS	NA	ENST00000357578.8	NM_001080.3	c.727-46_727-45insTTTTTTTGTTTTAGTTTTTTTTTTTTTTTTTTTTTTTTTTTTTTTTTTTTTTTT		c.727-46_727-45insTTTTTTTGTTTTAGTTTTTTTTTTTTTTTTTTTTTTTTTTTTTTTTTTTTTTTT	intron_variant					0.758	NA	NA	NA	NA	1	827852	1.20795e-06	0	0	0	16462	0	0	0	24168	0	0	0	15792	0	0	0	25172	0	0	0	31190	0	0	0	2694
6	24515102		C	CTTTTTTTTTTTTTTTTTTTTTTTTTTGGTTATTTTTTTTTTTTTTTTTTTTTTTT	gnomAD Exomes	PASS	NA	ENST00000357578.8	NM_001080.3	c.727-46_727-45insTTTTTTTGGTTATTTTTTTTTTTTTTTTTTTTTTTTTTTTTTTTTTTTTTTTTTT		c.727-46_727-45insTTTTTTTGGTTATTTTTTTTTTTTTTTTTTTTTTTTTTTTTTTTTTTTTTTTTTT	intron_variant					0.758	NA	NA	NA	NA	1	827852	1.20795e-06	0	0	0	16462	0	0	0	24168	0	0	0	15792	0	0	0	25172	0	0	0	31190	0	0	0	2694
6	24515102		C	CTTTTTTTTTTTTTTTTTTTTTTTTTTTTTATTTTTTTTTATTTTTTTTTTTTT	gnomAD Exomes	PASS	NA	ENST00000357578.8	NM_001080.3	c.727-46_727-45insTTTTTTTTTTATTTTTTTTTATTTTTTTTTTTTTTTTTTTTTTTTTTTTTTTT		c.727-46_727-45insTTTTTTTTTTATTTTTTTTTATTTTTTTTTTTTTTTTTTTTTTTTTTTTTTTT	intron_variant					0.758	NA	NA	NA	NA	1	827852	1.20795e-06	0	0	0	16462	0	0	0	24168	0	0	0	15792	0	0	0	25172	0	0	0	31190	0	0	0	2694
6	24515102		C	CTTTTTTTTTTTTTTTTTTTTTTTTTTTTTGTTAATTTTTTTTTTTTTTTTTTTTTT	gnomAD Exomes	PASS	NA	ENST00000357578.8	NM_001080.3	c.727-46_727-45insTTTTTTTTTTGTTAATTTTTTTTTTTTTTTTTTTTTTTTTTTTTTTTTTTTTTTTT		c.727-46_727-45insTTTTTTTTTTGTTAATTTTTTTTTTTTTTTTTTTTTTTTTTTTTTTTTTTTTTTTT	intron_variant					0.758	NA	NA	NA	NA	1	827850	1.20795e-06	0	0	0	16462	0	0	0	24168	0	0	0	15792	0	0	0	25172	0	0	0	31188	0	0	0	2694
6	24515102		C	CTTTTTTTTTTTTTTTTTTTTTTTTTTTTGTAATTTGTTTTTTCATTTTTTTTTTTTTTTTTTTTT	gnomAD Exomes	PASS	NA	ENST00000357578.8	NM_001080.3	c.727-46_727-45insTTTTTTTTTGTAATTTGTTTTTTCATTTTTTTTTTTTTTTTTTTTTTTTTTTTTTTTTTTTTTTT		c.727-46_727-45insTTTTTTTTTGTAATTTGTTTTTTCATTTTTTTTTTTTTTTTTTTTTTTTTTTTTTTTTTTTTTTT	intron_variant					0.758	NA	NA	NA	NA	1	827852	1.20795e-06	0	0	0	16462	0	0	0	24168	0	0	0	15792	0	0	0	25172	0	0	0	31190	0	0	0	2694
6	24515102		C	CTTTTTTTTTTTTTTTTTTTTTTTTTTGTAAATTTTTGGTACATTTTTTTTTTTTTT	gnomAD Exomes	PASS	NA	ENST00000357578.8	NM_001080.3	c.727-46_727-45insTTTTTTTGTAAATTTTTGGTACATTTTTTTTTTTTTTTTTTTTTTTTTTTTTTTTT		c.727-46_727-45insTTTTTTTGTAAATTTTTGGTACATTTTTTTTTTTTTTTTTTTTTTTTTTTTTTTTT	intron_variant					0.758	NA	NA	NA	NA	1	827852	1.20795e-06	0	0	0	16462	0	0	0	24168	0	0	0	15792	0	0	0	25172	0	0	0	31190	0	0	0	2694
6	24515102		C	CTTTTTTTTTTTTTTTTTTTTTTTTTGTTAATTTTTTTTTATTTTTTTTTT	gnomAD Exomes	PASS	NA	ENST00000357578.8	NM_001080.3	c.727-46_727-45insTTTTTTGTTAATTTTTTTTTATTTTTTTTTTTTTTTTTTTTTTTTTTTTT		c.727-46_727-45insTTTTTTGTTAATTTTTTTTTATTTTTTTTTTTTTTTTTTTTTTTTTTTTT	intron_variant					0.758	NA	NA	NA	NA	1	827852	1.20795e-06	0	0	0	16462	0	0	0	24168	0	0	0	15792	0	0	0	25172	0	0	0	31190	0	0	0	2694
6	24515102		C	CTTTTTTTTTTTTTTTTTTTTTTTTTTTTATATTTTTTTCTTTTTTTTTT	gnomAD Exomes	PASS	NA	ENST00000357578.8	NM_001080.3	c.727-46_727-45insTTTTTTTTTATATTTTTTTCTTTTTTTTTTTTTTTTTTTTTTTTTTTTT		c.727-46_727-45insTTTTTTTTTATATTTTTTTCTTTTTTTTTTTTTTTTTTTTTTTTTTTTT	intron_variant					0.758	NA	NA	NA	NA	1	827852	1.20795e-06	0	0	0	16462	0	0	1	24168	0	0	0	15792	0	0	0	25172	0	0	0	31190	0	0	0	2694
6	24515102		C	CTTTTTTTTTTTTTTTTTTTTTATTTTGTTATTTTTTTGTTTATTTTTTTTTTTTTTTT	gnomAD Exomes	PASS	NA	ENST00000357578.8	NM_001080.3	c.727-46_727-45insTTATTTTGTTATTTTTTTGTTTATTTTTTTTTTTTTTTTTTTTTTTTTTTTTTTTTTT		c.727-46_727-45insTTATTTTGTTATTTTTTTGTTTATTTTTTTTTTTTTTTTTTTTTTTTTTTTTTTTTTT	intron_variant					0.758	NA	NA	NA	NA	1	827852	1.20795e-06	0	0	0	16462	0	0	0	24168	0	0	0	15792	0	0	0	25172	0	0	0	31190	0	0	0	2694
6	24515102		C	CTTTTTTTTTTTTTTTTTTTTTTTTTTTTTAATTTTTTGTTTTTTTTTTTTTTTTTTTTT	gnomAD Exomes	PASS	NA	ENST00000357578.8	NM_001080.3	c.727-46_727-45insTTTTTTTTTTAATTTTTTGTTTTTTTTTTTTTTTTTTTTTTTTTTTTTTTTTTTTTTTT		c.727-46_727-45insTTTTTTTTTTAATTTTTTGTTTTTTTTTTTTTTTTTTTTTTTTTTTTTTTTTTTTTTTT	intron_variant					0.758	NA	NA	NA	NA	1	827852	1.20795e-06	0	0	0	16462	0	0	0	24168	0	0	0	15792	0	0	0	25172	0	0	0	31190	0	0	0	2694
6	24515102		C	CTTTTTTTTTTTTTTTTTTTTTTTTTTTGTTTATTTTTTTTTTTTTTTTTTTTTT	gnomAD Exomes	PASS	NA	ENST00000357578.8	NM_001080.3	c.727-46_727-45insTTTTTTTTGTTTATTTTTTTTTTTTTTTTTTTTTTTTTTTTTTTTTTTTTTTTT		c.727-46_727-45insTTTTTTTTGTTTATTTTTTTTTTTTTTTTTTTTTTTTTTTTTTTTTTTTTTTTT	intron_variant					0.758	NA	NA	NA	NA	1	827852	1.20795e-06	0	0	0	16462	0	0	0	24168	0	0	0	15792	0	0	0	25172	0	0	0	31190	0	0	0	2694
6	24515102		C	CTTTTTTTTTTTTTTTTTTTTTTATTTTTTTAATTTTTTTTTTTTTTTTTTTTTTT	gnomAD Exomes	PASS	NA	ENST00000357578.8	NM_001080.3	c.727-46_727-45insTTTATTTTTTTAATTTTTTTTTTTTTTTTTTTTTTTTTTTTTTTTTTTTTTTTTT		c.727-46_727-45insTTTATTTTTTTAATTTTTTTTTTTTTTTTTTTTTTTTTTTTTTTTTTTTTTTTTT	intron_variant					0.758	NA	NA	NA	NA	1	827852	1.20795e-06	0	0	1	16462	0	0	0	24168	0	0	0	15792	0	0	0	25172	0	0	0	31190	0	0	0	2694
6	24515102		C	CTTTTTTTTTTTTTTTTTTTTTTTTTTTTATTTTTTTTTTTTTTTTTTTTTTTT	gnomAD Exomes	PASS	NA	ENST00000357578.8	NM_001080.3	c.727-46_727-45insTTTTTTTTTATTTTTTTTTTTTTTTTTTTTTTTTTTTTTTTTTTTTTTTTTTT		c.727-46_727-45insTTTTTTTTTATTTTTTTTTTTTTTTTTTTTTTTTTTTTTTTTTTTTTTTTTTT	intron_variant					0.758	NA	NA	NA	NA	4	827852	4.83178e-06	1	0	1	16462	0	0	2	24168	1	0	0	15792	0	0	1	25172	0	0	0	31190	0	0	0	2694
6	24515102		C	CTTTTTTTTTTTTTTTTTTTTTTTTTTTTAAATTTTTTTTTTATTTTTTTTTTTTTT	gnomAD Exomes	PASS	NA	ENST00000357578.8	NM_001080.3	c.727-46_727-45insTTTTTTTTTAAATTTTTTTTTTATTTTTTTTTTTTTTTTTTTTTTTTTTTTTTTTT		c.727-46_727-45insTTTTTTTTTAAATTTTTTTTTTATTTTTTTTTTTTTTTTTTTTTTTTTTTTTTTTT	intron_variant					0.758	NA	NA	NA	NA	1	827852	1.20795e-06	0	0	0	16462	0	0	0	24168	0	0	0	15792	0	0	0	25172	0	0	0	31190	0	0	0	2694
6	24515102		C	CTTTTTTTTTTTTTTTTTTTTTTTTTTTTTTTTTTTTTTTTTTGTAAATTGTTTTTTTTTTTTTTTTTTTTT	gnomAD Exomes	PASS	NA	ENST00000357578.8	NM_001080.3	c.727-46_727-45insTTTTTTTTTTTTTTTTTTTTTTTGTAAATTGTTTTTTTTTTTTTTTTTTTTTTTTTTTTTTTTTTTTTTTT		c.727-46_727-45insTTTTTTTTTTTTTTTTTTTTTTTGTAAATTGTTTTTTTTTTTTTTTTTTTTTTTTTTTTTTTTTTTTTTTT	intron_variant					0.758	NA	NA	NA	NA	1	827852	1.20795e-06	0	0	0	16462	0	0	0	24168	0	0	0	15792	0	0	0	25172	0	0	0	31190	0	0	0	2694
6	24515102		C	CTTTTTTTTTTTTTTTTTTTTTTTTTTGTTAATTTTTTTTTTTTTTTTTTTTTT	gnomAD Exomes	PASS	NA	ENST00000357578.8	NM_001080.3	c.727-46_727-45insTTTTTTTGTTAATTTTTTTTTTTTTTTTTTTTTTTTTTTTTTTTTTTTTTTTT		c.727-46_727-45insTTTTTTTGTTAATTTTTTTTTTTTTTTTTTTTTTTTTTTTTTTTTTTTTTTTT	intron_variant					0.758	NA	NA	NA	NA	3	827852	3.62384e-06	0	0	0	16462	0	0	0	24168	0	0	0	15792	0	0	0	25172	0	0	0	31190	0	0	0	2694
6	24515102		C	CTTTTTTTTTTTTTTTTTTTTTTTTTTGTTTGGTAAATTTTTTTTTCTTTTT	gnomAD Exomes	PASS	NA	ENST00000357578.8	NM_001080.3	c.727-46_727-45insTTTTTTTGTTTGGTAAATTTTTTTTTCTTTTTTTTTTTTTTTTTTTTTTTT		c.727-46_727-45insTTTTTTTGTTTGGTAAATTTTTTTTTCTTTTTTTTTTTTTTTTTTTTTTTT	intron_variant					0.758	NA	NA	NA	NA	1	827852	1.20795e-06	0	0	0	16462	0	0	0	24168	0	0	0	15792	0	0	0	25172	0	0	0	31190	0	0	0	2694
6	24515102		C	CTTTTTTTTTTTTTTTTTTTTTTTTTTTTTTTATTTTTTTTTATTTTTTTTTTTTTTTTTTTT	gnomAD Exomes	PASS	NA	ENST00000357578.8	NM_001080.3	c.727-46_727-45insTTTTTTTTTTTTATTTTTTTTTATTTTTTTTTTTTTTTTTTTTTTTTTTTTTTTTTTTTTTT		c.727-46_727-45insTTTTTTTTTTTTATTTTTTTTTATTTTTTTTTTTTTTTTTTTTTTTTTTTTTTTTTTTTTTT	intron_variant					0.758	NA	NA	NA	NA	1	827852	1.20795e-06	0	0	0	16462	0	0	0	24168	0	0	0	15792	0	0	0	25172	0	0	0	31190	0	0	0	2694
6	24515102		C	CTTTTTTTTTTTTTTTTTTTTTTTTTTGTAAATTTTTGTCACATTTTTTTTTTTTTTTTTTTTTTT	gnomAD Exomes	PASS	NA	ENST00000357578.8	NM_001080.3	c.727-46_727-45insTTTTTTTGTAAATTTTTGTCACATTTTTTTTTTTTTTTTTTTTTTTTTTTTTTTTTTTTTTTTTT		c.727-46_727-45insTTTTTTTGTAAATTTTTGTCACATTTTTTTTTTTTTTTTTTTTTTTTTTTTTTTTTTTTTTTTTT	intron_variant					0.758	NA	NA	NA	NA	1	827852	1.20795e-06	0	0	0	16462	0	0	0	24168	0	0	0	15792	0	0	0	25172	0	0	0	31190	0	0	0	2694
6	24515102		C	CTTTTTTTTTTTTTTTTTTTTTTTTTTGTTAATTTTTGTTTGTTTTTTTTTTTTTTTTTTTTTTT	gnomAD Exomes	PASS	NA	ENST00000357578.8	NM_001080.3	c.727-46_727-45insTTTTTTTGTTAATTTTTGTTTGTTTTTTTTTTTTTTTTTTTTTTTTTTTTTTTTTTTTTTTTTT		c.727-46_727-45insTTTTTTTGTTAATTTTTGTTTGTTTTTTTTTTTTTTTTTTTTTTTTTTTTTTTTTTTTTTTTTT	intron_variant					0.758	NA	NA	NA	NA	1	827852	1.20795e-06	0	0	0	16462	0	0	0	24168	0	0	0	15792	0	0	0	25172	0	0	0	31190	0	0	0	2694
6	24515102		C	CTTTTTTTTTTTTTTTTTTTTTCGTTTGGTAAATTTTTTGTCAATTTTTTT	gnomAD Exomes	PASS	NA	ENST00000357578.8	NM_001080.3	c.727-46_727-45insTTCGTTTGGTAAATTTTTTGTCAATTTTTTTTTTTTTTTTTTTTTTTTTT		c.727-46_727-45insTTCGTTTGGTAAATTTTTTGTCAATTTTTTTTTTTTTTTTTTTTTTTTTT	intron_variant					0.758	NA	NA	NA	NA	1	827852	1.20795e-06	0	0	0	16462	0	0	0	24168	0	0	0	15792	0	0	0	25172	0	0	0	31190	0	0	0	2694
6	24515102		C	CTTTTTTTTTTTTTTTTTTTTTTGTTTATTTTTTTTTTTTTTTTTTTTTTTT	gnomAD Exomes	PASS	NA	ENST00000357578.8	NM_001080.3	c.727-46_727-45insTTTGTTTATTTTTTTTTTTTTTTTTTTTTTTTTTTTTTTTTTTTTTTTTTT		c.727-46_727-45insTTTGTTTATTTTTTTTTTTTTTTTTTTTTTTTTTTTTTTTTTTTTTTTTTT	intron_variant					0.758	NA	NA	NA	NA	1	827852	1.20795e-06	0	0	0	16462	0	0	0	24168	0	0	0	15792	0	0	0	25172	0	0	0	31190	0	0	0	2694
6	24515102		C	CTTTTTTTTTTTTTTTTTTTTTTTTTTTTTTATTTTTTTTTTTTTTTTTTTTT	gnomAD Exomes	PASS	NA	ENST00000357578.8	NM_001080.3	c.727-46_727-45insTTTTTTTTTTTATTTTTTTTTTTTTTTTTTTTTTTTTTTTTTTTTTTTTTTT		c.727-46_727-45insTTTTTTTTTTTATTTTTTTTTTTTTTTTTTTTTTTTTTTTTTTTTTTTTTTT	intron_variant					0.758	NA	NA	NA	NA	2	827852	2.41589e-06	0	0	0	16462	0	0	1	24168	0	0	0	15792	0	0	0	25172	0	0	0	31190	0	0	0	2694
6	24515102		C	CTTTTTTTTTTTTTTTTTTTTTTTTTTTTTTTAATTTTTTTTTTTTTTTTTTTTT	gnomAD Exomes	PASS	NA	ENST00000357578.8	NM_001080.3	c.727-46_727-45insTTTTTTTTTTTTAATTTTTTTTTTTTTTTTTTTTTTTTTTTTTTTTTTTTTTTT		c.727-46_727-45insTTTTTTTTTTTTAATTTTTTTTTTTTTTTTTTTTTTTTTTTTTTTTTTTTTTTT	intron_variant					0.758	NA	NA	NA	NA	1	827852	1.20795e-06	0	0	0	16462	0	0	1	24168	0	0	0	15792	0	0	0	25172	0	0	0	31190	0	0	0	2694
6	24515102		C	CTTTTTTTTTTTTTTTTTTTTTTTTTTTTATTTTTTTTTTTTTTTTTTTT	gnomAD Exomes	PASS	NA	ENST00000357578.8	NM_001080.3	c.727-46_727-45insTTTTTTTTTATTTTTTTTTTTTTTTTTTTTTTTTTTTTTTTTTTTTTTT		c.727-46_727-45insTTTTTTTTTATTTTTTTTTTTTTTTTTTTTTTTTTTTTTTTTTTTTTTT	intron_variant					0.758	NA	NA	NA	NA	2	827852	2.41589e-06	0	0	0	16462	0	0	0	24168	0	0	0	15792	0	0	0	25172	0	0	0	31190	0	0	0	2694
6	24515102		C	CTTTTTTTTTTTTTTTTTTTTTTTTTTTTTAATTTTTTTTTTTTTTTTTTT	gnomAD Exomes	PASS	NA	ENST00000357578.8	NM_001080.3	c.727-46_727-45insTTTTTTTTTTAATTTTTTTTTTTTTTTTTTTTTTTTTTTTTTTTTTTTTT		c.727-46_727-45insTTTTTTTTTTAATTTTTTTTTTTTTTTTTTTTTTTTTTTTTTTTTTTTTT	intron_variant					0.758	NA	NA	NA	NA	2	827852	2.41589e-06	0	0	0	16462	0	0	0	24168	0	0	0	15792	0	0	0	25172	0	0	0	31190	0	0	0	2694
6	24515102		C	CTTTTTTTTTTTTTTTTGTTTTTTTTTTTTTTTATTTTTTTTTATTTTTTTTTTTTTTTTTTTT	gnomAD Exomes	PASS	NA	ENST00000357578.8	NM_001080.3	c.727-49_727-48insGTTTTTTTTTTTTTTTATTTTTTTTTATTTTTTTTTTTTTTTTTTTTTTTTTTTTTTTTTTTT		c.727-49_727-48insGTTTTTTTTTTTTTTTATTTTTTTTTATTTTTTTTTTTTTTTTTTTTTTTTTTTTTTTTTTTT	intron_variant					0.758	NA	NA	NA	NA	1	827852	1.20795e-06	0	0	0	16462	0	0	0	24168	0	0	0	15792	0	0	0	25172	0	0	0	31190	0	0	0	2694
6	24515102		C	CTTTTTTTTTTTTTTTTTTTTATTTTTTGTATTTTTTTTTTTTTTTTTTTTTTT	gnomAD Exomes	PASS	NA	ENST00000357578.8	NM_001080.3	c.727-46_727-45insTATTTTTTGTATTTTTTTTTTTTTTTTTTTTTTTTTTTTTTTTTTTTTTTTTT		c.727-46_727-45insTATTTTTTGTATTTTTTTTTTTTTTTTTTTTTTTTTTTTTTTTTTTTTTTTTT	intron_variant					0.758	NA	NA	NA	NA	1	827852	1.20795e-06	0	0	0	16462	0	0	0	24168	0	0	0	15792	0	0	0	25172	0	0	0	31190	0	0	0	2694
6	24515102		C	CTTTTTTTTTTTTTTTTTTTTTTTTTTTTTTTTTTATTTTTTTTTTTTTTTTTTTTTT	gnomAD Exomes	PASS	NA	ENST00000357578.8	NM_001080.3	c.727-46_727-45insTTTTTTTTTTTTTTTATTTTTTTTTTTTTTTTTTTTTTTTTTTTTTTTTTTTTTTTT		c.727-46_727-45insTTTTTTTTTTTTTTTATTTTTTTTTTTTTTTTTTTTTTTTTTTTTTTTTTTTTTTTT	intron_variant					0.758	NA	NA	NA	NA	1	827852	1.20795e-06	0	0	0	16462	0	0	0	24168	0	0	0	15792	0	0	0	25172	0	0	0	31190	0	0	0	2694
6	24515102		C	CTTTTTTTTTTTTTTTTTTTTTTTTTTTTTATTTTTTTTTTTTTTTTTTTTTT	gnomAD Exomes	PASS	NA	ENST00000357578.8	NM_001080.3	c.727-46_727-45insTTTTTTTTTTATTTTTTTTTTTTTTTTTTTTTTTTTTTTTTTTTTTTTTTTT		c.727-46_727-45insTTTTTTTTTTATTTTTTTTTTTTTTTTTTTTTTTTTTTTTTTTTTTTTTTTT	intron_variant					0.758	NA	NA	NA	NA	6	827846	7.24772e-06	0	0	0	16462	0	0	0	24168	0	0	0	15792	0	0	0	25172	0	0	0	31190	0	0	0	2694
6	24515102		C	CTTTTTTTTTTTTTTTTTTTTTTTTTTGTTAATTTTTTTTTTTTTTTTTTTTTTT	gnomAD Exomes	PASS	NA	ENST00000357578.8	NM_001080.3	c.727-46_727-45insTTTTTTTGTTAATTTTTTTTTTTTTTTTTTTTTTTTTTTTTTTTTTTTTTTTTT		c.727-46_727-45insTTTTTTTGTTAATTTTTTTTTTTTTTTTTTTTTTTTTTTTTTTTTTTTTTTTTT	intron_variant					0.758	NA	NA	NA	NA	3	827852	3.62384e-06	0	0	0	16462	0	0	0	24168	0	0	0	15792	0	0	0	25172	0	0	0	31190	0	0	0	2694
6	24515102		C	CTTTTTTTTTTTTTTTTTTTTTTTTTTGTTTATTTTTTTTTTCTTTTTTT	gnomAD Exomes	PASS	NA	ENST00000357578.8	NM_001080.3	c.727-46_727-45insTTTTTTTGTTTATTTTTTTTTTCTTTTTTTTTTTTTTTTTTTTTTTTTT		c.727-46_727-45insTTTTTTTGTTTATTTTTTTTTTCTTTTTTTTTTTTTTTTTTTTTTTTTT	intron_variant					0.758	NA	NA	NA	NA	1	827852	1.20795e-06	0	0	0	16462	0	0	0	24168	0	0	0	15792	0	0	0	25172	0	0	0	31190	0	0	0	2694
6	24515102		C	CTTTTTTTTTTTTTTTTTTTTTTTTTTTGTTAAATTTTTGGAAAATTTTTT	gnomAD Exomes	PASS	NA	ENST00000357578.8	NM_001080.3	c.727-46_727-45insTTTTTTTTGTTAAATTTTTGGAAAATTTTTTTTTTTTTTTTTTTTTTTTT		c.727-46_727-45insTTTTTTTTGTTAAATTTTTGGAAAATTTTTTTTTTTTTTTTTTTTTTTTT	intron_variant					0.758	NA	NA	NA	NA	1	827852	1.20795e-06	0	0	0	16462	0	0	0	24168	0	0	0	15792	0	0	0	25172	0	0	0	31190	0	0	0	2694
6	24515102		C	CTTTTTTTTTTTTTTTTTTTTTTTTTTTTATTTTTTTTTTCTTTTTTTTT	gnomAD Exomes	PASS	NA	ENST00000357578.8	NM_001080.3	c.727-46_727-45insTTTTTTTTTATTTTTTTTTTCTTTTTTTTTTTTTTTTTTTTTTTTTTTT		c.727-46_727-45insTTTTTTTTTATTTTTTTTTTCTTTTTTTTTTTTTTTTTTTTTTTTTTTT	intron_variant					0.758	NA	NA	NA	NA	1	827852	1.20795e-06	0	0	0	16462	0	0	0	24168	0	0	0	15792	0	0	0	25172	0	0	0	31190	0	0	0	2694
6	24515102		C	CTTTTTTTTTTTTTTTTTTTTTTTTTTTTTTAAATTTGTTTTATTTTTTTTTTT	gnomAD Exomes	PASS	NA	ENST00000357578.8	NM_001080.3	c.727-46_727-45insTTTTTTTTTTTAAATTTGTTTTATTTTTTTTTTTTTTTTTTTTTTTTTTTTTT		c.727-46_727-45insTTTTTTTTTTTAAATTTGTTTTATTTTTTTTTTTTTTTTTTTTTTTTTTTTTT	intron_variant					0.758	NA	NA	NA	NA	1	827852	1.20795e-06	0	0	0	16462	0	0	0	24168	0	0	0	15792	0	0	0	25172	0	0	0	31190	0	0	0	2694
6	24515102		C	CTTTTTTTTTTTTTTTTTTTTTTTTTTTTTATTTTTTTGTTTTTTTTTTTTTTTTTTTTT	gnomAD Exomes	PASS	NA	ENST00000357578.8	NM_001080.3	c.727-46_727-45insTTTTTTTTTTATTTTTTTGTTTTTTTTTTTTTTTTTTTTTTTTTTTTTTTTTTTTTTTT		c.727-46_727-45insTTTTTTTTTTATTTTTTTGTTTTTTTTTTTTTTTTTTTTTTTTTTTTTTTTTTTTTTTT	intron_variant					0.758	NA	NA	NA	NA	1	827852	1.20795e-06	0	0	0	16462	0	0	0	24168	0	0	0	15792	0	0	0	25172	0	0	0	31190	0	0	0	2694
6	24515102		C	CTTTTTTTTTTTTTTTTTTTTAGTTTTGTTAATTGTTTTCATTTGTTTTTT	gnomAD Exomes	PASS	NA	ENST00000357578.8	NM_001080.3	c.727-46_727-45insTAGTTTTGTTAATTGTTTTCATTTGTTTTTTTTTTTTTTTTTTTTTTTTT		c.727-46_727-45insTAGTTTTGTTAATTGTTTTCATTTGTTTTTTTTTTTTTTTTTTTTTTTTT	intron_variant					0.758	NA	NA	NA	NA	1	827852	1.20795e-06	0	0	0	16462	0	0	0	24168	0	0	0	15792	0	0	0	25172	0	0	0	31190	0	0	0	2694
6	24515102		C	CTTTTTTTTTTTTTTTTTTTTTATTTTGTTAAATTTTTTTTATTTTTTTTTTTTTT	gnomAD Exomes	PASS	NA	ENST00000357578.8	NM_001080.3	c.727-46_727-45insTTATTTTGTTAAATTTTTTTTATTTTTTTTTTTTTTTTTTTTTTTTTTTTTTTTT		c.727-46_727-45insTTATTTTGTTAAATTTTTTTTATTTTTTTTTTTTTTTTTTTTTTTTTTTTTTTTT	intron_variant					0.758	NA	NA	NA	NA	1	827852	1.20795e-06	0	0	0	16462	0	0	0	24168	0	0	0	15792	0	0	0	25172	0	0	0	31190	0	0	0	2694
6	24515102		C	CTTTTTTTTTTTTTTTTTTTTTTTTTTGTAAATTTTTTTTTTTTTTTTTTTTT	gnomAD Exomes	PASS	NA	ENST00000357578.8	NM_001080.3	c.727-46_727-45insTTTTTTTGTAAATTTTTTTTTTTTTTTTTTTTTTTTTTTTTTTTTTTTTTTT		c.727-46_727-45insTTTTTTTGTAAATTTTTTTTTTTTTTTTTTTTTTTTTTTTTTTTTTTTTTTT	intron_variant					0.758	NA	NA	NA	NA	1	827852	1.20795e-06	0	0	0	16462	0	0	0	24168	0	0	0	15792	0	0	0	25172	0	0	1	31190	0	0	0	2694
6	24515102		C	CTTTTTTTTTTTTTTTTTTTTTGTTTGGTAAATTTTTTGTACATTTTTTTTTTTTTTTTTTTTTTTT	gnomAD Exomes	PASS	NA	ENST00000357578.8	NM_001080.3	c.727-46_727-45insTTGTTTGGTAAATTTTTTGTACATTTTTTTTTTTTTTTTTTTTTTTTTTTTTTTTTTTTTTTTTTT		c.727-46_727-45insTTGTTTGGTAAATTTTTTGTACATTTTTTTTTTTTTTTTTTTTTTTTTTTTTTTTTTTTTTTTTTT	intron_variant					0.758	NA	NA	NA	NA	1	827852	1.20795e-06	0	0	0	16462	0	0	0	24168	0	0	0	15792	0	0	1	25172	0	0	0	31190	0	0	0	2694
6	24515102		C	CTTTTTTTTTTTTTTTTTTTTTGTTTTTTTATTTGTTTTTATTTTTTTTTTT	gnomAD Exomes	PASS	NA	ENST00000357578.8	NM_001080.3	c.727-46_727-45insTTGTTTTTTTATTTGTTTTTATTTTTTTTTTTTTTTTTTTTTTTTTTTTTT		c.727-46_727-45insTTGTTTTTTTATTTGTTTTTATTTTTTTTTTTTTTTTTTTTTTTTTTTTTT	intron_variant					0.758	NA	NA	NA	NA	1	827852	1.20795e-06	0	0	0	16462	0	0	0	24168	0	0	0	15792	0	0	0	25172	0	0	0	31190	0	0	0	2694
6	24515102		C	CTTTTTTTTTTTTTTTTTTTTTTTTTTTTAAATTTTTTTTTCTTTTTTTTTTTTTTTTT	gnomAD Exomes	PASS	NA	ENST00000357578.8	NM_001080.3	c.727-46_727-45insTTTTTTTTTAAATTTTTTTTTCTTTTTTTTTTTTTTTTTTTTTTTTTTTTTTTTTTTT		c.727-46_727-45insTTTTTTTTTAAATTTTTTTTTCTTTTTTTTTTTTTTTTTTTTTTTTTTTTTTTTTTTT	intron_variant					0.758	NA	NA	NA	NA	1	827852	1.20795e-06	0	0	1	16462	0	0	0	24168	0	0	0	15792	0	0	0	25172	0	0	0	31190	0	0	0	2694
6	24515102		C	CTTTTTTTTTTTTTTTTTTTTTTTTTTTTAATTTTTTTTTTTTTTTTTTTTT	gnomAD Exomes	PASS	NA	ENST00000357578.8	NM_001080.3	c.727-46_727-45insTTTTTTTTTAATTTTTTTTTTTTTTTTTTTTTTTTTTTTTTTTTTTTTTTT		c.727-46_727-45insTTTTTTTTTAATTTTTTTTTTTTTTTTTTTTTTTTTTTTTTTTTTTTTTTT	intron_variant					0.758	NA	NA	NA	NA	2	827852	2.41589e-06	0	0	0	16462	0	0	0	24168	0	0	0	15792	0	0	0	25172	0	0	0	31190	0	0	0	2694
6	24515102		C	CTTTTTTTTTTTTTTTTTTTTTTTTTTTTTTTATTTTTTTTTTTTTTTTTTTTTT	gnomAD Exomes	PASS	NA	ENST00000357578.8	NM_001080.3	c.727-46_727-45insTTTTTTTTTTTTATTTTTTTTTTTTTTTTTTTTTTTTTTTTTTTTTTTTTTTTT		c.727-46_727-45insTTTTTTTTTTTTATTTTTTTTTTTTTTTTTTTTTTTTTTTTTTTTTTTTTTTTT	intron_variant					0.758	NA	NA	NA	NA	2	827852	2.41589e-06	0	0	0	16462	0	0	0	24168	0	0	0	15792	0	0	0	25172	0	0	0	31190	0	0	0	2694
6	24515102		C	CTTTTTTTTTTTTTTTTTTTTTTTTTTTTTTTATTTTTTTTTTTTTTTTTTTTTTTTT	gnomAD Exomes	PASS	NA	ENST00000357578.8	NM_001080.3	c.727-46_727-45insTTTTTTTTTTTTATTTTTTTTTTTTTTTTTTTTTTTTTTTTTTTTTTTTTTTTTTTT		c.727-46_727-45insTTTTTTTTTTTTATTTTTTTTTTTTTTTTTTTTTTTTTTTTTTTTTTTTTTTTTTTT	intron_variant					0.758	NA	NA	NA	NA	1	827852	1.20795e-06	0	0	0	16462	0	0	0	24168	0	0	0	15792	0	0	0	25172	0	0	0	31190	0	0	0	2694
6	24515102		C	CTTTTTTTTTTTTTTTTTTTTTTTTTTTTTTATTGTTTTTTTTTTTTTTTTTTTTTT	gnomAD Exomes	PASS	NA	ENST00000357578.8	NM_001080.3	c.727-46_727-45insTTTTTTTTTTTATTGTTTTTTTTTTTTTTTTTTTTTTTTTTTTTTTTTTTTTTTTT		c.727-46_727-45insTTTTTTTTTTTATTGTTTTTTTTTTTTTTTTTTTTTTTTTTTTTTTTTTTTTTTTT	intron_variant					0.758	NA	NA	NA	NA	1	827852	1.20795e-06	0	0	0	16462	0	0	0	24168	0	0	0	15792	0	0	0	25172	0	0	0	31190	0	0	0	2694
6	24515102		C	CTTTTTTTTTTTTTTTTTTTTTTTTTTTTTTTAATTTTTTTTTGTTGTTTTTT	gnomAD Exomes	PASS	NA	ENST00000357578.8	NM_001080.3	c.727-46_727-45insTTTTTTTTTTTTAATTTTTTTTTGTTGTTTTTTTTTTTTTTTTTTTTTTTTT		c.727-46_727-45insTTTTTTTTTTTTAATTTTTTTTTGTTGTTTTTTTTTTTTTTTTTTTTTTTTT	intron_variant					0.758	NA	NA	NA	NA	1	827852	1.20795e-06	0	0	0	16462	0	0	0	24168	0	0	0	15792	0	0	0	25172	0	0	0	31190	0	0	0	2694
6	24515102		C	CTTTTTTTTTTTTTTTTTTTTTTTTTTTAATTTTTTTTTTTTTTTTTTTTT	gnomAD Exomes	PASS	NA	ENST00000357578.8	NM_001080.3	c.727-46_727-45insTTTTTTTTAATTTTTTTTTTTTTTTTTTTTTTTTTTTTTTTTTTTTTTTT		c.727-46_727-45insTTTTTTTTAATTTTTTTTTTTTTTTTTTTTTTTTTTTTTTTTTTTTTTTT	intron_variant					0.758	NA	NA	NA	NA	1	827852	1.20795e-06	0	0	0	16462	0	0	0	24168	0	0	0	15792	0	0	0	25172	0	0	0	31190	0	0	0	2694
6	24515102		C	CTTTTTTTTTTTTTTTTTTTTTGTTTTTTATATTTTTTTTTTTTTTTTTTTTTTT	gnomAD Exomes	PASS	NA	ENST00000357578.8	NM_001080.3	c.727-46_727-45insTTGTTTTTTATATTTTTTTTTTTTTTTTTTTTTTTTTTTTTTTTTTTTTTTTTT		c.727-46_727-45insTTGTTTTTTATATTTTTTTTTTTTTTTTTTTTTTTTTTTTTTTTTTTTTTTTTT	intron_variant					0.758	NA	NA	NA	NA	1	827852	1.20795e-06	0	0	0	16462	0	0	0	24168	0	0	0	15792	0	0	1	25172	0	0	0	31190	0	0	0	2694
6	24515102		C	CTTTTTTTTTTTTTTTTTTTTTTTTTTTTTTAATTTTTTTTTTTTTTTTTTTTTTTT	gnomAD Exomes	PASS	NA	ENST00000357578.8	NM_001080.3	c.727-46_727-45insTTTTTTTTTTTAATTTTTTTTTTTTTTTTTTTTTTTTTTTTTTTTTTTTTTTTTTT		c.727-46_727-45insTTTTTTTTTTTAATTTTTTTTTTTTTTTTTTTTTTTTTTTTTTTTTTTTTTTTTTT	intron_variant					0.758	NA	NA	NA	NA	1	827852	1.20795e-06	0	0	0	16462	0	0	0	24168	0	0	0	15792	0	0	0	25172	0	0	0	31190	0	0	0	2694
6	24515102		C	CTTTTTTTTTTTTTTTTTTTTTTTTTTGTTAATTTTTTTTTTTTTTTTTTTTTTTT	gnomAD Exomes	PASS	NA	ENST00000357578.8	NM_001080.3	c.727-46_727-45insTTTTTTTGTTAATTTTTTTTTTTTTTTTTTTTTTTTTTTTTTTTTTTTTTTTTTT		c.727-46_727-45insTTTTTTTGTTAATTTTTTTTTTTTTTTTTTTTTTTTTTTTTTTTTTTTTTTTTTT	intron_variant					0.758	NA	NA	NA	NA	1	827850	1.20795e-06	0	0	0	16462	0	0	0	24168	0	0	0	15792	0	0	0	25172	0	0	0	31190	0	0	0	2694
6	24515102		C	CTTTTTTTTTTTTTTTTTTTTTTTTTTTTTTATTTTTTTTTTTTTTTTTTT	gnomAD Exomes	PASS	NA	ENST00000357578.8	NM_001080.3	c.727-46_727-45insTTTTTTTTTTTATTTTTTTTTTTTTTTTTTTTTTTTTTTTTTTTTTTTTT		c.727-46_727-45insTTTTTTTTTTTATTTTTTTTTTTTTTTTTTTTTTTTTTTTTTTTTTTTTT	intron_variant					0.758	NA	NA	NA	NA	1	827850	1.20795e-06	0	0	0	16462	0	0	0	24168	0	0	0	15792	0	0	0	25172	0	0	0	31190	0	0	0	2694
6	24515102		C	CTTTTTTTTTTTTTTTTTTTTTTTTTTTTTAATTTTTTTTTATTTTTTTTTTT	gnomAD Exomes	PASS	NA	ENST00000357578.8	NM_001080.3	c.727-46_727-45insTTTTTTTTTTAATTTTTTTTTATTTTTTTTTTTTTTTTTTTTTTTTTTTTTT		c.727-46_727-45insTTTTTTTTTTAATTTTTTTTTATTTTTTTTTTTTTTTTTTTTTTTTTTTTTT	intron_variant					0.758	NA	NA	NA	NA	1	827852	1.20795e-06	0	0	0	16462	0	0	0	24168	0	0	0	15792	0	0	0	25172	0	0	0	31190	0	0	0	2694
6	24515102		C	CTTTTTTTTTTTTTTTTTTTTTTTTTTTTTAATTTTTTTTTTTTTTTTTTTTT	gnomAD Exomes	PASS	NA	ENST00000357578.8	NM_001080.3	c.727-46_727-45insTTTTTTTTTTAATTTTTTTTTTTTTTTTTTTTTTTTTTTTTTTTTTTTTTTT		c.727-46_727-45insTTTTTTTTTTAATTTTTTTTTTTTTTTTTTTTTTTTTTTTTTTTTTTTTTTT	intron_variant					0.758	NA	NA	NA	NA	3	827852	3.62384e-06	0	0	0	16462	0	0	0	24168	0	0	0	15792	0	0	0	25172	0	0	0	31190	0	0	0	2694
6	24515102		C	CTTTTTTTTTTTTTTTTTTTATTTTTGTAAATTTTTTGTTTTTTTTTTTTTTTTTTTTTT	gnomAD Exomes	PASS	NA	ENST00000357578.8	NM_001080.3	c.727-46_727-45insATTTTTGTAAATTTTTTGTTTTTTTTTTTTTTTTTTTTTTTTTTTTTTTTTTTTTTTTT		c.727-46_727-45insATTTTTGTAAATTTTTTGTTTTTTTTTTTTTTTTTTTTTTTTTTTTTTTTTTTTTTTTT	intron_variant					0.758	NA	NA	NA	NA	1	827852	1.20795e-06	0	0	0	16462	0	0	0	24168	0	0	0	15792	0	0	0	25172	0	0	0	31190	0	0	0	2694
6	24515102		C	CTTTTTTTTTTTTTTTTTTTTTTTTTTTTTATTTTTTTTTTTTTTTTTTTTTTTT	gnomAD Exomes	PASS	NA	ENST00000357578.8	NM_001080.3	c.727-46_727-45insTTTTTTTTTTATTTTTTTTTTTTTTTTTTTTTTTTTTTTTTTTTTTTTTTTTTT		c.727-46_727-45insTTTTTTTTTTATTTTTTTTTTTTTTTTTTTTTTTTTTTTTTTTTTTTTTTTTTT	intron_variant					0.758	NA	NA	NA	NA	7	827852	8.45562e-06	0	0	0	16462	0	0	1	24168	0	0	0	15792	0	0	0	25172	0	0	0	31190	0	0	0	2694
6	24515102		C	CTTTTTTTTTTTTTTTTTTTTTGTTTGTTTAATTTTTTTTTTTTTTTTTTTTTTT	gnomAD Exomes	PASS	NA	ENST00000357578.8	NM_001080.3	c.727-46_727-45insTTGTTTGTTTAATTTTTTTTTTTTTTTTTTTTTTTTTTTTTTTTTTTTTTTTTT		c.727-46_727-45insTTGTTTGTTTAATTTTTTTTTTTTTTTTTTTTTTTTTTTTTTTTTTTTTTTTTT	intron_variant					0.758	NA	NA	NA	NA	2	827852	2.41589e-06	0	0	0	16462	0	0	0	24168	0	0	0	15792	0	0	0	25172	0	0	0	31190	0	0	0	2694
6	24515102		C	CTTTTTTTTTTTTTTTTTTTTTTTTTTTTTAATTTTTTTTTTTTTTTTTTTTTTT	gnomAD Exomes	PASS	NA	ENST00000357578.8	NM_001080.3	c.727-46_727-45insTTTTTTTTTTAATTTTTTTTTTTTTTTTTTTTTTTTTTTTTTTTTTTTTTTTTT		c.727-46_727-45insTTTTTTTTTTAATTTTTTTTTTTTTTTTTTTTTTTTTTTTTTTTTTTTTTTTTT	intron_variant					0.758	NA	NA	NA	NA	3	827852	3.62384e-06	0	0	0	16462	0	0	0	24168	0	0	0	15792	0	0	0	25172	0	0	0	31190	0	0	0	2694
6	24515102		C	CTTTTTTTTTTTTTTTTTATTTTTTTTTTTATTTTTTTTTTTTTTTTTTTTTT	gnomAD Exomes	PASS	NA	ENST00000357578.8	NM_001080.3	c.727-48_727-47insATTTTTTTTTTTATTTTTTTTTTTTTTTTTTTTTTTTTTTTTTTTTTTTTTT		c.727-48_727-47insATTTTTTTTTTTATTTTTTTTTTTTTTTTTTTTTTTTTTTTTTTTTTTTTTT	intron_variant					0.758	NA	NA	NA	NA	1	827852	1.20795e-06	0	0	0	16462	0	0	0	24168	0	0	0	15792	0	0	0	25172	0	0	0	31190	0	0	0	2694
6	24515102		C	CTTTTTTTTTTTTTTTTTTTTTGTTTAATTTTTTATTTTTTTTTTTTTTTT	gnomAD Exomes	PASS	NA	ENST00000357578.8	NM_001080.3	c.727-46_727-45insTTGTTTAATTTTTTATTTTTTTTTTTTTTTTTTTTTTTTTTTTTTTTTTT		c.727-46_727-45insTTGTTTAATTTTTTATTTTTTTTTTTTTTTTTTTTTTTTTTTTTTTTTTT	intron_variant					0.758	NA	NA	NA	NA	1	827852	1.20795e-06	0	0	0	16462	0	0	0	24168	0	0	0	15792	0	0	0	25172	0	0	0	31190	0	0	0	2694
6	24515102		C	CTTTTTTTTTTTTTTTTTTCATTTTGTTAAGTTTTTTTTTTTTTTTTTTTTT	gnomAD Exomes	PASS	NA	ENST00000357578.8	NM_001080.3	c.727-47_727-46insCATTTTGTTAAGTTTTTTTTTTTTTTTTTTTTTTTTTTTTTTTTTTTTTTT		c.727-47_727-46insCATTTTGTTAAGTTTTTTTTTTTTTTTTTTTTTTTTTTTTTTTTTTTTTTT	intron_variant					0.758	NA	NA	NA	NA	1	827852	1.20795e-06	0	0	0	16462	0	0	0	24168	0	0	0	15792	0	0	0	25172	0	0	0	31190	0	0	0	2694
6	24515102		C	CTTTTTTTTTTTTTTTTTTTTTTTTTTTTAATTTTTGTTTCATTTTTTTTTTT	gnomAD Exomes	PASS	NA	ENST00000357578.8	NM_001080.3	c.727-46_727-45insTTTTTTTTTAATTTTTGTTTCATTTTTTTTTTTTTTTTTTTTTTTTTTTTTT		c.727-46_727-45insTTTTTTTTTAATTTTTGTTTCATTTTTTTTTTTTTTTTTTTTTTTTTTTTTT	intron_variant					0.758	NA	NA	NA	NA	1	827852	1.20795e-06	0	0	0	16462	0	0	0	24168	0	0	0	15792	0	0	0	25172	0	0	0	31190	0	0	0	2694
6	24515102		C	CTTTTTTTTTTTTTTTTTTTTTTTTTTTTAAATTTTTTGTAATTTTTTTTTTT	gnomAD Exomes	PASS	NA	ENST00000357578.8	NM_001080.3	c.727-46_727-45insTTTTTTTTTAAATTTTTTGTAATTTTTTTTTTTTTTTTTTTTTTTTTTTTTT		c.727-46_727-45insTTTTTTTTTAAATTTTTTGTAATTTTTTTTTTTTTTTTTTTTTTTTTTTTTT	intron_variant					0.758	NA	NA	NA	NA	1	827852	1.20795e-06	0	0	0	16462	0	0	0	24168	0	0	0	15792	0	0	0	25172	0	0	0	31190	0	0	0	2694
6	24515102		C	CTTTTTTTTTTTTTTTTTTTTTTTTTTTTTTATTTTTTTTTTCTTTTTTT	gnomAD Exomes	PASS	NA	ENST00000357578.8	NM_001080.3	c.727-46_727-45insTTTTTTTTTTTATTTTTTTTTTCTTTTTTTTTTTTTTTTTTTTTTTTTT		c.727-46_727-45insTTTTTTTTTTTATTTTTTTTTTCTTTTTTTTTTTTTTTTTTTTTTTTTT	intron_variant					0.758	NA	NA	NA	NA	1	827852	1.20795e-06	0	0	0	16462	0	0	0	24168	0	0	0	15792	0	0	0	25172	0	0	0	31190	0	0	0	2694
6	24515102		C	CTTTTTTTTTTTTTTTTTTTTCATTTTGTTAAATTTTTGTTATATTTTTTTTTTTTTTTTTTATTTTTTTTTTTTTTTTTTTTTTT	gnomAD Exomes	PASS	NA	ENST00000357578.8	NM_001080.3	c.727-46_727-45insTCATTTTGTTAAATTTTTGTTATATTTTTTTTTTTTTTTTTTATTTTTTTTTTTTTTTTTTTTTTTTTTTTTTTTTTTTTTTTTT		c.727-46_727-45insTCATTTTGTTAAATTTTTGTTATATTTTTTTTTTTTTTTTTTATTTTTTTTTTTTTTTTTTTTTTTTTTTTTTTTTTTTTTTTTT	intron_variant					0.758	NA	NA	NA	NA	1	827852	1.20795e-06	0	0	0	16462	0	0	0	24168	0	0	0	15792	0	0	0	25172	0	0	0	31190	0	0	0	2694
6	24515102		C	CTTTTTTTTTTTTTTTTTTTTTTTTTGGTTTATTTTTTTTTTTTTTTTTTTTTTT	gnomAD Exomes	PASS	NA	ENST00000357578.8	NM_001080.3	c.727-46_727-45insTTTTTTGGTTTATTTTTTTTTTTTTTTTTTTTTTTTTTTTTTTTTTTTTTTTTT		c.727-46_727-45insTTTTTTGGTTTATTTTTTTTTTTTTTTTTTTTTTTTTTTTTTTTTTTTTTTTTT	intron_variant					0.758	NA	NA	NA	NA	1	827852	1.20795e-06	0	0	0	16462	0	0	0	24168	0	0	0	15792	0	0	0	25172	0	0	0	31190	0	0	0	2694
6	24515102		C	CTTTTTTTTTTTTTTTTTTTTTTTGTTTTGTTAATTGTTTTTTCATTTTTTTTTTTTTTTTTTTTT	gnomAD Exomes	PASS	NA	ENST00000357578.8	NM_001080.3	c.727-46_727-45insTTTTGTTTTGTTAATTGTTTTTTCATTTTTTTTTTTTTTTTTTTTTTTTTTTTTTTTTTTTTTTT		c.727-46_727-45insTTTTGTTTTGTTAATTGTTTTTTCATTTTTTTTTTTTTTTTTTTTTTTTTTTTTTTTTTTTTTTT	intron_variant					0.758	NA	NA	NA	NA	1	827852	1.20795e-06	0	0	0	16462	0	0	0	24168	0	0	0	15792	0	0	0	25172	0	0	0	31190	0	0	0	2694
6	24515102		C	CTTTTTTTTTTTTTTTTTTTTTTTTTTGTGTAATTTTTTTTTTTTTTTTTTTTT	gnomAD Exomes	PASS	NA	ENST00000357578.8	NM_001080.3	c.727-46_727-45insTTTTTTTGTGTAATTTTTTTTTTTTTTTTTTTTTTTTTTTTTTTTTTTTTTTT		c.727-46_727-45insTTTTTTTGTGTAATTTTTTTTTTTTTTTTTTTTTTTTTTTTTTTTTTTTTTTT	intron_variant					0.758	NA	NA	NA	NA	1	827852	1.20795e-06	0	0	0	16462	0	0	1	24168	0	0	0	15792	0	0	0	25172	0	0	0	31190	0	0	0	2694
6	24515102		C	CTTTTTTTTTTTTTTTTTTTTTTTTTGATTTTTTTTTTTTTTTTTTTTTT	gnomAD Exomes	PASS	NA	ENST00000357578.8	NM_001080.3	c.727-46_727-45insTTTTTTGATTTTTTTTTTTTTTTTTTTTTTTTTTTTTTTTTTTTTTTTT		c.727-46_727-45insTTTTTTGATTTTTTTTTTTTTTTTTTTTTTTTTTTTTTTTTTTTTTTTT	intron_variant					0.758	NA	NA	NA	NA	1	827852	1.20795e-06	0	0	0	16462	0	0	0	24168	0	0	0	15792	0	0	1	25172	0	0	0	31190	0	0	0	2694
6	24515102		C	CTTTTTTTTTTTTTTTTTTTTTTTTTTTGTTTTGTTAATTTTTTTTATTTTTTTTTTT	gnomAD Exomes	PASS	NA	ENST00000357578.8	NM_001080.3	c.727-46_727-45insTTTTTTTTGTTTTGTTAATTTTTTTTATTTTTTTTTTTTTTTTTTTTTTTTTTTTTT		c.727-46_727-45insTTTTTTTTGTTTTGTTAATTTTTTTTATTTTTTTTTTTTTTTTTTTTTTTTTTTTTT	intron_variant					0.758	NA	NA	NA	NA	1	827852	1.20795e-06	0	0	0	16462	0	0	0	24168	0	0	0	15792	0	0	0	25172	0	0	0	31190	0	0	0	2694
6	24515102		C	CTTTTTTTTTTTTTTTTTTTTTTTTTTTTTTTTTATATTTTTTTCTTATTTTTTTTTTT	gnomAD Exomes	PASS	NA	ENST00000357578.8	NM_001080.3	c.727-46_727-45insTTTTTTTTTTTTTTATATTTTTTTCTTATTTTTTTTTTTTTTTTTTTTTTTTTTTTTT		c.727-46_727-45insTTTTTTTTTTTTTTATATTTTTTTCTTATTTTTTTTTTTTTTTTTTTTTTTTTTTTTT	intron_variant					0.758	NA	NA	NA	NA	1	827852	1.20795e-06	0	0	0	16462	0	0	0	24168	0	0	0	15792	0	0	0	25172	0	0	0	31190	0	0	0	2694
6	24515102		C	CTTTTTTTTTTTTTTTTTTTTTTTTTTTTTTTTATTTTTTTTTTTTTTTTTTTTTTT	gnomAD Exomes	PASS	NA	ENST00000357578.8	NM_001080.3	c.727-46_727-45insTTTTTTTTTTTTTATTTTTTTTTTTTTTTTTTTTTTTTTTTTTTTTTTTTTTTTTT		c.727-46_727-45insTTTTTTTTTTTTTATTTTTTTTTTTTTTTTTTTTTTTTTTTTTTTTTTTTTTTTTT	intron_variant					0.758	NA	NA	NA	NA	1	827852	1.20795e-06	0	0	0	16462	0	0	0	24168	0	0	0	15792	0	0	0	25172	0	0	0	31190	0	0	0	2694
6	24515102		C	CTTTTTTTTTTTTTTTTTTTTTTTTTTTTTTATTTTTTTTTTTTTTTTTTTTTTTTTT	gnomAD Exomes	PASS	NA	ENST00000357578.8	NM_001080.3	c.727-46_727-45insTTTTTTTTTTTATTTTTTTTTTTTTTTTTTTTTTTTTTTTTTTTTTTTTTTTTTTTT		c.727-46_727-45insTTTTTTTTTTTATTTTTTTTTTTTTTTTTTTTTTTTTTTTTTTTTTTTTTTTTTTTT	intron_variant					0.758	NA	NA	NA	NA	1	827850	1.20795e-06	0	0	0	16462	0	0	0	24168	0	0	0	15792	0	0	0	25172	0	0	0	31190	0	0	0	2694
6	24515102		C	CTTTTTTTTTTTTTTTTTTTTTTTTTGGGTTAATTTTTTTTTTTTTTTTTTTTT	gnomAD Exomes	PASS	NA	ENST00000357578.8	NM_001080.3	c.727-46_727-45insTTTTTTGGGTTAATTTTTTTTTTTTTTTTTTTTTTTTTTTTTTTTTTTTTTTT		c.727-46_727-45insTTTTTTGGGTTAATTTTTTTTTTTTTTTTTTTTTTTTTTTTTTTTTTTTTTTT	intron_variant					0.758	NA	NA	NA	NA	1	827852	1.20795e-06	0	0	0	16462	0	0	0	24168	0	0	0	15792	0	0	0	25172	0	0	0	31190	0	0	0	2694
6	24515102		C	CTTTTTTTTTTTTTTTTTTTTTTTTTGGTAATTTTTTTTTTTTTTTTTTTTTTT	gnomAD Exomes	PASS	NA	ENST00000357578.8	NM_001080.3	c.727-46_727-45insTTTTTTGGTAATTTTTTTTTTTTTTTTTTTTTTTTTTTTTTTTTTTTTTTTTT		c.727-46_727-45insTTTTTTGGTAATTTTTTTTTTTTTTTTTTTTTTTTTTTTTTTTTTTTTTTTTT	intron_variant					0.758	NA	NA	NA	NA	1	827852	1.20795e-06	0	0	0	16462	0	0	0	24168	0	0	0	15792	0	0	0	25172	0	0	0	31190	0	0	0	2694
6	24515102		C	CTTTTTTTTTTTTTTTTTTTTTTTTTTTTTTAATTTTTTTTTATTTTTTTTTTTT	gnomAD Exomes	PASS	NA	ENST00000357578.8	NM_001080.3	c.727-46_727-45insTTTTTTTTTTTAATTTTTTTTTATTTTTTTTTTTTTTTTTTTTTTTTTTTTTTT		c.727-46_727-45insTTTTTTTTTTTAATTTTTTTTTATTTTTTTTTTTTTTTTTTTTTTTTTTTTTTT	intron_variant					0.758	NA	NA	NA	NA	1	827852	1.20795e-06	0	0	0	16462	0	0	0	24168	0	0	0	15792	0	0	0	25172	0	0	0	31190	0	0	0	2694
6	24515102		C	CTTTTTTTTTTTTTTTTTTTTTTTTTTGTTAATTTTTTTCCTGTTTTTTTTTTTTTTTTTTTTTTTTTT	gnomAD Exomes	PASS	NA	ENST00000357578.8	NM_001080.3	c.727-46_727-45insTTTTTTTGTTAATTTTTTTCCTGTTTTTTTTTTTTTTTTTTTTTTTTTTTTTTTTTTTTTTTTTTTTT		c.727-46_727-45insTTTTTTTGTTAATTTTTTTCCTGTTTTTTTTTTTTTTTTTTTTTTTTTTTTTTTTTTTTTTTTTTTTT	intron_variant					0.758	NA	NA	NA	NA	1	827852	1.20795e-06	0	0	0	16462	0	0	0	24168	0	0	0	15792	0	0	0	25172	0	0	0	31190	0	0	0	2694
6	24515102		C	CTTTTTTTTTTTTTTTTTTTTTTTTTTTTTTATTTTTTTTTTTTTTTTTTTTTTT	gnomAD Exomes	PASS	NA	ENST00000357578.8	NM_001080.3	c.727-46_727-45insTTTTTTTTTTTATTTTTTTTTTTTTTTTTTTTTTTTTTTTTTTTTTTTTTTTTT		c.727-46_727-45insTTTTTTTTTTTATTTTTTTTTTTTTTTTTTTTTTTTTTTTTTTTTTTTTTTTTT	intron_variant					0.758	NA	NA	NA	NA	5	827852	6.03973e-06	0	0	0	16462	0	0	0	24168	0	0	3	15792	0	0	0	25172	0	0	0	31190	0	0	0	2694
6	24515102		C	CTTTTTTTTTTTTTTTTATTTTTTTTTTTCTTTATTTTTTTTTTTTTTTTTTTTTTTTTTTTTTTTTTTTTTT	gnomAD Exomes	PASS	NA	ENST00000357578.8	NM_001080.3	c.727-49_727-48insATTTTTTTTTTTCTTTATTTTTTTTTTTTTTTTTTTTTTTTTTTTTTTTTTTTTTTTTTTTTTTTTTTTTTT		c.727-49_727-48insATTTTTTTTTTTCTTTATTTTTTTTTTTTTTTTTTTTTTTTTTTTTTTTTTTTTTTTTTTTTTTTTTTTTTT	intron_variant					0.758	NA	NA	NA	NA	1	827852	1.20795e-06	0	0	0	16462	0	0	0	24168	0	0	0	15792	0	0	0	25172	0	0	1	31190	0	0	0	2694
6	24515102		C	CTTTTTTTTTTTTTTTTTTTAGTTTTGTTAATTTTTTTTTTTTTTTTTTTTTTT	gnomAD Exomes	PASS	NA	ENST00000357578.8	NM_001080.3	c.727-46_727-45insAGTTTTGTTAATTTTTTTTTTTTTTTTTTTTTTTTTTTTTTTTTTTTTTTTTT		c.727-46_727-45insAGTTTTGTTAATTTTTTTTTTTTTTTTTTTTTTTTTTTTTTTTTTTTTTTTTT	intron_variant					0.758	NA	NA	NA	NA	1	827852	1.20795e-06	0	0	0	16462	0	0	0	24168	0	0	0	15792	0	0	0	25172	0	0	0	31190	0	0	0	2694
6	24515102		C	CTTTTTTTTTTTTTTTTTTTCTTTTTTTTTTTTGTTTTTTTTTTTTTTTTTTTTTTTTTTT	gnomAD Exomes	PASS	NA	ENST00000357578.8	NM_001080.3	c.727-45_727-44insTTTTTTTTTTTTGTTTTTTTTTTTTTTTTTTTTTTTTTTTTTTTTTTTTTTTTTTTTTTC		c.727-45_727-44insTTTTTTTTTTTTGTTTTTTTTTTTTTTTTTTTTTTTTTTTTTTTTTTTTTTTTTTTTTTC	intron_variant					0.758	NA	NA	NA	NA	1	827852	1.20795e-06	0	0	0	16462	0	0	0	24168	0	0	0	15792	0	0	1	25172	0	0	0	31190	0	0	0	2694
6	24515102		C	CTTTTTTTTTTTTTTTTTTTTTGTTTTGTTAATTTTTTTTTCTTTTTTTT	gnomAD Exomes	PASS	NA	ENST00000357578.8	NM_001080.3	c.727-46_727-45insTTGTTTTGTTAATTTTTTTTTCTTTTTTTTTTTTTTTTTTTTTTTTTTT		c.727-46_727-45insTTGTTTTGTTAATTTTTTTTTCTTTTTTTTTTTTTTTTTTTTTTTTTTT	intron_variant					0.758	NA	NA	NA	NA	1	827852	1.20795e-06	0	0	0	16462	0	0	0	24168	0	0	0	15792	0	0	0	25172	0	0	0	31190	0	0	0	2694
6	24515102		C	CTTTTTTTTTTTTTTTTTTTTTGTTTTGTTAATTTTTGTTTTTTTTTTTTT	gnomAD Exomes	PASS	NA	ENST00000357578.8	NM_001080.3	c.727-46_727-45insTTGTTTTGTTAATTTTTGTTTTTTTTTTTTTTTTTTTTTTTTTTTTTTTT		c.727-46_727-45insTTGTTTTGTTAATTTTTGTTTTTTTTTTTTTTTTTTTTTTTTTTTTTTTT	intron_variant					0.758	NA	NA	NA	NA	1	827852	1.20795e-06	0	0	0	16462	0	0	0	24168	0	0	0	15792	0	0	0	25172	0	0	0	31190	0	0	0	2694
6	24515102		C	CTTTTTTTTTTTTTTTTTTTTTTTTTTTTGTATATTTTTTTTTTTTTTTTTTT	gnomAD Exomes	PASS	NA	ENST00000357578.8	NM_001080.3	c.727-46_727-45insTTTTTTTTTGTATATTTTTTTTTTTTTTTTTTTTTTTTTTTTTTTTTTTTTT		c.727-46_727-45insTTTTTTTTTGTATATTTTTTTTTTTTTTTTTTTTTTTTTTTTTTTTTTTTTT	intron_variant					0.758	NA	NA	NA	NA	1	827852	1.20795e-06	0	0	0	16462	0	0	0	24168	0	0	0	15792	0	0	0	25172	0	0	0	31190	0	0	0	2694
6	24515102		C	CTTTTTTTTTTTTTTTTTTTTATTTTGGTAAATTTTTCTTATATTTTTTTTTTTTTTTTTTTTTT	gnomAD Exomes	PASS	NA	ENST00000357578.8	NM_001080.3	c.727-46_727-45insTATTTTGGTAAATTTTTCTTATATTTTTTTTTTTTTTTTTTTTTTTTTTTTTTTTTTTTTTTTT		c.727-46_727-45insTATTTTGGTAAATTTTTCTTATATTTTTTTTTTTTTTTTTTTTTTTTTTTTTTTTTTTTTTTTT	intron_variant					0.758	NA	NA	NA	NA	1	827852	1.20795e-06	0	0	0	16462	0	0	0	24168	0	0	0	15792	0	0	0	25172	0	0	0	31190	0	0	0	2694
6	24515102		C	CTTTTTTTTTTTTTTTTTTTTCATTTTGGTAAATTTTTGTCTTGTTTTTTT	gnomAD Exomes	PASS	NA	ENST00000357578.8	NM_001080.3	c.727-46_727-45insTCATTTTGGTAAATTTTTGTCTTGTTTTTTTTTTTTTTTTTTTTTTTTTT		c.727-46_727-45insTCATTTTGGTAAATTTTTGTCTTGTTTTTTTTTTTTTTTTTTTTTTTTTT	intron_variant					0.758	NA	NA	NA	NA	1	827852	1.20795e-06	0	0	0	16462	0	0	0	24168	0	0	0	15792	0	0	0	25172	0	0	0	31190	0	0	0	2694
6	24515102		C	CTTTTTTTTTTTTTTTTTTTTTTTTTTGTTTATTTTTTTTTTTTTTTTTTTTT	gnomAD Exomes	PASS	NA	ENST00000357578.8	NM_001080.3	c.727-46_727-45insTTTTTTTGTTTATTTTTTTTTTTTTTTTTTTTTTTTTTTTTTTTTTTTTTTT		c.727-46_727-45insTTTTTTTGTTTATTTTTTTTTTTTTTTTTTTTTTTTTTTTTTTTTTTTTTTT	intron_variant					0.758	NA	NA	NA	NA	1	827852	1.20795e-06	0	0	0	16462	0	0	0	24168	0	0	0	15792	0	0	0	25172	0	0	0	31190	0	0	0	2694
6	24515102		C	CTTTTTTTTTTTTTTTTTTTTGTTTTTTTAATTTTTTTTTTTTTTTTTTTT	gnomAD Exomes	PASS	NA	ENST00000357578.8	NM_001080.3	c.727-46_727-45insTGTTTTTTTAATTTTTTTTTTTTTTTTTTTTTTTTTTTTTTTTTTTTTTT		c.727-46_727-45insTGTTTTTTTAATTTTTTTTTTTTTTTTTTTTTTTTTTTTTTTTTTTTTTT	intron_variant					0.758	NA	NA	NA	NA	1	827852	1.20795e-06	0	0	0	16462	0	0	0	24168	0	0	0	15792	0	0	0	25172	0	0	0	31190	0	0	0	2694
6	24515102		C	CTTTTTTTTTTTTTTTTTTTTTTTTTTTTTATTTTTTTTTTTTTTTTTTTTTTTTT	gnomAD Exomes	PASS	NA	ENST00000357578.8	NM_001080.3	c.727-46_727-45insTTTTTTTTTTATTTTTTTTTTTTTTTTTTTTTTTTTTTTTTTTTTTTTTTTTTTT		c.727-46_727-45insTTTTTTTTTTATTTTTTTTTTTTTTTTTTTTTTTTTTTTTTTTTTTTTTTTTTTT	intron_variant					0.758	NA	NA	NA	NA	2	827852	2.41589e-06	0	0	0	16462	0	0	0	24168	0	0	0	15792	0	0	1	25172	0	0	0	31190	0	0	0	2694
6	24515102		C	CTTTTTTTTTTTTTTTTTTTTTTTTTTTTTTATTTTTTTTTTCTTTTTTTT	gnomAD Exomes	PASS	NA	ENST00000357578.8	NM_001080.3	c.727-46_727-45insTTTTTTTTTTTATTTTTTTTTTCTTTTTTTTTTTTTTTTTTTTTTTTTTT		c.727-46_727-45insTTTTTTTTTTTATTTTTTTTTTCTTTTTTTTTTTTTTTTTTTTTTTTTTT	intron_variant					0.758	NA	NA	NA	NA	1	827852	1.20795e-06	0	0	0	16462	0	0	0	24168	0	0	0	15792	0	0	0	25172	0	0	0	31190	0	0	0	2694
6	24515102		C	CTTTTTTTTTTTTTTTTTTTTTTTTTTTTAATTTTTTTTTTTTTTTTTTTTTTTTTT	gnomAD Exomes	PASS	NA	ENST00000357578.8	NM_001080.3	c.727-46_727-45insTTTTTTTTTAATTTTTTTTTTTTTTTTTTTTTTTTTTTTTTTTTTTTTTTTTTTTT		c.727-46_727-45insTTTTTTTTTAATTTTTTTTTTTTTTTTTTTTTTTTTTTTTTTTTTTTTTTTTTTTT	intron_variant					0.758	NA	NA	NA	NA	1	827852	1.20795e-06	0	0	0	16462	0	0	0	24168	0	0	0	15792	0	0	0	25172	0	0	0	31190	0	0	0	2694
6	24515102		C	CTTTTTTTTTTTTTTTTTTTTTTTTTTGTTAATTGTTTTTCCATTTTTTTTTT	gnomAD Exomes	PASS	NA	ENST00000357578.8	NM_001080.3	c.727-46_727-45insTTTTTTTGTTAATTGTTTTTCCATTTTTTTTTTTTTTTTTTTTTTTTTTTTT		c.727-46_727-45insTTTTTTTGTTAATTGTTTTTCCATTTTTTTTTTTTTTTTTTTTTTTTTTTTT	intron_variant					0.758	NA	NA	NA	NA	1	827852	1.20795e-06	0	0	0	16462	0	0	0	24168	0	0	0	15792	0	0	0	25172	0	0	0	31190	0	0	0	2694
6	24515102		C	CTTTTTTTTTTTTTTTTTTTTTTTTTTGTTTATTTTTTTTTTTTTTTTTTTTTTT	gnomAD Exomes	PASS	NA	ENST00000357578.8	NM_001080.3	c.727-46_727-45insTTTTTTTGTTTATTTTTTTTTTTTTTTTTTTTTTTTTTTTTTTTTTTTTTTTTT		c.727-46_727-45insTTTTTTTGTTTATTTTTTTTTTTTTTTTTTTTTTTTTTTTTTTTTTTTTTTTTT	intron_variant					0.758	NA	NA	NA	NA	1	827852	1.20795e-06	0	0	0	16462	0	0	0	24168	0	0	0	15792	0	0	0	25172	0	0	0	31190	0	0	0	2694
6	24515102		C	CTTTTTTTTTTTTTTTTTTTTTGTTTTTTAAATTTTTTTTTTATTTTTTTTTTTTTTTTTTTTTTT	gnomAD Exomes	PASS	NA	ENST00000357578.8	NM_001080.3	c.727-46_727-45insTTGTTTTTTAAATTTTTTTTTTATTTTTTTTTTTTTTTTTTTTTTTTTTTTTTTTTTTTTTTTTT		c.727-46_727-45insTTGTTTTTTAAATTTTTTTTTTATTTTTTTTTTTTTTTTTTTTTTTTTTTTTTTTTTTTTTTTTT	intron_variant					0.758	NA	NA	NA	NA	1	827852	1.20795e-06	0	0	1	16462	0	0	0	24168	0	0	0	15792	0	0	0	25172	0	0	0	31190	0	0	0	2694
6	24515102		C	CTTTTTTTTTTTTTTTTTTTAGTTTGGTAAATTTTTTGTATTTTTTTTTTTTTTTTTTTTTT	gnomAD Exomes	PASS	NA	ENST00000357578.8	NM_001080.3	c.727-46_727-45insAGTTTGGTAAATTTTTTGTATTTTTTTTTTTTTTTTTTTTTTTTTTTTTTTTTTTTTTTTT		c.727-46_727-45insAGTTTGGTAAATTTTTTGTATTTTTTTTTTTTTTTTTTTTTTTTTTTTTTTTTTTTTTTTT	intron_variant					0.758	NA	NA	NA	NA	1	827852	1.20795e-06	0	0	0	16462	0	0	0	24168	0	0	0	15792	0	0	0	25172	0	0	0	31190	0	0	0	2694
6	24515102		C	CTTTTTTTTTTTTTTTTTTTTTTTTTTTTTTATTTATTTTTTTTTTTTTTTTTTTTTT	gnomAD Exomes	PASS	NA	ENST00000357578.8	NM_001080.3	c.727-46_727-45insTTTTTTTTTTTATTTATTTTTTTTTTTTTTTTTTTTTTTTTTTTTTTTTTTTTTTTT		c.727-46_727-45insTTTTTTTTTTTATTTATTTTTTTTTTTTTTTTTTTTTTTTTTTTTTTTTTTTTTTTT	intron_variant					0.758	NA	NA	NA	NA	1	827852	1.20795e-06	0	0	0	16462	0	0	0	24168	0	0	0	15792	0	0	0	25172	0	0	0	31190	0	0	0	2694
6	24515102		C	CTTTTTTTTTTTTTTTTTTTTTTTTTTTTTTTTTTTTTTTTTTTTTTTTGTTTTTTTTTTTTTTTTTTTTT	gnomAD Exomes	PASS	NA	ENST00000357578.8	NM_001080.3	c.727-46_727-45insTTTTTTTTTTTTTTTTTTTTTTTTTTTTTGTTTTTTTTTTTTTTTTTTTTTTTTTTTTTTTTTTTTTTTT		c.727-46_727-45insTTTTTTTTTTTTTTTTTTTTTTTTTTTTTGTTTTTTTTTTTTTTTTTTTTTTTTTTTTTTTTTTTTTTTT	intron_variant					0.758	NA	NA	NA	NA	1	827852	1.20795e-06	0	0	0	16462	0	0	0	24168	0	0	0	15792	0	0	1	25172	0	0	0	31190	0	0	0	2694
6	24515102		C	CTTTTTTTTTTTTTTTTTTTTTTTTTTTTTTTATTTTTTTTTTTTTTTTTTTTTTT	gnomAD Exomes	PASS	NA	ENST00000357578.8	NM_001080.3	c.727-46_727-45insTTTTTTTTTTTTATTTTTTTTTTTTTTTTTTTTTTTTTTTTTTTTTTTTTTTTTT		c.727-46_727-45insTTTTTTTTTTTTATTTTTTTTTTTTTTTTTTTTTTTTTTTTTTTTTTTTTTTTTT	intron_variant					0.758	NA	NA	NA	NA	2	827852	2.41589e-06	0	0	1	16462	0	0	0	24168	0	0	0	15792	0	0	0	25172	0	0	0	31190	0	0	0	2694
6	24515102		C	CTTTTTTTTTTTTTTTTTTTTTTTTTTGTAAATTTTTTGTTTTTTTTTTTTTTT	gnomAD Exomes	PASS	NA	ENST00000357578.8	NM_001080.3	c.727-46_727-45insTTTTTTTGTAAATTTTTTGTTTTTTTTTTTTTTTTTTTTTTTTTTTTTTTTTT		c.727-46_727-45insTTTTTTTGTAAATTTTTTGTTTTTTTTTTTTTTTTTTTTTTTTTTTTTTTTTT	intron_variant					0.758	NA	NA	NA	NA	1	827852	1.20795e-06	0	0	0	16462	0	0	0	24168	0	0	0	15792	0	0	0	25172	0	0	0	31190	0	0	0	2694
6	24515102		C	CTTTTTTTTTTTTTTTTTTTTTCTTTTTATTATTTTTTTTTTTTTTTTTTTTTTTT	gnomAD Exomes	PASS	NA	ENST00000357578.8	NM_001080.3	c.727-46_727-45insTTCTTTTTATTATTTTTTTTTTTTTTTTTTTTTTTTTTTTTTTTTTTTTTTTTTT		c.727-46_727-45insTTCTTTTTATTATTTTTTTTTTTTTTTTTTTTTTTTTTTTTTTTTTTTTTTTTTT	intron_variant					0.758	NA	NA	NA	NA	1	827852	1.20795e-06	0	0	0	16462	0	0	0	24168	0	0	0	15792	0	0	0	25172	0	0	0	31190	0	0	0	2694
6	24515102		C	CTTTTTTTTTTTTTTTTTTTTTTTTTGTTTTTTTTTTTTTTTTTTTTTTTTTTT	gnomAD Exomes	PASS	NA	ENST00000357578.8	NM_001080.3	c.727-46_727-45insTTTTTTGTTTTTTTTTTTTTTTTTTTTTTTTTTTTTTTTTTTTTTTTTTTTTT		c.727-46_727-45insTTTTTTGTTTTTTTTTTTTTTTTTTTTTTTTTTTTTTTTTTTTTTTTTTTTTT	intron_variant					0.758	NA	NA	NA	NA	3	827852	3.62384e-06	0	0	0	16462	0	0	0	24168	0	0	0	15792	0	0	1	25172	0	0	0	31190	0	0	1	2694
6	24515102		C	CTTTTTTTTTTTTTTTTTTTTTTTTTTTTTAAATTTTTTGTTTATTTTTTTTTT	gnomAD Exomes	PASS	NA	ENST00000357578.8	NM_001080.3	c.727-46_727-45insTTTTTTTTTTAAATTTTTTGTTTATTTTTTTTTTTTTTTTTTTTTTTTTTTTT		c.727-46_727-45insTTTTTTTTTTAAATTTTTTGTTTATTTTTTTTTTTTTTTTTTTTTTTTTTTTT	intron_variant					0.758	NA	NA	NA	NA	1	827852	1.20795e-06	0	0	0	16462	0	0	1	24168	0	0	0	15792	0	0	0	25172	0	0	0	31190	0	0	0	2694
6	24515102		C	CTTTTTTTTTTTTTTTTTTTTTTTTTTGTTAATTTTTTTTTTTTTTTTTT	gnomAD Exomes	PASS	NA	ENST00000357578.8	NM_001080.3	c.727-46_727-45insTTTTTTTGTTAATTTTTTTTTTTTTTTTTTTTTTTTTTTTTTTTTTTTT		c.727-46_727-45insTTTTTTTGTTAATTTTTTTTTTTTTTTTTTTTTTTTTTTTTTTTTTTTT	intron_variant					0.758	NA	NA	NA	NA	1	827852	1.20795e-06	0	0	0	16462	0	0	0	24168	0	0	0	15792	0	0	0	25172	0	0	0	31190	0	0	0	2694
6	24515102		C	CTTTTTTTTTTTTTTTTTTTTTTTTTTTTAAATTTTTTTTTTTTTTTTTTTTTT	gnomAD Exomes	PASS	NA	ENST00000357578.8	NM_001080.3	c.727-46_727-45insTTTTTTTTTAAATTTTTTTTTTTTTTTTTTTTTTTTTTTTTTTTTTTTTTTTT		c.727-46_727-45insTTTTTTTTTAAATTTTTTTTTTTTTTTTTTTTTTTTTTTTTTTTTTTTTTTTT	intron_variant					0.758	NA	NA	NA	NA	1	827852	1.20795e-06	0	0	0	16462	0	0	0	24168	0	0	0	15792	0	0	0	25172	0	0	0	31190	0	0	0	2694
6	24515102		C	CTTTTTTTTTTTTTTTTTTTTTTTTTTGTTAATTTTTTTGTTTTTTTTTTTTTTTTTTTTTT	gnomAD Exomes	PASS	NA	ENST00000357578.8	NM_001080.3	c.727-46_727-45insTTTTTTTGTTAATTTTTTTGTTTTTTTTTTTTTTTTTTTTTTTTTTTTTTTTTTTTTTTTT		c.727-46_727-45insTTTTTTTGTTAATTTTTTTGTTTTTTTTTTTTTTTTTTTTTTTTTTTTTTTTTTTTTTTTT	intron_variant					0.758	NA	NA	NA	NA	1	827852	1.20795e-06	0	0	0	16462	0	0	1	24168	0	0	0	15792	0	0	0	25172	0	0	0	31190	0	0	0	2694
6	24515102		C	CTTTTTTTTTTTTTTTTTTTTTTTTTGTATTTTTTTTTTTTTTTTTTTTTTT	gnomAD Exomes	PASS	NA	ENST00000357578.8	NM_001080.3	c.727-46_727-45insTTTTTTGTATTTTTTTTTTTTTTTTTTTTTTTTTTTTTTTTTTTTTTTTTT		c.727-46_727-45insTTTTTTGTATTTTTTTTTTTTTTTTTTTTTTTTTTTTTTTTTTTTTTTTTT	intron_variant					0.758	NA	NA	NA	NA	1	827852	1.20795e-06	0	0	0	16462	0	0	0	24168	0	0	0	15792	0	0	0	25172	0	0	0	31190	0	0	0	2694
6	24515102		C	CTTTTTTTTTTTTTTTTTTTTTTTTTTTTATTTTTTTTTTTTTTTTTTTTTT	gnomAD Exomes	PASS	NA	ENST00000357578.8	NM_001080.3	c.727-46_727-45insTTTTTTTTTATTTTTTTTTTTTTTTTTTTTTTTTTTTTTTTTTTTTTTTTT		c.727-46_727-45insTTTTTTTTTATTTTTTTTTTTTTTTTTTTTTTTTTTTTTTTTTTTTTTTTT	intron_variant					0.758	NA	NA	NA	NA	4	827852	4.83178e-06	0	0	0	16462	0	0	1	24168	0	0	0	15792	0	0	0	25172	0	0	0	31190	0	0	0	2694
6	24515102		C	CTTTTTTTTTTTTTTTTTTTTTTTTTTTTAATTTTTTTTTTTTTTTTTTTTTTT	gnomAD Exomes	PASS	NA	ENST00000357578.8	NM_001080.3	c.727-46_727-45insTTTTTTTTTAATTTTTTTTTTTTTTTTTTTTTTTTTTTTTTTTTTTTTTTTTT		c.727-46_727-45insTTTTTTTTTAATTTTTTTTTTTTTTTTTTTTTTTTTTTTTTTTTTTTTTTTTT	intron_variant					0.758	NA	NA	NA	NA	3	827852	3.62384e-06	0	0	0	16462	0	0	0	24168	0	0	0	15792	0	0	0	25172	0	0	0	31190	0	0	0	2694
6	24515102		C	CTTTTTTTTTTTTTTTTTTTTTTTTTTTTTTTTTTTTTTTTTGTTAATTTTTTTTTTTTTTTTTTTTTT	gnomAD Exomes	PASS	NA	ENST00000357578.8	NM_001080.3	c.727-46_727-45insTTTTTTTTTTTTTTTTTTTTTTGTTAATTTTTTTTTTTTTTTTTTTTTTTTTTTTTTTTTTTTTTTTT		c.727-46_727-45insTTTTTTTTTTTTTTTTTTTTTTGTTAATTTTTTTTTTTTTTTTTTTTTTTTTTTTTTTTTTTTTTTTT	intron_variant					0.758	NA	NA	NA	NA	1	827852	1.20795e-06	0	0	0	16462	0	0	0	24168	0	0	0	15792	0	0	0	25172	0	0	0	31190	0	0	0	2694
6	24515102		C	CTTTTTTTTTTTTTTTTTTTTTTTTTTTTAATTTTTGTTATTTTTTTTTT	gnomAD Exomes	PASS	NA	ENST00000357578.8	NM_001080.3	c.727-46_727-45insTTTTTTTTTAATTTTTGTTATTTTTTTTTTTTTTTTTTTTTTTTTTTTT		c.727-46_727-45insTTTTTTTTTAATTTTTGTTATTTTTTTTTTTTTTTTTTTTTTTTTTTTT	intron_variant					0.758	NA	NA	NA	NA	1	827852	1.20795e-06	0	0	0	16462	0	0	0	24168	0	0	0	15792	0	0	0	25172	0	0	0	31190	0	0	0	2694
6	24515102		C	CTTTTTTTTTTTTTTTTTTTTTTTTTTTATTTTTTTTTTTTTTTTTTTTTT	gnomAD Exomes	PASS	NA	ENST00000357578.8	NM_001080.3	c.727-46_727-45insTTTTTTTTATTTTTTTTTTTTTTTTTTTTTTTTTTTTTTTTTTTTTTTTT		c.727-46_727-45insTTTTTTTTATTTTTTTTTTTTTTTTTTTTTTTTTTTTTTTTTTTTTTTTT	intron_variant					0.758	NA	NA	NA	NA	1	827852	1.20795e-06	0	0	0	16462	0	0	0	24168	0	0	0	15792	0	0	1	25172	0	0	0	31190	0	0	0	2694
6	24515102		C	CTTTTTTTTTTTTTTTTTTTTTTTTTTTTTATTTTTTTATTTTTTTTTTTTTTTTT	gnomAD Exomes	PASS	NA	ENST00000357578.8	NM_001080.3	c.727-46_727-45insTTTTTTTTTTATTTTTTTATTTTTTTTTTTTTTTTTTTTTTTTTTTTTTTTTTTT		c.727-46_727-45insTTTTTTTTTTATTTTTTTATTTTTTTTTTTTTTTTTTTTTTTTTTTTTTTTTTTT	intron_variant					0.758	NA	NA	NA	NA	1	827852	1.20795e-06	0	0	0	16462	0	0	0	24168	0	0	0	15792	0	0	0	25172	0	0	0	31190	0	0	0	2694
6	24515102		C	CTTTTTTTTTTTTTTTTTTTTTTTTTTTTTTTATTTTTTTTTTTTTTTTTTTTT	gnomAD Exomes	PASS	NA	ENST00000357578.8	NM_001080.3	c.727-46_727-45insTTTTTTTTTTTTATTTTTTTTTTTTTTTTTTTTTTTTTTTTTTTTTTTTTTTT		c.727-46_727-45insTTTTTTTTTTTTATTTTTTTTTTTTTTTTTTTTTTTTTTTTTTTTTTTTTTTT	intron_variant					0.758	NA	NA	NA	NA	2	827852	2.41589e-06	0	0	0	16462	0	0	0	24168	0	0	0	15792	0	0	0	25172	0	0	0	31190	0	0	0	2694
6	24515102		C	CTTTTTTTTTTTTTTTTTTTTTTTTTTTTTTTTAATTTTTTTTTTTTTTTTTTTTTT	gnomAD Exomes	PASS	NA	ENST00000357578.8	NM_001080.3	c.727-46_727-45insTTTTTTTTTTTTTAATTTTTTTTTTTTTTTTTTTTTTTTTTTTTTTTTTTTTTTTT		c.727-46_727-45insTTTTTTTTTTTTTAATTTTTTTTTTTTTTTTTTTTTTTTTTTTTTTTTTTTTTTTT	intron_variant					0.758	NA	NA	NA	NA	1	827852	1.20795e-06	0	0	0	16462	0	0	0	24168	0	0	0	15792	0	0	0	25172	0	0	0	31190	0	0	0	2694
6	24515102		C	CTTTTTTTTTTTTTTTTTTTTTTTTTTTTTTATTTTTTTTTTTTTTTTTTTTTT	gnomAD Exomes	PASS	NA	ENST00000357578.8	NM_001080.3	c.727-46_727-45insTTTTTTTTTTTATTTTTTTTTTTTTTTTTTTTTTTTTTTTTTTTTTTTTTTTT		c.727-46_727-45insTTTTTTTTTTTATTTTTTTTTTTTTTTTTTTTTTTTTTTTTTTTTTTTTTTTT	intron_variant					0.758	NA	NA	NA	NA	8	827852	9.66356e-06	0	0	1	16462	0	0	0	24168	0	0	1	15792	0	0	0	25172	0	0	0	31190	0	0	0	2694
6	24515102		C	CTTTTTTTTTTTTTTTTTTTTTGTTTTGTAAATTTTTTGCAAATTTTTTTTTTTTTTTTTTTTTTTTTT	gnomAD Exomes	PASS	NA	ENST00000357578.8	NM_001080.3	c.727-46_727-45insTTGTTTTGTAAATTTTTTGCAAATTTTTTTTTTTTTTTTTTTTTTTTTTTTTTTTTTTTTTTTTTTTT		c.727-46_727-45insTTGTTTTGTAAATTTTTTGCAAATTTTTTTTTTTTTTTTTTTTTTTTTTTTTTTTTTTTTTTTTTTTT	intron_variant					0.758	NA	NA	NA	NA	1	827852	1.20795e-06	0	0	0	16462	0	0	0	24168	0	0	0	15792	0	0	0	25172	0	0	0	31190	0	0	0	2694
6	24515102		C	CTTTTTTTTTTTTTTTTTTTTTTTTTTGTTATTTTTTTTTTTTTTTTTTTTTTTT	gnomAD Exomes	PASS	NA	ENST00000357578.8	NM_001080.3	c.727-46_727-45insTTTTTTTGTTATTTTTTTTTTTTTTTTTTTTTTTTTTTTTTTTTTTTTTTTTTT		c.727-46_727-45insTTTTTTTGTTATTTTTTTTTTTTTTTTTTTTTTTTTTTTTTTTTTTTTTTTTTT	intron_variant					0.758	NA	NA	NA	NA	2	827852	2.41589e-06	0	0	0	16462	0	0	0	24168	0	0	0	15792	0	0	0	25172	0	0	0	31190	0	0	0	2694
6	24515102		C	CTTTTTTTTTTTTTTTTTTTTTGTTTTGTTAATTTTTTGTTATTTTTTTTTTTTTTTTTT	gnomAD Exomes	PASS	NA	ENST00000357578.8	NM_001080.3	c.727-46_727-45insTTGTTTTGTTAATTTTTTGTTATTTTTTTTTTTTTTTTTTTTTTTTTTTTTTTTTTTTT		c.727-46_727-45insTTGTTTTGTTAATTTTTTGTTATTTTTTTTTTTTTTTTTTTTTTTTTTTTTTTTTTTTT	intron_variant					0.758	NA	NA	NA	NA	1	827852	1.20795e-06	0	0	0	16462	0	0	0	24168	0	0	0	15792	0	0	0	25172	0	0	0	31190	0	0	0	2694
6	24515102		C	CTTTTTTTTTTTTTTTTTTTTATTTTTGTAAATTTTTTTTTTTTTTTTTTTT	gnomAD Exomes	PASS	NA	ENST00000357578.8	NM_001080.3	c.727-46_727-45insTATTTTTGTAAATTTTTTTTTTTTTTTTTTTTTTTTTTTTTTTTTTTTTTT		c.727-46_727-45insTATTTTTGTAAATTTTTTTTTTTTTTTTTTTTTTTTTTTTTTTTTTTTTTT	intron_variant					0.758	NA	NA	NA	NA	1	827852	1.20795e-06	0	0	0	16462	0	0	0	24168	0	0	0	15792	0	0	0	25172	0	0	0	31190	0	0	0	2694
6	24515102		C	CTTTTTTTTTTTTTTTTTTTTATTTTGTTAAATTATTTTTATTTTTTTTT	gnomAD Exomes	PASS	NA	ENST00000357578.8	NM_001080.3	c.727-46_727-45insTATTTTGTTAAATTATTTTTATTTTTTTTTTTTTTTTTTTTTTTTTTTT		c.727-46_727-45insTATTTTGTTAAATTATTTTTATTTTTTTTTTTTTTTTTTTTTTTTTTTT	intron_variant					0.758	NA	NA	NA	NA	1	827852	1.20795e-06	0	0	0	16462	0	0	0	24168	0	0	0	15792	0	0	0	25172	0	0	0	31190	0	0	0	2694
6	24515102		C	CTTTTTTTTTTTTTTTTTTTTTTTTTTTTTTAATTTTTTTTTTTTTTTTTTTTT	gnomAD Exomes	PASS	NA	ENST00000357578.8	NM_001080.3	c.727-46_727-45insTTTTTTTTTTTAATTTTTTTTTTTTTTTTTTTTTTTTTTTTTTTTTTTTTTTT		c.727-46_727-45insTTTTTTTTTTTAATTTTTTTTTTTTTTTTTTTTTTTTTTTTTTTTTTTTTTTT	intron_variant					0.758	NA	NA	NA	NA	1	827850	1.20795e-06	0	0	0	16462	0	0	0	24168	0	0	0	15792	0	0	0	25172	0	0	0	31190	0	0	0	2694
6	24515102		C	CTTTTTTTTTTTTTTTTTTTTTGTTTTATTTTTTTTTTTTTTTTTTTTTT	gnomAD Exomes	PASS	NA	ENST00000357578.8	NM_001080.3	c.727-46_727-45insTTGTTTTATTTTTTTTTTTTTTTTTTTTTTTTTTTTTTTTTTTTTTTTT		c.727-46_727-45insTTGTTTTATTTTTTTTTTTTTTTTTTTTTTTTTTTTTTTTTTTTTTTTT	intron_variant					0.758	NA	NA	NA	NA	1	827852	1.20795e-06	0	0	0	16462	0	0	0	24168	0	0	0	15792	0	0	0	25172	0	0	0	31190	0	0	0	2694
6	24515102		C	CTTTTTTTTTTTTTTTTTTTTTTTTTGTTGATTTTTTTTTTTTTTTTTTTTTTT	gnomAD Exomes	PASS	NA	ENST00000357578.8	NM_001080.3	c.727-46_727-45insTTTTTTGTTGATTTTTTTTTTTTTTTTTTTTTTTTTTTTTTTTTTTTTTTTTT		c.727-46_727-45insTTTTTTGTTGATTTTTTTTTTTTTTTTTTTTTTTTTTTTTTTTTTTTTTTTTT	intron_variant					0.758	NA	NA	NA	NA	1	827852	1.20795e-06	0	0	0	16462	0	0	0	24168	0	0	0	15792	0	0	0	25172	0	0	0	31190	0	0	0	2694
6	24515102		C	CTTTTTTTTTTTTTTTTTTTTTTTTTTTTTGTTAATTTTTTTTTTTTTTTTTTTTTTT	gnomAD Exomes	PASS	NA	ENST00000357578.8	NM_001080.3	c.727-46_727-45insTTTTTTTTTTGTTAATTTTTTTTTTTTTTTTTTTTTTTTTTTTTTTTTTTTTTTTTT		c.727-46_727-45insTTTTTTTTTTGTTAATTTTTTTTTTTTTTTTTTTTTTTTTTTTTTTTTTTTTTTTTT	intron_variant					0.758	NA	NA	NA	NA	1	827852	1.20795e-06	0	0	1	16462	0	0	0	24168	0	0	0	15792	0	0	0	25172	0	0	0	31190	0	0	0	2694
6	24515102		C	CTTTTTTTTTTTTTTTTTTTTTTTTTTTTTTATTTTTTTTTTTTTTTTTTTT	gnomAD Exomes	PASS	NA	ENST00000357578.8	NM_001080.3	c.727-46_727-45insTTTTTTTTTTTATTTTTTTTTTTTTTTTTTTTTTTTTTTTTTTTTTTTTTT		c.727-46_727-45insTTTTTTTTTTTATTTTTTTTTTTTTTTTTTTTTTTTTTTTTTTTTTTTTTT	intron_variant					0.758	NA	NA	NA	NA	3	827850	3.62384e-06	0	0	2	16462	0	0	0	24168	0	0	0	15792	0	0	0	25172	0	0	0	31190	0	0	0	2694
6	24515102		C	CTTTTTTTTTTTTTTTTTTTTTTTTTTTTTATTTTTTTTTTTTTTTTTTTTTTT	gnomAD Exomes	PASS	NA	ENST00000357578.8	NM_001080.3	c.727-46_727-45insTTTTTTTTTTATTTTTTTTTTTTTTTTTTTTTTTTTTTTTTTTTTTTTTTTTT		c.727-46_727-45insTTTTTTTTTTATTTTTTTTTTTTTTTTTTTTTTTTTTTTTTTTTTTTTTTTTT	intron_variant					0.758	NA	NA	NA	NA	11	827850	1.32874e-05	0	0	0	16462	0	0	1	24168	0	0	0	15790	0	0	0	25172	0	0	0	31190	0	0	0	2694
6	24515102		C	CTTTTTTTTTTTTTTTTTTTTTTTTGTTTTTTTTTTGTTTTTTTTTTTTTTTTTTTTTTTTTTTTTTT	gnomAD Exomes	PASS	NA	ENST00000357578.8	NM_001080.3	c.727-46_727-45insTTTTTGTTTTTTTTTTGTTTTTTTTTTTTTTTTTTTTTTTTTTTTTTTTTTTTTTTTTTTTTTTTTT		c.727-46_727-45insTTTTTGTTTTTTTTTTGTTTTTTTTTTTTTTTTTTTTTTTTTTTTTTTTTTTTTTTTTTTTTTTTTT	intron_variant					0.758	NA	NA	NA	NA	1	827852	1.20795e-06	0	0	0	16462	0	0	0	24168	0	0	1	15792	0	0	0	25172	0	0	0	31190	0	0	0	2694
6	24515102		C	CTTTTTTTTTTTTTTTTTTTTTTTTTTGTTTTAATTTTTTTTTTTTTTTTTTTTTTT	gnomAD Exomes	PASS	NA	ENST00000357578.8	NM_001080.3	c.727-46_727-45insTTTTTTTGTTTTAATTTTTTTTTTTTTTTTTTTTTTTTTTTTTTTTTTTTTTTTTT		c.727-46_727-45insTTTTTTTGTTTTAATTTTTTTTTTTTTTTTTTTTTTTTTTTTTTTTTTTTTTTTTT	intron_variant					0.758	NA	NA	NA	NA	1	827852	1.20795e-06	0	0	0	16462	0	0	0	24168	0	0	0	15792	0	0	0	25172	0	0	0	31190	0	0	0	2694
6	24515102		C	CTTTTTTTTTTTTTTTTTTTTTTTTTTTTTTTTTTTTTTTTTTATTTTTTTTTTTTTTTTTTTTTTT	gnomAD Exomes	PASS	NA	ENST00000357578.8	NM_001080.3	c.727-46_727-45insTTTTTTTTTTTTTTTTTTTTTTTATTTTTTTTTTTTTTTTTTTTTTTTTTTTTTTTTTTTTTTTTT		c.727-46_727-45insTTTTTTTTTTTTTTTTTTTTTTTATTTTTTTTTTTTTTTTTTTTTTTTTTTTTTTTTTTTTTTTTT	intron_variant					0.758	NA	NA	NA	NA	1	827852	1.20795e-06	0	0	0	16462	0	0	0	24168	0	0	0	15792	0	0	0	25172	0	0	0	31190	0	0	0	2694
6	24515102		C	CTTTTTTTTTTTTTTTTTTTTTTTTTTAATTTTTTTTTTTTTTTTTTTTTT	gnomAD Exomes	PASS	NA	ENST00000357578.8	NM_001080.3	c.727-46_727-45insTTTTTTTAATTTTTTTTTTTTTTTTTTTTTTTTTTTTTTTTTTTTTTTTT		c.727-46_727-45insTTTTTTTAATTTTTTTTTTTTTTTTTTTTTTTTTTTTTTTTTTTTTTTTT	intron_variant					0.758	NA	NA	NA	NA	1	827852	1.20795e-06	0	0	0	16462	0	0	0	24168	0	0	0	15792	0	0	0	25172	0	0	0	31190	0	0	0	2694
6	24515102		C	CTTTTTTTTTTTTTTTTTTTTTTTTTTTGTTAATTTTTTTTCTTTTTTTT	gnomAD Exomes	PASS	NA	ENST00000357578.8	NM_001080.3	c.727-46_727-45insTTTTTTTTGTTAATTTTTTTTCTTTTTTTTTTTTTTTTTTTTTTTTTTT		c.727-46_727-45insTTTTTTTTGTTAATTTTTTTTCTTTTTTTTTTTTTTTTTTTTTTTTTTT	intron_variant					0.758	NA	NA	NA	NA	1	827852	1.20795e-06	0	0	0	16462	0	0	0	24168	0	0	0	15792	0	0	0	25172	0	0	0	31190	0	0	0	2694
6	24515102		C	CTTTTTTTTTTTTTTTTTTTTTTTTTTTTATTTTTTTTTTTTTTTTTTTTT	gnomAD Exomes	PASS	NA	ENST00000357578.8	NM_001080.3	c.727-46_727-45insTTTTTTTTTATTTTTTTTTTTTTTTTTTTTTTTTTTTTTTTTTTTTTTTT		c.727-46_727-45insTTTTTTTTTATTTTTTTTTTTTTTTTTTTTTTTTTTTTTTTTTTTTTTTT	intron_variant					0.758	NA	NA	NA	NA	1	827852	1.20795e-06	0	0	0	16462	0	0	0	24168	0	0	0	15792	0	0	0	25172	0	0	0	31190	0	0	0	2694
6	24515102		C	CTTTTTTTTTTTTTTTTTTTTTTTTTTTTTTATTTTTTTTTTTTTTTTTTTTTTTTT	gnomAD Exomes	PASS	NA	ENST00000357578.8	NM_001080.3	c.727-46_727-45insTTTTTTTTTTTATTTTTTTTTTTTTTTTTTTTTTTTTTTTTTTTTTTTTTTTTTTT		c.727-46_727-45insTTTTTTTTTTTATTTTTTTTTTTTTTTTTTTTTTTTTTTTTTTTTTTTTTTTTTTT	intron_variant					0.758	NA	NA	NA	NA	1	827852	1.20795e-06	0	0	0	16462	0	0	0	24168	0	0	1	15792	0	0	0	25172	0	0	0	31190	0	0	0	2694
6	24515102		C	CTTTTTTTTTTTTTTTTTTTTTTTTTTGTGAATTTTTTGTTTTTTTTTTTTTTTTTTTTTTTTTTT	gnomAD Exomes	PASS	NA	ENST00000357578.8	NM_001080.3	c.727-46_727-45insTTTTTTTGTGAATTTTTTGTTTTTTTTTTTTTTTTTTTTTTTTTTTTTTTTTTTTTTTTTTTTTT		c.727-46_727-45insTTTTTTTGTGAATTTTTTGTTTTTTTTTTTTTTTTTTTTTTTTTTTTTTTTTTTTTTTTTTTTTT	intron_variant					0.758	NA	NA	NA	NA	1	827852	1.20795e-06	0	0	0	16462	0	0	0	24168	0	0	0	15792	0	0	1	25172	0	0	0	31190	0	0	0	2694
6	24515102		C	CTTTTTTTTTTTTTTTTTTTTTTTTTTGTAAATTTTTTGTTTTTTTTTTTTTTTTTTTTTTTTTTTTT	gnomAD Exomes	PASS	NA	ENST00000357578.8	NM_001080.3	c.727-46_727-45insTTTTTTTGTAAATTTTTTGTTTTTTTTTTTTTTTTTTTTTTTTTTTTTTTTTTTTTTTTTTTTTTTT		c.727-46_727-45insTTTTTTTGTAAATTTTTTGTTTTTTTTTTTTTTTTTTTTTTTTTTTTTTTTTTTTTTTTTTTTTTTT	intron_variant					0.758	NA	NA	NA	NA	1	827852	1.20795e-06	0	0	0	16462	0	0	0	24168	0	0	0	15792	0	0	0	25172	0	0	0	31190	0	0	0	2694
6	24515102		C	CTTTTTTTTTTTTTTTTTTTTTTTTTTGTAAATTTTTTTCTCATTTTTTTTTTTTTTTTTT	gnomAD Exomes	PASS	NA	ENST00000357578.8	NM_001080.3	c.727-46_727-45insTTTTTTTGTAAATTTTTTTCTCATTTTTTTTTTTTTTTTTTTTTTTTTTTTTTTTTTTTT		c.727-46_727-45insTTTTTTTGTAAATTTTTTTCTCATTTTTTTTTTTTTTTTTTTTTTTTTTTTTTTTTTTTT	intron_variant					0.758	NA	NA	NA	NA	1	827852	1.20795e-06	0	0	0	16462	0	0	0	24168	0	0	0	15792	0	0	0	25172	0	0	0	31190	0	0	0	2694
6	24515102		C	CTTTTTTTTTTTTTTTTTTTTTTTTTGTTAATTTTTTTTTTTTTTTTTTTTT	gnomAD Exomes	PASS	NA	ENST00000357578.8	NM_001080.3	c.727-46_727-45insTTTTTTGTTAATTTTTTTTTTTTTTTTTTTTTTTTTTTTTTTTTTTTTTTT		c.727-46_727-45insTTTTTTGTTAATTTTTTTTTTTTTTTTTTTTTTTTTTTTTTTTTTTTTTTT	intron_variant					0.758	NA	NA	NA	NA	1	827852	1.20795e-06	0	0	0	16462	0	0	0	24168	0	0	0	15792	0	0	0	25172	0	0	0	31190	0	0	0	2694
6	24515102		C	CTTTTTTTTTTTTTTTTTTTTTTTTTTTTTAATTTTTTTTATTTTTTTTTTTTTTTTTTTTTTT	gnomAD Exomes	PASS	NA	ENST00000357578.8	NM_001080.3	c.727-46_727-45insTTTTTTTTTTAATTTTTTTTATTTTTTTTTTTTTTTTTTTTTTTTTTTTTTTTTTTTTTTTTT		c.727-46_727-45insTTTTTTTTTTAATTTTTTTTATTTTTTTTTTTTTTTTTTTTTTTTTTTTTTTTTTTTTTTTTT	intron_variant					0.758	NA	NA	NA	NA	1	827852	1.20795e-06	0	0	0	16462	0	0	0	24168	0	0	0	15792	0	0	0	25172	0	0	0	31190	0	0	0	2694
6	24515102		C	CTTTTTTTTTTTTTTTTTTTTTTTTTTTTTTAATTTTTTTTTCTTTTTTT	gnomAD Exomes	PASS	NA	ENST00000357578.8	NM_001080.3	c.727-46_727-45insTTTTTTTTTTTAATTTTTTTTTCTTTTTTTTTTTTTTTTTTTTTTTTTT		c.727-46_727-45insTTTTTTTTTTTAATTTTTTTTTCTTTTTTTTTTTTTTTTTTTTTTTTTT	intron_variant					0.758	NA	NA	NA	NA	1	827852	1.20795e-06	0	0	0	16462	0	0	1	24168	0	0	0	15792	0	0	0	25172	0	0	0	31190	0	0	0	2694
6	24515102		C	CTTTTTTTTTTTTTTTTTTTTTTTTTTTTTTTATTTTTTTTTTTTTTTTTTTT	gnomAD Exomes	PASS	NA	ENST00000357578.8	NM_001080.3	c.727-46_727-45insTTTTTTTTTTTTATTTTTTTTTTTTTTTTTTTTTTTTTTTTTTTTTTTTTTT		c.727-46_727-45insTTTTTTTTTTTTATTTTTTTTTTTTTTTTTTTTTTTTTTTTTTTTTTTTTTT	intron_variant					0.758	NA	NA	NA	NA	2	827852	2.41589e-06	0	0	0	16462	0	0	0	24168	0	0	0	15792	0	0	0	25172	0	0	0	31190	0	0	0	2694
6	24515102		C	CTTTTTTTTTTTTTTTTTTTTTTTTTTTTAAATTTTTTTTTTTTTTTTTTTTTTT	gnomAD Exomes	PASS	NA	ENST00000357578.8	NM_001080.3	c.727-46_727-45insTTTTTTTTTAAATTTTTTTTTTTTTTTTTTTTTTTTTTTTTTTTTTTTTTTTTT		c.727-46_727-45insTTTTTTTTTAAATTTTTTTTTTTTTTTTTTTTTTTTTTTTTTTTTTTTTTTTTT	intron_variant					0.758	NA	NA	NA	NA	1	827852	1.20795e-06	0	0	0	16462	0	0	0	24168	0	0	0	15792	0	0	0	25172	0	0	0	31190	0	0	0	2694
6	24515102		C	CTTTTTTTTTTTTTTTTTTTTTTTTTTGTTAATTTTTGGCATTTTTTTTTTTTTTT	gnomAD Exomes	PASS	NA	ENST00000357578.8	NM_001080.3	c.727-46_727-45insTTTTTTTGTTAATTTTTGGCATTTTTTTTTTTTTTTTTTTTTTTTTTTTTTTTTT		c.727-46_727-45insTTTTTTTGTTAATTTTTGGCATTTTTTTTTTTTTTTTTTTTTTTTTTTTTTTTTT	intron_variant					0.758	NA	NA	NA	NA	1	827852	1.20795e-06	0	0	0	16462	0	0	0	24168	0	0	0	15792	0	0	0	25172	0	0	0	31190	0	0	0	2694
6	24515102		C	CTTTTTTTTTTTTTTTTTTTTTTTTTTGTTAATTTTTTTTATTTTTTTTTTTTTTTTTTTTTT	gnomAD Exomes	PASS	NA	ENST00000357578.8	NM_001080.3	c.727-46_727-45insTTTTTTTGTTAATTTTTTTTATTTTTTTTTTTTTTTTTTTTTTTTTTTTTTTTTTTTTTTTT		c.727-46_727-45insTTTTTTTGTTAATTTTTTTTATTTTTTTTTTTTTTTTTTTTTTTTTTTTTTTTTTTTTTTTT	intron_variant					0.758	NA	NA	NA	NA	1	827852	1.20795e-06	0	0	0	16462	0	0	0	24168	0	0	0	15792	0	0	0	25172	0	0	0	31190	0	0	0	2694
6	24515102		C	CTTTTTTTTTTTTTTTTTTTTTTTTTTTTTTTTTAATTTTTTTTTTTTTTTTTTTTTTTT	gnomAD Exomes	PASS	NA	ENST00000357578.8	NM_001080.3	c.727-46_727-45insTTTTTTTTTTTTTTAATTTTTTTTTTTTTTTTTTTTTTTTTTTTTTTTTTTTTTTTTTT		c.727-46_727-45insTTTTTTTTTTTTTTAATTTTTTTTTTTTTTTTTTTTTTTTTTTTTTTTTTTTTTTTTTT	intron_variant					0.758	NA	NA	NA	NA	2	827852	2.41589e-06	0	0	0	16462	0	0	0	24168	0	0	0	15792	0	0	0	25172	0	0	0	31190	0	0	0	2694
6	24515102		C	CTTTTTTTTTTTTTTTTTTTTTGTTTTTTTATTTTTTTTTTTTTTTTTTTTTTT	gnomAD Exomes	PASS	NA	ENST00000357578.8	NM_001080.3	c.727-46_727-45insTTGTTTTTTTATTTTTTTTTTTTTTTTTTTTTTTTTTTTTTTTTTTTTTTTTT		c.727-46_727-45insTTGTTTTTTTATTTTTTTTTTTTTTTTTTTTTTTTTTTTTTTTTTTTTTTTTT	intron_variant					0.758	NA	NA	NA	NA	1	827852	1.20795e-06	0	0	0	16462	0	0	0	24168	0	0	0	15792	0	0	0	25172	0	0	0	31190	0	0	0	2694
6	24515102		C	CTTTTTTTTTTTTTTTTTTTTTGTTTTGTAATTTTTTGGCACATTTTTTTTTTTTTTTTTTTT	gnomAD Exomes	PASS	NA	ENST00000357578.8	NM_001080.3	c.727-46_727-45insTTGTTTTGTAATTTTTTGGCACATTTTTTTTTTTTTTTTTTTTTTTTTTTTTTTTTTTTTTT		c.727-46_727-45insTTGTTTTGTAATTTTTTGGCACATTTTTTTTTTTTTTTTTTTTTTTTTTTTTTTTTTTTTTT	intron_variant					0.758	NA	NA	NA	NA	1	827852	1.20795e-06	0	0	0	16462	0	0	0	24168	0	0	0	15792	0	0	0	25172	0	0	0	31190	0	0	0	2694
6	24515102		C	CTTTTTTTTTTTTTTTTTTTTTTTTTGGGTTTGTTTTTTTTTTTTTTTTTTTTTT	gnomAD Exomes	PASS	NA	ENST00000357578.8	NM_001080.3	c.727-46_727-45insTTTTTTGGGTTTGTTTTTTTTTTTTTTTTTTTTTTTTTTTTTTTTTTTTTTTTT		c.727-46_727-45insTTTTTTGGGTTTGTTTTTTTTTTTTTTTTTTTTTTTTTTTTTTTTTTTTTTTTT	intron_variant					0.758	NA	NA	NA	NA	1	827852	1.20795e-06	0	0	0	16462	0	0	0	24168	0	0	0	15792	0	0	0	25172	0	0	0	31190	0	0	0	2694
6	24515102		C	CTTTTTTTTTTTTTTTTTTTTTTTTTTTTAAATTTTTTGGCATTTTTTTTTTTTTTTTTTTTTTTTT	gnomAD Exomes	PASS	NA	ENST00000357578.8	NM_001080.3	c.727-46_727-45insTTTTTTTTTAAATTTTTTGGCATTTTTTTTTTTTTTTTTTTTTTTTTTTTTTTTTTTTTTTTTTTT		c.727-46_727-45insTTTTTTTTTAAATTTTTTGGCATTTTTTTTTTTTTTTTTTTTTTTTTTTTTTTTTTTTTTTTTTTT	intron_variant					0.758	NA	NA	NA	NA	1	827852	1.20795e-06	0	0	0	16462	0	0	0	24168	0	0	0	15792	0	0	0	25172	0	0	0	31190	0	0	0	2694
6	24515102		C	CTTTTTTTTTTTTTTTTTTTTTTTTTTTTAATTTTTTTTTTTTTTTTTTTTTT	gnomAD Exomes	PASS	NA	ENST00000357578.8	NM_001080.3	c.727-46_727-45insTTTTTTTTTAATTTTTTTTTTTTTTTTTTTTTTTTTTTTTTTTTTTTTTTTT		c.727-46_727-45insTTTTTTTTTAATTTTTTTTTTTTTTTTTTTTTTTTTTTTTTTTTTTTTTTTT	intron_variant					0.758	NA	NA	NA	NA	6	827852	7.24767e-06	0	0	0	16462	0	0	0	24168	0	0	0	15792	0	0	0	25172	0	0	0	31190	0	0	0	2694
6	24515102		C	CTTTTTTTTTTTTTTTTTTTTTTTTTTGTTAATTTTTTTTTCTTTTTTTT	gnomAD Exomes	PASS	NA	ENST00000357578.8	NM_001080.3	c.727-46_727-45insTTTTTTTGTTAATTTTTTTTTCTTTTTTTTTTTTTTTTTTTTTTTTTTT		c.727-46_727-45insTTTTTTTGTTAATTTTTTTTTCTTTTTTTTTTTTTTTTTTTTTTTTTTT	intron_variant					0.758	NA	NA	NA	NA	1	827852	1.20795e-06	0	0	0	16462	0	0	0	24168	0	0	0	15792	0	0	0	25172	0	0	0	31190	0	0	0	2694
6	24515102		C	CTTTTTTTTTTTTTTTTTTTTTTTTTTTTATTTTTTTTTTTTTATTTTTTTTTTT	gnomAD Exomes	PASS	NA	ENST00000357578.8	NM_001080.3	c.727-46_727-45insTTTTTTTTTATTTTTTTTTTTTTATTTTTTTTTTTTTTTTTTTTTTTTTTTTTT		c.727-46_727-45insTTTTTTTTTATTTTTTTTTTTTTATTTTTTTTTTTTTTTTTTTTTTTTTTTTTT	intron_variant					0.758	NA	NA	NA	NA	1	827852	1.20795e-06	0	0	0	16462	0	0	0	24168	0	0	0	15792	0	0	0	25172	0	0	0	31190	0	0	0	2694
6	24515102		C	CTTTTTTTTTTTTTTTTTTATTTTGGTAAATTTTTTGCACATTTTTTTTTTTTTTTTTTTTTTT	gnomAD Exomes	PASS	NA	ENST00000357578.8	NM_001080.3	c.727-47_727-46insATTTTGGTAAATTTTTTGCACATTTTTTTTTTTTTTTTTTTTTTTTTTTTTTTTTTTTTTTTT		c.727-47_727-46insATTTTGGTAAATTTTTTGCACATTTTTTTTTTTTTTTTTTTTTTTTTTTTTTTTTTTTTTTTT	intron_variant					0.758	NA	NA	NA	NA	1	827852	1.20795e-06	0	0	0	16462	0	0	0	24168	0	0	0	15792	0	0	0	25172	0	0	0	31190	0	0	0	2694
6	24515102		C	CTTTTTTTTTTTTTTTTTTTTTTTTTTTTAATTTTTGTTTTTGTTTTTTTTTTTTTTTTTTTT	gnomAD Exomes	PASS	NA	ENST00000357578.8	NM_001080.3	c.727-46_727-45insTTTTTTTTTAATTTTTGTTTTTGTTTTTTTTTTTTTTTTTTTTTTTTTTTTTTTTTTTTTTT		c.727-46_727-45insTTTTTTTTTAATTTTTGTTTTTGTTTTTTTTTTTTTTTTTTTTTTTTTTTTTTTTTTTTTTT	intron_variant					0.758	NA	NA	NA	NA	1	827852	1.20795e-06	0	0	0	16462	0	0	0	24168	0	0	0	15792	0	0	0	25172	0	0	0	31190	0	0	0	2694
6	24515102	rs4646842	C	CTTTTTTTTTTTTTTTTTTTTTTTTTTTTTATTTTTTTTTTTTTTTTTTT	gnomAD Exomes	PASS	NA	ENST00000357578.8	NM_001080.3	c.727-46_727-45insTTTTTTTTTTATTTTTTTTTTTTTTTTTTTTTTTTTTTTTTTTTTTTTT		c.727-46_727-45insTTTTTTTTTTATTTTTTTTTTTTTTTTTTTTTTTTTTTTTTTTTTTTTT	intron_variant					0.758	NA	NA	NA	NA	6	827852	7.24767e-06	0	0	0	16462	0	0	0	24168	0	0	0	15792	0	0	1	25172	0	0	0	31190	0	0	0	2694
6	24515102		C	CTTTTTTTTTTTTTTTTTTTTTTTTTTTTTTTATTTTTTTTATTTTTTTTTTT	gnomAD Exomes	PASS	NA	ENST00000357578.8	NM_001080.3	c.727-46_727-45insTTTTTTTTTTTTATTTTTTTTATTTTTTTTTTTTTTTTTTTTTTTTTTTTTT		c.727-46_727-45insTTTTTTTTTTTTATTTTTTTTATTTTTTTTTTTTTTTTTTTTTTTTTTTTTT	intron_variant					0.758	NA	NA	NA	NA	1	827852	1.20795e-06	0	0	0	16462	0	0	0	24168	0	0	0	15792	0	0	0	25172	0	0	0	31190	0	0	0	2694
6	24515102		C	CTTTTTTTTTTTTTTTTTTTTTTTTTTTTAATTTTTTTTTTTTTTTTTTTT	gnomAD Exomes	PASS	NA	ENST00000357578.8	NM_001080.3	c.727-46_727-45insTTTTTTTTTAATTTTTTTTTTTTTTTTTTTTTTTTTTTTTTTTTTTTTTT		c.727-46_727-45insTTTTTTTTTAATTTTTTTTTTTTTTTTTTTTTTTTTTTTTTTTTTTTTTT	intron_variant					0.758	NA	NA	NA	NA	1	827852	1.20795e-06	0	0	1	16462	0	0	0	24168	0	0	0	15792	0	0	0	25172	0	0	0	31190	0	0	0	2694
6	24515102		C	CTTTTTTTTTTTTTTTTTTTTTTTTTTTTTTTTTTTTTTTTTTTTTTTTTTT	gnomAD Exomes	PASS	NA	ENST00000357578.8	NM_001080.3	c.727-46_727-45insTTTTTTTTTTTTTTTTTTTTTTTTTTTTTTTTTTTTTTTTTTTTTTTTTTT		c.727-46_727-45insTTTTTTTTTTTTTTTTTTTTTTTTTTTTTTTTTTTTTTTTTTTTTTTTTTT	intron_variant					0.758	NA	NA	NA	NA	3	827852	3.62384e-06	0	0	0	16462	0	0	0	24168	0	0	0	15792	0	0	1	25172	0	0	0	31190	0	0	0	2694
6	24515102		C	CTTTTTTTTTTTTTTTTTTTTTTTTTTTTTGTTTAATTTTTTTTTTTTTTTTTTTTTTTTT	gnomAD Exomes	PASS	NA	ENST00000357578.8	NM_001080.3	c.727-46_727-45insTTTTTTTTTTGTTTAATTTTTTTTTTTTTTTTTTTTTTTTTTTTTTTTTTTTTTTTTTTT		c.727-46_727-45insTTTTTTTTTTGTTTAATTTTTTTTTTTTTTTTTTTTTTTTTTTTTTTTTTTTTTTTTTTT	intron_variant					0.758	NA	NA	NA	NA	1	827852	1.20795e-06	0	0	1	16462	0	0	0	24168	0	0	0	15792	0	0	0	25172	0	0	0	31190	0	0	0	2694
6	24515102		C	CTTTTTTTTTTTTTTTTTTTGGTTTGTTTAATTTTTTTTATTTTTTTTTT	gnomAD Exomes	PASS	NA	ENST00000357578.8	NM_001080.3	c.727-46_727-45insGGTTTGTTTAATTTTTTTTATTTTTTTTTTTTTTTTTTTTTTTTTTTTT		c.727-46_727-45insGGTTTGTTTAATTTTTTTTATTTTTTTTTTTTTTTTTTTTTTTTTTTTT	intron_variant					0.758	NA	NA	NA	NA	1	827852	1.20795e-06	0	0	0	16462	0	0	0	24168	0	0	0	15792	0	0	0	25172	0	0	0	31190	0	0	0	2694
6	24515102		C	CTTTTTTTTTTTTTTTTTTTTTTTTTTTTTTTAATTTTTTTTTTTTTTTTTTTTTTT	gnomAD Exomes	PASS	NA	ENST00000357578.8	NM_001080.3	c.727-46_727-45insTTTTTTTTTTTTAATTTTTTTTTTTTTTTTTTTTTTTTTTTTTTTTTTTTTTTTTT		c.727-46_727-45insTTTTTTTTTTTTAATTTTTTTTTTTTTTTTTTTTTTTTTTTTTTTTTTTTTTTTTT	intron_variant					0.758	NA	NA	NA	NA	2	827852	2.41589e-06	0	0	0	16462	0	0	0	24168	0	0	0	15792	0	0	0	25172	0	0	0	31190	0	0	0	2694
6	24515102		C	CTTTTTTTTTTTTTTTTTTTTGTTTTTTTTTTTTGTTTTTTTTTTTTTTTTTTTTTTTTTTTTT	gnomAD Exomes	PASS	NA	ENST00000357578.8	NM_001080.3	c.727-46_727-45insTGTTTTTTTTTTTTGTTTTTTTTTTTTTTTTTTTTTTTTTTTTTTTTTTTTTTTTTTTTTTTT		c.727-46_727-45insTGTTTTTTTTTTTTGTTTTTTTTTTTTTTTTTTTTTTTTTTTTTTTTTTTTTTTTTTTTTTTT	intron_variant					0.758	NA	NA	NA	NA	1	827852	1.20795e-06	0	0	0	16462	0	0	0	24168	0	0	0	15792	0	0	0	25172	0	0	0	31190	0	0	0	2694
6	24515102		C	CTTTTTTTTTTTTTTTTTTTTTTTTTTTTTAATTTTTTGTTTTTTTTTTTTTTTTTTTTTTT	gnomAD Exomes	PASS	NA	ENST00000357578.8	NM_001080.3	c.727-46_727-45insTTTTTTTTTTAATTTTTTGTTTTTTTTTTTTTTTTTTTTTTTTTTTTTTTTTTTTTTTTTT		c.727-46_727-45insTTTTTTTTTTAATTTTTTGTTTTTTTTTTTTTTTTTTTTTTTTTTTTTTTTTTTTTTTTTT	intron_variant					0.758	NA	NA	NA	NA	1	827852	1.20795e-06	0	0	0	16462	0	0	0	24168	0	0	0	15792	0	0	0	25172	0	0	0	31190	0	0	0	2694
6	24515102		C	CTTTTTTTTTTTTTTTTTTTTTTTTTTGTAATTTTTTTTTTTTTTTTTTTTT	gnomAD Exomes	PASS	NA	ENST00000357578.8	NM_001080.3	c.727-46_727-45insTTTTTTTGTAATTTTTTTTTTTTTTTTTTTTTTTTTTTTTTTTTTTTTTTT		c.727-46_727-45insTTTTTTTGTAATTTTTTTTTTTTTTTTTTTTTTTTTTTTTTTTTTTTTTTT	intron_variant					0.758	NA	NA	NA	NA	1	827852	1.20795e-06	0	0	0	16462	0	0	0	24168	0	0	0	15792	0	0	0	25172	0	0	0	31190	0	0	0	2694
6	24515102		C	CTTTTTTTTTTTTTTTTTTTTTGTTTTTAGTTTTTTTTTTTTTTTTTTTTTT	gnomAD Exomes	PASS	NA	ENST00000357578.8	NM_001080.3	c.727-46_727-45insTTGTTTTTAGTTTTTTTTTTTTTTTTTTTTTTTTTTTTTTTTTTTTTTTTT		c.727-46_727-45insTTGTTTTTAGTTTTTTTTTTTTTTTTTTTTTTTTTTTTTTTTTTTTTTTTT	intron_variant					0.758	NA	NA	NA	NA	1	827852	1.20795e-06	0	0	0	16462	0	0	0	24168	0	0	0	15792	0	0	0	25172	0	0	0	31190	0	0	0	2694
6	24515102		C	CTTTTTTTTTTTTTTTTTTTTTTGTTTTTTTTTTTTTTTTTTTTTTTTTT	gnomAD Exomes	PASS	NA	ENST00000357578.8	NM_001080.3	c.727-46_727-45insTTTGTTTTTTTTTTTTTTTTTTTTTTTTTTTTTTTTTTTTTTTTTTTTT		c.727-46_727-45insTTTGTTTTTTTTTTTTTTTTTTTTTTTTTTTTTTTTTTTTTTTTTTTTT	intron_variant					0.758	NA	NA	NA	NA	1	827852	1.20795e-06	0	0	0	16462	0	0	0	24168	0	0	0	15792	0	0	0	25172	0	0	0	31190	0	0	0	2694
6	24515102		C	CTTTTTTTTTTTTTTTTTTTTTTTTTGGTTATTTTTTTTTTTTTTTTTTTT	gnomAD Exomes	PASS	NA	ENST00000357578.8	NM_001080.3	c.727-46_727-45insTTTTTTGGTTATTTTTTTTTTTTTTTTTTTTTTTTTTTTTTTTTTTTTTT		c.727-46_727-45insTTTTTTGGTTATTTTTTTTTTTTTTTTTTTTTTTTTTTTTTTTTTTTTTT	intron_variant					0.758	NA	NA	NA	NA	1	827852	1.20795e-06	0	0	0	16462	0	0	0	24168	0	0	0	15792	0	0	0	25172	0	0	0	31190	0	0	0	2694
6	24515102		C	CTTTTTTTTTTTTTTTTTTTTTTTGTTTTTTATTTTTTTTTCTTTTTTTTTTTTTTTTTTTTTTTTTTTTTTTTTTTTTTTT	gnomAD Exomes	PASS	NA	ENST00000357578.8	NM_001080.3	c.727-46_727-45insTTTTGTTTTTTATTTTTTTTTCTTTTTTTTTTTTTTTTTTTTTTTTTTTTTTTTTTTTTTTTTTTTTTTTTTTTTTTTTTT		c.727-46_727-45insTTTTGTTTTTTATTTTTTTTTCTTTTTTTTTTTTTTTTTTTTTTTTTTTTTTTTTTTTTTTTTTTTTTTTTTTTTTTTTTT	intron_variant					0.758	NA	NA	NA	NA	1	827852	1.20795e-06	0	0	0	16462	0	0	0	24168	0	0	0	15792	0	0	0	25172	0	0	0	31190	0	0	0	2694
6	24515102		C	CTTTTTTTTTTTTTTTTTTTTTTTTTGTTAATTTTTTTTTTTTTTTTTTT	gnomAD Exomes	PASS	NA	ENST00000357578.8	NM_001080.3	c.727-46_727-45insTTTTTTGTTAATTTTTTTTTTTTTTTTTTTTTTTTTTTTTTTTTTTTTT		c.727-46_727-45insTTTTTTGTTAATTTTTTTTTTTTTTTTTTTTTTTTTTTTTTTTTTTTTT	intron_variant					0.758	NA	NA	NA	NA	1	827852	1.20795e-06	0	0	0	16462	0	0	0	24168	0	0	0	15792	0	0	0	25172	0	0	0	31190	0	0	0	2694
6	24515102		C	CTTTTTTTTTTTTTTTTTTTTCTTTTTTTTAAATTTTTTTTTTTTTTTTTTT	gnomAD Exomes	PASS	NA	ENST00000357578.8	NM_001080.3	c.727-46_727-45insTCTTTTTTTTAAATTTTTTTTTTTTTTTTTTTTTTTTTTTTTTTTTTTTTT		c.727-46_727-45insTCTTTTTTTTAAATTTTTTTTTTTTTTTTTTTTTTTTTTTTTTTTTTTTTT	intron_variant					0.758	NA	NA	NA	NA	1	827852	1.20795e-06	0	0	0	16462	0	0	0	24168	0	0	0	15792	0	0	1	25172	0	0	0	31190	0	0	0	2694
6	24515102		C	CTTTTTTTTTTTTTTTTTTTTTTTTTTTTTTTATTTTTTTTTTTTTTTTTTTTTTTT	gnomAD Exomes	PASS	NA	ENST00000357578.8	NM_001080.3	c.727-46_727-45insTTTTTTTTTTTTATTTTTTTTTTTTTTTTTTTTTTTTTTTTTTTTTTTTTTTTTTT		c.727-46_727-45insTTTTTTTTTTTTATTTTTTTTTTTTTTTTTTTTTTTTTTTTTTTTTTTTTTTTTTT	intron_variant					0.758	NA	NA	NA	NA	2	827852	2.41589e-06	0	0	0	16462	0	0	0	24168	0	0	0	15792	0	0	0	25172	0	0	0	31190	0	0	0	2694
6	24515102		C	CTTTTTTTTTTTTTTTTTTTTTTTTTTTTTTTTTTTTTATTTTTTTTTTTTTTTTTTTTTT	gnomAD Exomes	PASS	NA	ENST00000357578.8	NM_001080.3	c.727-46_727-45insTTTTTTTTTTTTTTTTTTATTTTTTTTTTTTTTTTTTTTTTTTTTTTTTTTTTTTTTTTT		c.727-46_727-45insTTTTTTTTTTTTTTTTTTATTTTTTTTTTTTTTTTTTTTTTTTTTTTTTTTTTTTTTTTT	intron_variant					0.758	NA	NA	NA	NA	1	827852	1.20795e-06	0	0	0	16462	0	0	0	24168	0	0	0	15792	0	0	1	25172	0	0	0	31190	0	0	0	2694
6	24515102		C	CTTTTTTTTTTTTTTTTTTTTTTTTTTATTTTTTTTTTTTTTTTTTTTTTTT	gnomAD Exomes	PASS	NA	ENST00000357578.8	NM_001080.3	c.727-46_727-45insTTTTTTTATTTTTTTTTTTTTTTTTTTTTTTTTTTTTTTTTTTTTTTTTTT		c.727-46_727-45insTTTTTTTATTTTTTTTTTTTTTTTTTTTTTTTTTTTTTTTTTTTTTTTTTT	intron_variant					0.758	NA	NA	NA	NA	1	827852	1.20795e-06	0	0	0	16462	0	0	0	24168	0	0	0	15792	0	0	0	25172	0	0	0	31190	0	0	0	2694
6	24515102		C	CTTTTTTTTTTTTTTTTTTTTTTTTTTTTATTTTTTTTTTTTTTTTTTTTTTTTT	gnomAD Exomes	PASS	NA	ENST00000357578.8	NM_001080.3	c.727-46_727-45insTTTTTTTTTATTTTTTTTTTTTTTTTTTTTTTTTTTTTTTTTTTTTTTTTTTTT		c.727-46_727-45insTTTTTTTTTATTTTTTTTTTTTTTTTTTTTTTTTTTTTTTTTTTTTTTTTTTTT	intron_variant					0.758	NA	NA	NA	NA	2	827852	2.41589e-06	0	0	0	16462	0	0	0	24168	0	0	0	15792	0	0	1	25172	0	0	0	31190	0	0	0	2694
6	24515102		C	CTTTTTTTTTTTTTTTTTTTTTTTGTTTTTTTTTTTTTTTTTTTTTTTTTTTT	gnomAD Exomes	PASS	NA	ENST00000357578.8	NM_001080.3	c.727-46_727-45insTTTTGTTTTTTTTTTTTTTTTTTTTTTTTTTTTTTTTTTTTTTTTTTTTTTT		c.727-46_727-45insTTTTGTTTTTTTTTTTTTTTTTTTTTTTTTTTTTTTTTTTTTTTTTTTTTTT	intron_variant					0.758	NA	NA	NA	NA	1	827852	1.20795e-06	0	0	0	16462	0	0	0	24168	0	0	0	15792	0	0	0	25172	0	0	0	31190	0	0	0	2694
6	24515102		C	CTTTTTTTTTTTTTTTTTTTTTGTTTTGTTAATTTTTTTGTCCTTTTTTT	gnomAD Exomes	PASS	NA	ENST00000357578.8	NM_001080.3	c.727-46_727-45insTTGTTTTGTTAATTTTTTTGTCCTTTTTTTTTTTTTTTTTTTTTTTTTT		c.727-46_727-45insTTGTTTTGTTAATTTTTTTGTCCTTTTTTTTTTTTTTTTTTTTTTTTTT	intron_variant					0.758	NA	NA	NA	NA	1	827852	1.20795e-06	0	0	0	16462	0	0	0	24168	0	0	0	15792	0	0	0	25172	0	0	0	31190	0	0	0	2694
6	24515102		C	CTTTTTTTTTTTTTTTTTTTTTGTTTTTTTATTTTTTTTTTTTTTTTTTTTTTTTT	gnomAD Exomes	PASS	NA	ENST00000357578.8	NM_001080.3	c.727-46_727-45insTTGTTTTTTTATTTTTTTTTTTTTTTTTTTTTTTTTTTTTTTTTTTTTTTTTTTT		c.727-46_727-45insTTGTTTTTTTATTTTTTTTTTTTTTTTTTTTTTTTTTTTTTTTTTTTTTTTTTTT	intron_variant					0.758	NA	NA	NA	NA	1	827852	1.20795e-06	0	0	0	16462	0	0	0	24168	0	0	0	15792	0	0	1	25172	0	0	0	31190	0	0	0	2694
6	24515102		C	CTTTTTTTTTTTTTTTTTTTTAGTTTTGTAAATTTTTGGTCCATTTTTTT	gnomAD Exomes	PASS	NA	ENST00000357578.8	NM_001080.3	c.727-46_727-45insTAGTTTTGTAAATTTTTGGTCCATTTTTTTTTTTTTTTTTTTTTTTTTT		c.727-46_727-45insTAGTTTTGTAAATTTTTGGTCCATTTTTTTTTTTTTTTTTTTTTTTTTT	intron_variant					0.758	NA	NA	NA	NA	1	827852	1.20795e-06	0	0	0	16462	0	0	0	24168	0	0	0	15792	0	0	0	25172	0	0	0	31190	0	0	0	2694
6	24515102		C	CTTTTTTTTTTTTTTTTTTTTTTTTGTTTATTTTTTTTTTTTTTTTTTTTTT	gnomAD Exomes	PASS	NA	ENST00000357578.8	NM_001080.3	c.727-46_727-45insTTTTTGTTTATTTTTTTTTTTTTTTTTTTTTTTTTTTTTTTTTTTTTTTTT		c.727-46_727-45insTTTTTGTTTATTTTTTTTTTTTTTTTTTTTTTTTTTTTTTTTTTTTTTTTT	intron_variant					0.758	NA	NA	NA	NA	1	827852	1.20795e-06	0	0	0	16462	0	0	0	24168	0	0	0	15792	0	0	0	25172	0	0	0	31190	0	0	0	2694
6	24515102		C	CTTTTTTTTTTTTTTTTTTTTTTTTGTTTTAATTTTCTTTTTATTTTTTTTTT	gnomAD Exomes	PASS	NA	ENST00000357578.8	NM_001080.3	c.727-46_727-45insTTTTTGTTTTAATTTTCTTTTTATTTTTTTTTTTTTTTTTTTTTTTTTTTTT		c.727-46_727-45insTTTTTGTTTTAATTTTCTTTTTATTTTTTTTTTTTTTTTTTTTTTTTTTTTT	intron_variant					0.758	NA	NA	NA	NA	1	827852	1.20795e-06	0	0	0	16462	0	0	0	24168	0	0	0	15792	0	0	0	25172	0	0	0	31190	0	0	0	2694
6	24515102		C	CTTTTTTTTTTTTTTTTTTTTTTTTTGTTTATTTTTTTTTTTTTTTTTTTTTT	gnomAD Exomes	PASS	NA	ENST00000357578.8	NM_001080.3	c.727-46_727-45insTTTTTTGTTTATTTTTTTTTTTTTTTTTTTTTTTTTTTTTTTTTTTTTTTTT		c.727-46_727-45insTTTTTTGTTTATTTTTTTTTTTTTTTTTTTTTTTTTTTTTTTTTTTTTTTTT	intron_variant					0.758	NA	NA	NA	NA	1	827852	1.20795e-06	0	0	0	16462	0	0	0	24168	0	0	0	15792	0	0	0	25172	0	0	0	31190	0	0	0	2694
6	24515102		C	CTTTTTTTTTTTTTTTTTTTTTTTTTTTTAATTTTTTTTTTTTTTTTTTTTTTTT	gnomAD Exomes	PASS	NA	ENST00000357578.8	NM_001080.3	c.727-46_727-45insTTTTTTTTTAATTTTTTTTTTTTTTTTTTTTTTTTTTTTTTTTTTTTTTTTTTT		c.727-46_727-45insTTTTTTTTTAATTTTTTTTTTTTTTTTTTTTTTTTTTTTTTTTTTTTTTTTTTT	intron_variant					0.758	NA	NA	NA	NA	1	827852	1.20795e-06	0	0	0	16462	0	0	0	24168	0	0	0	15792	0	0	0	25172	0	0	0	31190	0	0	0	2694
6	24515102		C	CTTTTTTTTTTTTTTTTTTTTTGTTTGTTAATTTTTTTTTATTTTTTTTTTTTTTTTTTT	gnomAD Exomes	PASS	NA	ENST00000357578.8	NM_001080.3	c.727-46_727-45insTTGTTTGTTAATTTTTTTTTATTTTTTTTTTTTTTTTTTTTTTTTTTTTTTTTTTTTTT		c.727-46_727-45insTTGTTTGTTAATTTTTTTTTATTTTTTTTTTTTTTTTTTTTTTTTTTTTTTTTTTTTTT	intron_variant					0.758	NA	NA	NA	NA	1	827852	1.20795e-06	0	0	0	16462	0	0	0	24168	0	0	0	15792	0	0	0	25172	0	0	0	31190	0	0	0	2694
6	24515102		C	CTTTTTTTTTTTTTTTTTTTTTTTTTTGTTAATTTTTGTCAAATTTTTTTTTTTTTTTTTTTTTT	gnomAD Exomes	PASS	NA	ENST00000357578.8	NM_001080.3	c.727-46_727-45insTTTTTTTGTTAATTTTTGTCAAATTTTTTTTTTTTTTTTTTTTTTTTTTTTTTTTTTTTTTTTT		c.727-46_727-45insTTTTTTTGTTAATTTTTGTCAAATTTTTTTTTTTTTTTTTTTTTTTTTTTTTTTTTTTTTTTTT	intron_variant					0.758	NA	NA	NA	NA	1	827852	1.20795e-06	0	0	0	16462	0	0	0	24168	0	0	0	15792	0	0	0	25172	0	0	0	31190	0	0	0	2694
6	24515102		C	CTTTTTTTTTTTTTTTTTTTTTTTTTTTTTTTAATTTTTTTTTTTTTTTTTTT	gnomAD Exomes	PASS	NA	ENST00000357578.8	NM_001080.3	c.727-46_727-45insTTTTTTTTTTTTAATTTTTTTTTTTTTTTTTTTTTTTTTTTTTTTTTTTTTT		c.727-46_727-45insTTTTTTTTTTTTAATTTTTTTTTTTTTTTTTTTTTTTTTTTTTTTTTTTTTT	intron_variant					0.758	NA	NA	NA	NA	1	827852	1.20795e-06	0	0	0	16462	0	0	0	24168	0	0	0	15792	0	0	0	25172	0	0	0	31190	0	0	0	2694
6	24515102		C	CTTTTTTTTTTTTTTTTTTTTTTTTTTGTTAATTTTTTGGCAATTTTTTT	gnomAD Exomes	PASS	NA	ENST00000357578.8	NM_001080.3	c.727-46_727-45insTTTTTTTGTTAATTTTTTGGCAATTTTTTTTTTTTTTTTTTTTTTTTTT		c.727-46_727-45insTTTTTTTGTTAATTTTTTGGCAATTTTTTTTTTTTTTTTTTTTTTTTTT	intron_variant					0.758	NA	NA	NA	NA	1	827852	1.20795e-06	0	0	0	16462	0	0	0	24168	0	0	0	15792	0	0	1	25172	0	0	0	31190	0	0	0	2694
6	24515102	rs4646842	C	CTTTTTTTTTTTTTTTTTTTTTTTTTTTTTTTTTTTTTTTATTTTTTTTTTTTTTT	gnomAD Genomes	NA	PASS	ENST00000357578.8	NM_001080.3	c.727-46_727-45insTTTTTTTTTTTTTTTTTTTTATTTTTTTTTTTTTTTTTTTTTTTTTTTTTTTTTT		c.727-46_727-45insTTTTTTTTTTTTTTTTTTTTATTTTTTTTTTTTTTTTTTTTTTTTTTTTTTTTTT	intron_variant					0.758	NA	NA	NA	NA	1	104214	9.59564e-06	0	0	0	25862	0	0	0	10318	0	0	0	2624	0	0	0	3738	0	0	0	5736	0	0	0	160
6	24515102		C	CTTTTTTTTTTTTTTTTTTTTTTTTTTTTTTTTTTTTTTTTTTTTTTTTTTTTTTT	gnomAD Exomes	PASS	NA	ENST00000357578.8	NM_001080.3	c.727-46_727-45insTTTTTTTTTTTTTTTTTTTTTTTTTTTTTTTTTTTTTTTTTTTTTTTTTTTTTTT		c.727-46_727-45insTTTTTTTTTTTTTTTTTTTTTTTTTTTTTTTTTTTTTTTTTTTTTTTTTTTTTTT	intron_variant					0.758	NA	NA	NA	NA	3	827852	3.62384e-06	1	0	0	16462	0	0	0	24168	0	0	0	15792	0	0	1	25172	0	0	0	31190	0	0	0	2694
6	24515102		C	CTTTTTTTTTTTTTTTTTTTTGGTTTGTAAAATTTTTGGATATTTTTTTT	gnomAD Exomes	PASS	NA	ENST00000357578.8	NM_001080.3	c.727-46_727-45insTGGTTTGTAAAATTTTTGGATATTTTTTTTTTTTTTTTTTTTTTTTTTT		c.727-46_727-45insTGGTTTGTAAAATTTTTGGATATTTTTTTTTTTTTTTTTTTTTTTTTTT	intron_variant					0.758	NA	NA	NA	NA	1	827852	1.20795e-06	0	0	0	16462	0	0	0	24168	0	0	0	15792	0	0	0	25172	0	0	0	31190	0	0	0	2694
6	24515102		C	CTTTTTTTTTTTTTTTTTTTTTTTTTTTTTAAATTTTTGGTACATTTTTTTTTTTTTTTTTTTTTTT	gnomAD Exomes	PASS	NA	ENST00000357578.8	NM_001080.3	c.727-46_727-45insTTTTTTTTTTAAATTTTTGGTACATTTTTTTTTTTTTTTTTTTTTTTTTTTTTTTTTTTTTTTTTT		c.727-46_727-45insTTTTTTTTTTAAATTTTTGGTACATTTTTTTTTTTTTTTTTTTTTTTTTTTTTTTTTTTTTTTTTT	intron_variant					0.758	NA	NA	NA	NA	1	827852	1.20795e-06	0	0	0	16462	0	0	0	24168	0	0	0	15792	0	0	0	25172	0	0	0	31190	0	0	0	2694
6	24515102		C	CTTTTTTTTTTTTTTTTTTTTTTTTTTTGGTAATTTTTTTTTCATTTTTTTT	gnomAD Exomes	PASS	NA	ENST00000357578.8	NM_001080.3	c.727-46_727-45insTTTTTTTTGGTAATTTTTTTTTCATTTTTTTTTTTTTTTTTTTTTTTTTTT		c.727-46_727-45insTTTTTTTTGGTAATTTTTTTTTCATTTTTTTTTTTTTTTTTTTTTTTTTTT	intron_variant					0.758	NA	NA	NA	NA	1	827852	1.20795e-06	0	0	0	16462	0	0	0	24168	0	0	0	15792	0	0	0	25172	0	0	0	31190	0	0	0	2694
6	24515102		C	CTTTTTTTTTTTTTTTTTTTTTTTTTTTTATTTTTTTTTTTTTTTTTTTTTTT	gnomAD Exomes	PASS	NA	ENST00000357578.8	NM_001080.3	c.727-46_727-45insTTTTTTTTTATTTTTTTTTTTTTTTTTTTTTTTTTTTTTTTTTTTTTTTTTT		c.727-46_727-45insTTTTTTTTTATTTTTTTTTTTTTTTTTTTTTTTTTTTTTTTTTTTTTTTTTT	intron_variant					0.758	NA	NA	NA	NA	3	827852	3.62384e-06	0	0	0	16462	0	0	0	24168	0	0	1	15792	0	0	0	25172	0	0	0	31190	0	0	0	2694
6	24515102		C	CTTTTTTTTTTTTTTTTTTTTTTTTTTTTTTAATTTTTTTTATTTTTTTTTTTTTTTTTTTT	gnomAD Exomes	PASS	NA	ENST00000357578.8	NM_001080.3	c.727-46_727-45insTTTTTTTTTTTAATTTTTTTTATTTTTTTTTTTTTTTTTTTTTTTTTTTTTTTTTTTTTTT		c.727-46_727-45insTTTTTTTTTTTAATTTTTTTTATTTTTTTTTTTTTTTTTTTTTTTTTTTTTTTTTTTTTTT	intron_variant					0.758	NA	NA	NA	NA	1	827852	1.20795e-06	0	0	0	16462	0	0	0	24168	0	0	0	15792	0	0	0	25172	0	0	0	31190	0	0	0	2694
6	24515102		C	CTTTTTTTTTTTTTTTTTTTTTTTTTTTTTAATTTTTTTTTTTTTTTTTTTTTTTTT	gnomAD Exomes	PASS	NA	ENST00000357578.8	NM_001080.3	c.727-46_727-45insTTTTTTTTTTAATTTTTTTTTTTTTTTTTTTTTTTTTTTTTTTTTTTTTTTTTTTT		c.727-46_727-45insTTTTTTTTTTAATTTTTTTTTTTTTTTTTTTTTTTTTTTTTTTTTTTTTTTTTTTT	intron_variant					0.758	NA	NA	NA	NA	2	827852	2.41589e-06	0	0	0	16462	0	0	0	24168	0	0	0	15792	0	0	0	25172	0	0	0	31190	0	0	0	2694
6	24515102		C	CTTTTTTTTTTTTTTTTTTTTTTTTTTTTTAATTTTTTTTTTTTTTTTTTTT	gnomAD Exomes	PASS	NA	ENST00000357578.8	NM_001080.3	c.727-46_727-45insTTTTTTTTTTAATTTTTTTTTTTTTTTTTTTTTTTTTTTTTTTTTTTTTTT		c.727-46_727-45insTTTTTTTTTTAATTTTTTTTTTTTTTTTTTTTTTTTTTTTTTTTTTTTTTT	intron_variant					0.758	NA	NA	NA	NA	2	827852	2.41589e-06	0	0	0	16462	0	0	0	24168	0	0	0	15792	0	0	0	25172	0	0	0	31190	0	0	0	2694
6	24515102		C	CTTTTTTTTTTTTTTTTTTTTATTTTGGTAAATTTTTTTTTATTTTTTTTTTTTTTTTTTTT	gnomAD Exomes	PASS	NA	ENST00000357578.8	NM_001080.3	c.727-46_727-45insTATTTTGGTAAATTTTTTTTTATTTTTTTTTTTTTTTTTTTTTTTTTTTTTTTTTTTTTTT		c.727-46_727-45insTATTTTGGTAAATTTTTTTTTATTTTTTTTTTTTTTTTTTTTTTTTTTTTTTTTTTTTTTT	intron_variant					0.758	NA	NA	NA	NA	1	827852	1.20795e-06	0	0	0	16462	0	0	1	24168	0	0	0	15792	0	0	0	25172	0	0	0	31190	0	0	0	2694
6	24515102		C	CTTTTTTTTTTTTTTTTTTTTTGTTTGGTAAATTTTTGTGTTTTTTTTTTTTTTTTTTTTT	gnomAD Exomes	PASS	NA	ENST00000357578.8	NM_001080.3	c.727-46_727-45insTTGTTTGGTAAATTTTTGTGTTTTTTTTTTTTTTTTTTTTTTTTTTTTTTTTTTTTTTTT		c.727-46_727-45insTTGTTTGGTAAATTTTTGTGTTTTTTTTTTTTTTTTTTTTTTTTTTTTTTTTTTTTTTTT	intron_variant					0.758	NA	NA	NA	NA	1	827852	1.20795e-06	0	0	0	16462	0	0	0	24168	0	0	0	15792	0	0	0	25172	0	0	0	31190	0	0	0	2694
6	24515102		C	CTTTTTTTTTTTTTTTTTTTTTTTTTTGGTAAATTTTTTGTTTATTTTTTTTTTT	gnomAD Exomes	PASS	NA	ENST00000357578.8	NM_001080.3	c.727-46_727-45insTTTTTTTGGTAAATTTTTTGTTTATTTTTTTTTTTTTTTTTTTTTTTTTTTTTT		c.727-46_727-45insTTTTTTTGGTAAATTTTTTGTTTATTTTTTTTTTTTTTTTTTTTTTTTTTTTTT	intron_variant					0.758	NA	NA	NA	NA	1	827852	1.20795e-06	0	0	0	16462	0	0	0	24168	0	0	0	15792	0	0	0	25172	0	0	0	31190	0	0	0	2694
6	24515102		C	CTTTTTTTTTTTTTTTTTTTTTTTTTTGTTTTTATTTTTTTTTTTTTTTTTTTTT	gnomAD Exomes	PASS	NA	ENST00000357578.8	NM_001080.3	c.727-46_727-45insTTTTTTTGTTTTTATTTTTTTTTTTTTTTTTTTTTTTTTTTTTTTTTTTTTTTT		c.727-46_727-45insTTTTTTTGTTTTTATTTTTTTTTTTTTTTTTTTTTTTTTTTTTTTTTTTTTTTT	intron_variant					0.758	NA	NA	NA	NA	1	827852	1.20795e-06	0	0	0	16462	0	0	0	24168	0	0	0	15792	0	0	0	25172	0	0	0	31190	0	0	0	2694
6	24515102		C	CTTTTTTTTTTTTTTTTTTTTCTTTTTTTTTATTTTTTTTTTTTTTTTTTTTT	gnomAD Exomes	PASS	NA	ENST00000357578.8	NM_001080.3	c.727-46_727-45insTCTTTTTTTTTATTTTTTTTTTTTTTTTTTTTTTTTTTTTTTTTTTTTTTTT		c.727-46_727-45insTCTTTTTTTTTATTTTTTTTTTTTTTTTTTTTTTTTTTTTTTTTTTTTTTTT	intron_variant					0.758	NA	NA	NA	NA	1	827852	1.20795e-06	0	0	0	16462	0	0	0	24168	0	0	0	15792	0	0	0	25172	0	0	0	31190	0	0	0	2694
6	24515102		C	CTTTTTTTTTTTTTTTTTTTTTTTTTTTTTATTTTTTTTTTTTTTTTTTTTT	gnomAD Exomes	PASS	NA	ENST00000357578.8	NM_001080.3	c.727-46_727-45insTTTTTTTTTTATTTTTTTTTTTTTTTTTTTTTTTTTTTTTTTTTTTTTTTT		c.727-46_727-45insTTTTTTTTTTATTTTTTTTTTTTTTTTTTTTTTTTTTTTTTTTTTTTTTTT	intron_variant					0.758	NA	NA	NA	NA	3	827850	3.62384e-06	0	0	0	16462	0	0	1	24168	0	0	0	15792	0	0	0	25172	0	0	0	31190	0	0	0	2694
6	24515102		C	CTTTTTTTTTTTTTTTTTTTTTTTTTTTTTTAAATTTTTTTTTTTTTTTTTTTT	gnomAD Exomes	PASS	NA	ENST00000357578.8	NM_001080.3	c.727-46_727-45insTTTTTTTTTTTAAATTTTTTTTTTTTTTTTTTTTTTTTTTTTTTTTTTTTTTT		c.727-46_727-45insTTTTTTTTTTTAAATTTTTTTTTTTTTTTTTTTTTTTTTTTTTTTTTTTTTTT	intron_variant					0.758	NA	NA	NA	NA	1	827852	1.20795e-06	0	0	0	16462	0	0	0	24168	0	0	0	15792	0	0	0	25172	0	0	0	31190	0	0	0	2694
6	24515102		C	CTTTTTTTTTTTTTTTTTTTTGTTTTTTGTTAATTTTTTGTTTTTTTTTTTTTTTTTTTTTTTTTTTTT	gnomAD Exomes	PASS	NA	ENST00000357578.8	NM_001080.3	c.727-46_727-45insTGTTTTTTGTTAATTTTTTGTTTTTTTTTTTTTTTTTTTTTTTTTTTTTTTTTTTTTTTTTTTTTTTT		c.727-46_727-45insTGTTTTTTGTTAATTTTTTGTTTTTTTTTTTTTTTTTTTTTTTTTTTTTTTTTTTTTTTTTTTTTTTT	intron_variant					0.758	NA	NA	NA	NA	1	827852	1.20795e-06	0	0	0	16462	0	0	0	24168	0	0	0	15792	0	0	0	25172	0	0	0	31190	0	0	0	2694
6	24515102		C	CTTTTTTTTTTTTTTTTTTTTTTTTTTTTTAATTTTTTTGTTATTTTTTTTTTTTTTTTTTTT	gnomAD Exomes	PASS	NA	ENST00000357578.8	NM_001080.3	c.727-46_727-45insTTTTTTTTTTAATTTTTTTGTTATTTTTTTTTTTTTTTTTTTTTTTTTTTTTTTTTTTTTTT		c.727-46_727-45insTTTTTTTTTTAATTTTTTTGTTATTTTTTTTTTTTTTTTTTTTTTTTTTTTTTTTTTTTTTT	intron_variant					0.758	NA	NA	NA	NA	1	827852	1.20795e-06	0	0	0	16462	0	0	0	24168	0	0	0	15792	0	0	0	25172	0	0	0	31190	0	0	0	2694
6	24515102		C	CTTTTTTTTTTTTTTTTTTTTTTTTTTTTTAATTTTTTTTATTTTTTTTTT	gnomAD Exomes	PASS	NA	ENST00000357578.8	NM_001080.3	c.727-46_727-45insTTTTTTTTTTAATTTTTTTTATTTTTTTTTTTTTTTTTTTTTTTTTTTTT		c.727-46_727-45insTTTTTTTTTTAATTTTTTTTATTTTTTTTTTTTTTTTTTTTTTTTTTTTT	intron_variant					0.758	NA	NA	NA	NA	2	827852	2.41589e-06	0	0	0	16462	0	0	0	24168	0	0	1	15792	0	0	0	25172	0	0	0	31190	0	0	0	2694
6	24515102		C	CTTTTTTTTTTTTTTTTTTTTTTTTTTGTTAATTTTTTTTTAATTTTTTTTTTTTTTTTTTTTTT	gnomAD Exomes	PASS	NA	ENST00000357578.8	NM_001080.3	c.727-46_727-45insTTTTTTTGTTAATTTTTTTTTAATTTTTTTTTTTTTTTTTTTTTTTTTTTTTTTTTTTTTTTTT		c.727-46_727-45insTTTTTTTGTTAATTTTTTTTTAATTTTTTTTTTTTTTTTTTTTTTTTTTTTTTTTTTTTTTTTT	intron_variant					0.758	NA	NA	NA	NA	1	827852	1.20795e-06	0	0	0	16462	0	0	0	24168	0	0	0	15792	0	0	0	25172	0	0	0	31190	0	0	0	2694
6	24515102		C	CTTTTTTTTTTTTTTTTTTTTTGTTTGGTAAATTGTTTTCACTTGTTTTT	gnomAD Exomes	PASS	NA	ENST00000357578.8	NM_001080.3	c.727-46_727-45insTTGTTTGGTAAATTGTTTTCACTTGTTTTTTTTTTTTTTTTTTTTTTTT		c.727-46_727-45insTTGTTTGGTAAATTGTTTTCACTTGTTTTTTTTTTTTTTTTTTTTTTTT	intron_variant					0.758	NA	NA	NA	NA	1	827852	1.20795e-06	0	0	0	16462	0	0	0	24168	0	0	0	15792	0	0	0	25172	0	0	1	31190	0	0	0	2694
6	24515102		C	CTTTTTTTTTTTTTTTTTTTTTTTTTCTTTATTTTTTTTTTTTTTTTTTTTTT	gnomAD Exomes	PASS	NA	ENST00000357578.8	NM_001080.3	c.727-46_727-45insTTTTTTCTTTATTTTTTTTTTTTTTTTTTTTTTTTTTTTTTTTTTTTTTTTT		c.727-46_727-45insTTTTTTCTTTATTTTTTTTTTTTTTTTTTTTTTTTTTTTTTTTTTTTTTTTT	intron_variant					0.758	NA	NA	NA	NA	1	827852	1.20795e-06	0	0	0	16462	0	0	0	24168	0	0	0	15792	0	0	0	25172	0	0	0	31190	0	0	0	2694
6	24515102		C	CTTTTTTTTTTTTTTTTTTTTTTTTTTTTAATTTTTTGTTTATTTTTTTTTTTT	gnomAD Exomes	PASS	NA	ENST00000357578.8	NM_001080.3	c.727-46_727-45insTTTTTTTTTAATTTTTTGTTTATTTTTTTTTTTTTTTTTTTTTTTTTTTTTTT		c.727-46_727-45insTTTTTTTTTAATTTTTTGTTTATTTTTTTTTTTTTTTTTTTTTTTTTTTTTTT	intron_variant					0.758	NA	NA	NA	NA	1	827852	1.20795e-06	0	0	0	16462	0	0	0	24168	0	0	0	15792	0	0	0	25172	0	0	0	31190	0	0	0	2694
6	24515102		C	CTTTTTTTTTTTTTTTTTTTTTTTTTTTTAATTTTTTTTTTATTTTTTTTTTTTTTT	gnomAD Exomes	PASS	NA	ENST00000357578.8	NM_001080.3	c.727-46_727-45insTTTTTTTTTAATTTTTTTTTTATTTTTTTTTTTTTTTTTTTTTTTTTTTTTTTTTT		c.727-46_727-45insTTTTTTTTTAATTTTTTTTTTATTTTTTTTTTTTTTTTTTTTTTTTTTTTTTTTTT	intron_variant					0.758	NA	NA	NA	NA	1	827852	1.20795e-06	0	0	0	16462	0	0	0	24168	0	0	0	15792	0	0	1	25172	0	0	0	31190	0	0	0	2694
6	24515102		C	CTTTTTTTTTTTTTTTTTTTTATTTTTGTAAATTTTTTTTTTTTTTTTTTTTTTTT	gnomAD Exomes	PASS	NA	ENST00000357578.8	NM_001080.3	c.727-46_727-45insTATTTTTGTAAATTTTTTTTTTTTTTTTTTTTTTTTTTTTTTTTTTTTTTTTTTT		c.727-46_727-45insTATTTTTGTAAATTTTTTTTTTTTTTTTTTTTTTTTTTTTTTTTTTTTTTTTTTT	intron_variant					0.758	NA	NA	NA	NA	1	827852	1.20795e-06	0	0	0	16462	0	0	0	24168	0	0	0	15792	0	0	0	25172	0	0	0	31190	0	0	1	2694
6	24515102		C	CTTTTTTTTTTTTTTTTTTTTATTTTTTTAAATTTTTTGTCTATTTTTTTTTTTTTTTTTTT	gnomAD Exomes	PASS	NA	ENST00000357578.8	NM_001080.3	c.727-46_727-45insTATTTTTTTAAATTTTTTGTCTATTTTTTTTTTTTTTTTTTTTTTTTTTTTTTTTTTTTTT		c.727-46_727-45insTATTTTTTTAAATTTTTTGTCTATTTTTTTTTTTTTTTTTTTTTTTTTTTTTTTTTTTTTT	intron_variant					0.758	NA	NA	NA	NA	1	827852	1.20795e-06	0	0	0	16462	0	0	0	24168	0	0	0	15792	0	0	1	25172	0	0	0	31190	0	0	0	2694
6	24515102		C	CTTTTTTTTTTTTTTTTTTTTTTTTTTTTTTTTAATTTTTTTTTTTTTTTTTTTTTTT	gnomAD Exomes	PASS	NA	ENST00000357578.8	NM_001080.3	c.727-46_727-45insTTTTTTTTTTTTTAATTTTTTTTTTTTTTTTTTTTTTTTTTTTTTTTTTTTTTTTTT		c.727-46_727-45insTTTTTTTTTTTTTAATTTTTTTTTTTTTTTTTTTTTTTTTTTTTTTTTTTTTTTTTT	intron_variant					0.758	NA	NA	NA	NA	1	827852	1.20795e-06	0	0	0	16462	0	0	0	24168	0	0	0	15792	0	0	0	25172	0	0	0	31190	0	0	0	2694
6	24515102		C	CTTTTTTTTTTTTTTTTTTTTTTTTTTTTTGGCATATTGTTTTATTTTTTTTTTTT	gnomAD Exomes	PASS	NA	ENST00000357578.8	NM_001080.3	c.727-46_727-45insTTTTTTTTTTGGCATATTGTTTTATTTTTTTTTTTTTTTTTTTTTTTTTTTTTTT		c.727-46_727-45insTTTTTTTTTTGGCATATTGTTTTATTTTTTTTTTTTTTTTTTTTTTTTTTTTTTT	intron_variant					0.758	NA	NA	NA	NA	1	827852	1.20795e-06	0	0	0	16462	0	0	0	24168	0	0	0	15792	0	0	0	25172	0	0	0	31190	0	0	0	2694
6	24515102		C	CTTTTTTTTTTTTTTTTTTTTTTTTTTTTTTAATTTTTTTTATATTTTTTTTTTTTT	gnomAD Exomes	PASS	NA	ENST00000357578.8	NM_001080.3	c.727-46_727-45insTTTTTTTTTTTAATTTTTTTTATATTTTTTTTTTTTTTTTTTTTTTTTTTTTTTTT		c.727-46_727-45insTTTTTTTTTTTAATTTTTTTTATATTTTTTTTTTTTTTTTTTTTTTTTTTTTTTTT	intron_variant					0.758	NA	NA	NA	NA	1	827852	1.20795e-06	0	0	0	16462	0	0	0	24168	0	0	0	15792	0	0	0	25172	0	0	0	31190	0	0	0	2694
6	24515102		C	CTTTTTTTTTTTTTTTTTTTTTTTTTTTGTTAATTTTTTTTTTTTTTTTTTTTTT	gnomAD Exomes	PASS	NA	ENST00000357578.8	NM_001080.3	c.727-46_727-45insTTTTTTTTGTTAATTTTTTTTTTTTTTTTTTTTTTTTTTTTTTTTTTTTTTTTT		c.727-46_727-45insTTTTTTTTGTTAATTTTTTTTTTTTTTTTTTTTTTTTTTTTTTTTTTTTTTTTT	intron_variant					0.758	NA	NA	NA	NA	1	827852	1.20795e-06	0	0	1	16462	0	0	0	24168	0	0	0	15792	0	0	0	25172	0	0	0	31190	0	0	0	2694
6	24515102		C	CTTTTTTTTTTTTTTTTTTTTTTTTTTTTTTAATTTTTTTTTTTTTTTTTTTTTTTTTT	gnomAD Exomes	PASS	NA	ENST00000357578.8	NM_001080.3	c.727-46_727-45insTTTTTTTTTTTAATTTTTTTTTTTTTTTTTTTTTTTTTTTTTTTTTTTTTTTTTTTTT		c.727-46_727-45insTTTTTTTTTTTAATTTTTTTTTTTTTTTTTTTTTTTTTTTTTTTTTTTTTTTTTTTTT	intron_variant					0.758	NA	NA	NA	NA	1	827852	1.20795e-06	0	0	0	16462	0	0	0	24168	0	0	0	15792	0	0	1	25172	0	0	0	31190	0	0	0	2694
6	24515102		C	CTTTTTTTTTTTTTTTTTTTTTTTTTTTTATTTATTTTTTTTTTTTTTTTTTTTT	gnomAD Exomes	PASS	NA	ENST00000357578.8	NM_001080.3	c.727-46_727-45insTTTTTTTTTATTTATTTTTTTTTTTTTTTTTTTTTTTTTTTTTTTTTTTTTTTT		c.727-46_727-45insTTTTTTTTTATTTATTTTTTTTTTTTTTTTTTTTTTTTTTTTTTTTTTTTTTTT	intron_variant					0.758	NA	NA	NA	NA	1	827852	1.20795e-06	0	0	0	16462	0	0	0	24168	0	0	0	15792	0	0	0	25172	0	0	0	31190	0	0	0	2694
6	24515102		C	CTTTTTTTTTTTTTTTTTTTTTTTTTTTTTAATTTTTTTTTCTTTTTTTT	gnomAD Exomes	PASS	NA	ENST00000357578.8	NM_001080.3	c.727-46_727-45insTTTTTTTTTTAATTTTTTTTTCTTTTTTTTTTTTTTTTTTTTTTTTTTT		c.727-46_727-45insTTTTTTTTTTAATTTTTTTTTCTTTTTTTTTTTTTTTTTTTTTTTTTTT	intron_variant					0.758	NA	NA	NA	NA	1	827852	1.20795e-06	0	0	0	16462	0	0	0	24168	0	0	0	15792	0	0	0	25172	0	0	0	31190	0	0	0	2694
6	24515102		C	CTTTTTTTTTTTTTTTTTTTTTTTTTTTTTAATTTTTTTTTTTTTTTTTTTTTT	gnomAD Exomes	PASS	NA	ENST00000357578.8	NM_001080.3	c.727-46_727-45insTTTTTTTTTTAATTTTTTTTTTTTTTTTTTTTTTTTTTTTTTTTTTTTTTTTT		c.727-46_727-45insTTTTTTTTTTAATTTTTTTTTTTTTTTTTTTTTTTTTTTTTTTTTTTTTTTTT	intron_variant					0.758	NA	NA	NA	NA	5	827852	6.03973e-06	0	0	0	16462	0	0	1	24168	0	0	1	15792	0	0	1	25172	0	0	0	31190	0	0	0	2694
6	24515102		C	CTTTTTTTTTTTTTTTTTTTTTTTTTTGTAAATTTTTTTTTCTTTTTTTT	gnomAD Exomes	PASS	NA	ENST00000357578.8	NM_001080.3	c.727-46_727-45insTTTTTTTGTAAATTTTTTTTTCTTTTTTTTTTTTTTTTTTTTTTTTTTT		c.727-46_727-45insTTTTTTTGTAAATTTTTTTTTCTTTTTTTTTTTTTTTTTTTTTTTTTTT	intron_variant					0.758	NA	NA	NA	NA	1	827852	1.20795e-06	0	0	0	16462	0	0	1	24168	0	0	0	15792	0	0	0	25172	0	0	0	31190	0	0	0	2694
6	24515102		C	CTTTTTTTTTTTTTTTTTTTTTTTTTTTTTTTTTTTATTTTTTTAATTTTTTTTTTTTTTT	gnomAD Exomes	PASS	NA	ENST00000357578.8	NM_001080.3	c.727-46_727-45insTTTTTTTTTTTTTTTTATTTTTTTAATTTTTTTTTTTTTTTTTTTTTTTTTTTTTTTTTT		c.727-46_727-45insTTTTTTTTTTTTTTTTATTTTTTTAATTTTTTTTTTTTTTTTTTTTTTTTTTTTTTTTTT	intron_variant					0.758	NA	NA	NA	NA	1	827852	1.20795e-06	0	0	0	16462	0	0	0	24168	0	0	0	15792	0	0	0	25172	0	0	0	31190	0	0	0	2694
6	24515102		C	CTTTTTTTTTTTTTTTTTTTTTTTTTTTTTTTAATTTTTTTTATTTTTTTTTTT	gnomAD Exomes	PASS	NA	ENST00000357578.8	NM_001080.3	c.727-46_727-45insTTTTTTTTTTTTAATTTTTTTTATTTTTTTTTTTTTTTTTTTTTTTTTTTTTT		c.727-46_727-45insTTTTTTTTTTTTAATTTTTTTTATTTTTTTTTTTTTTTTTTTTTTTTTTTTTT	intron_variant					0.758	NA	NA	NA	NA	1	827852	1.20795e-06	0	0	0	16462	0	0	0	24168	0	0	0	15792	0	0	0	25172	0	0	0	31190	0	0	0	2694
6	24515102		C	CTTTTTTTTTTTTTTTTTTTTTTTTTTTTTTTTTTTTTTTTCTTTTTTTTTT	gnomAD Exomes	PASS	NA	ENST00000357578.8	NM_001080.3	c.727-46_727-45insTTTTTTTTTTTTTTTTTTTTTCTTTTTTTTTTTTTTTTTTTTTTTTTTTTT		c.727-46_727-45insTTTTTTTTTTTTTTTTTTTTTCTTTTTTTTTTTTTTTTTTTTTTTTTTTTT	intron_variant					0.758	NA	NA	NA	NA	1	827852	1.20795e-06	0	0	0	16462	0	0	1	24168	0	0	0	15792	0	0	0	25172	0	0	0	31190	0	0	0	2694
6	24515102		C	CTTTTTTTTTTTTTTTTTTTTTTTTTTTTTTTTTTTTTGTTTTTTTTTTTTTTTTTTTTT	gnomAD Exomes	PASS	NA	ENST00000357578.8	NM_001080.3	c.727-46_727-45insTTTTTTTTTTTTTTTTTTGTTTTTTTTTTTTTTTTTTTTTTTTTTTTTTTTTTTTTTTT		c.727-46_727-45insTTTTTTTTTTTTTTTTTTGTTTTTTTTTTTTTTTTTTTTTTTTTTTTTTTTTTTTTTTT	intron_variant					0.758	NA	NA	NA	NA	1	827852	1.20795e-06	0	0	0	16462	0	0	0	24168	0	0	0	15792	0	0	0	25172	0	0	0	31190	0	0	0	2694
6	24515102		C	CTTTTTTTTTTTTTTTTTTTTTTTTTTTTTTTTTTTTTTTTTTTTTTTTTTTTTTTT	gnomAD Exomes	PASS	NA	ENST00000357578.8	NM_001080.3	c.727-46_727-45insTTTTTTTTTTTTTTTTTTTTTTTTTTTTTTTTTTTTTTTTTTTTTTTTTTTTTTTT		c.727-46_727-45insTTTTTTTTTTTTTTTTTTTTTTTTTTTTTTTTTTTTTTTTTTTTTTTTTTTTTTTT	intron_variant					0.758	NA	NA	NA	NA	3	827852	3.62384e-06	1	0	0	16462	0	0	0	24168	0	0	0	15792	0	0	0	25172	0	0	0	31190	0	0	0	2694
6	24515102		C	CTTTTTTTTTTTTTTTTTTTTTGTTTTTTTAATTTTTTTTTATTTTTTTTTTT	gnomAD Exomes	PASS	NA	ENST00000357578.8	NM_001080.3	c.727-46_727-45insTTGTTTTTTTAATTTTTTTTTATTTTTTTTTTTTTTTTTTTTTTTTTTTTTT		c.727-46_727-45insTTGTTTTTTTAATTTTTTTTTATTTTTTTTTTTTTTTTTTTTTTTTTTTTTT	intron_variant					0.758	NA	NA	NA	NA	1	827852	1.20795e-06	0	0	0	16462	0	0	0	24168	0	0	0	15792	0	0	0	25172	0	0	0	31190	0	0	0	2694
6	24515102		C	CTTTTTTTTTTTTTTTTTTTTTTTTTTTTTTTTTAAATTTTTTTTATTTTTTTTTTTTTTTTTTTTTTT	gnomAD Exomes	PASS	NA	ENST00000357578.8	NM_001080.3	c.727-46_727-45insTTTTTTTTTTTTTTAAATTTTTTTTATTTTTTTTTTTTTTTTTTTTTTTTTTTTTTTTTTTTTTTTTT		c.727-46_727-45insTTTTTTTTTTTTTTAAATTTTTTTTATTTTTTTTTTTTTTTTTTTTTTTTTTTTTTTTTTTTTTTTTT	intron_variant					0.758	NA	NA	NA	NA	1	827852	1.20795e-06	0	0	0	16462	0	0	0	24168	0	0	0	15792	0	0	1	25172	0	0	0	31190	0	0	0	2694
6	24515102		C	CTTTTTTTTTTTTTTTTTTTTTTTTTTTTTATTTTTTTTGTATTTTTTTTTTTTTTTTTTTTTTT	gnomAD Exomes	PASS	NA	ENST00000357578.8	NM_001080.3	c.727-46_727-45insTTTTTTTTTTATTTTTTTTGTATTTTTTTTTTTTTTTTTTTTTTTTTTTTTTTTTTTTTTTTTT		c.727-46_727-45insTTTTTTTTTTATTTTTTTTGTATTTTTTTTTTTTTTTTTTTTTTTTTTTTTTTTTTTTTTTTTT	intron_variant					0.758	NA	NA	NA	NA	1	827852	1.20795e-06	0	0	0	16462	0	0	0	24168	0	0	0	15792	0	0	0	25172	0	0	0	31190	0	0	0	2694
6	24515102		C	CTTTTTTTTTTTTTTTTTTTTTTTTTTTTAATTTTTTTTTATTTTTTTTTTTTTTT	gnomAD Exomes	PASS	NA	ENST00000357578.8	NM_001080.3	c.727-46_727-45insTTTTTTTTTAATTTTTTTTTATTTTTTTTTTTTTTTTTTTTTTTTTTTTTTTTTT		c.727-46_727-45insTTTTTTTTTAATTTTTTTTTATTTTTTTTTTTTTTTTTTTTTTTTTTTTTTTTTT	intron_variant					0.758	NA	NA	NA	NA	1	827852	1.20795e-06	0	0	0	16462	0	0	1	24168	0	0	0	15792	0	0	0	25172	0	0	0	31190	0	0	0	2694
6	24515102		C	CTTTTTTTTTTTTTTTTTTTTTTTTTTGTATATTTTTTTTTTTTTTTTTTTTT	gnomAD Exomes	PASS	NA	ENST00000357578.8	NM_001080.3	c.727-46_727-45insTTTTTTTGTATATTTTTTTTTTTTTTTTTTTTTTTTTTTTTTTTTTTTTTTT		c.727-46_727-45insTTTTTTTGTATATTTTTTTTTTTTTTTTTTTTTTTTTTTTTTTTTTTTTTTT	intron_variant					0.758	NA	NA	NA	NA	1	827852	1.20795e-06	0	0	0	16462	0	0	0	24168	0	0	0	15792	0	0	0	25172	0	0	0	31190	0	0	0	2694
6	24515102		C	CTTTTTTTTTTTTTTTTTTTTAGTTTGGTAAATTTTTTTCACATTTTTTTTTTTT	gnomAD Exomes	PASS	NA	ENST00000357578.8	NM_001080.3	c.727-46_727-45insTAGTTTGGTAAATTTTTTTCACATTTTTTTTTTTTTTTTTTTTTTTTTTTTTTT		c.727-46_727-45insTAGTTTGGTAAATTTTTTTCACATTTTTTTTTTTTTTTTTTTTTTTTTTTTTTT	intron_variant					0.758	NA	NA	NA	NA	1	827852	1.20795e-06	0	0	0	16462	0	0	0	24168	0	0	0	15792	0	0	0	25172	0	0	0	31190	0	0	0	2694
6	24515102		C	CTTTTTTTTTTTTTTTTTTTTTTGTTTTGTTATTTTTTTTTATTTTTTTTTTTTTTT	gnomAD Exomes	PASS	NA	ENST00000357578.8	NM_001080.3	c.727-46_727-45insTTTGTTTTGTTATTTTTTTTTATTTTTTTTTTTTTTTTTTTTTTTTTTTTTTTTTT		c.727-46_727-45insTTTGTTTTGTTATTTTTTTTTATTTTTTTTTTTTTTTTTTTTTTTTTTTTTTTTTT	intron_variant					0.758	NA	NA	NA	NA	1	827852	1.20795e-06	0	0	0	16462	0	0	0	24168	0	0	0	15792	0	0	0	25172	0	0	0	31190	0	0	0	2694
6	24515102		C	CTTTTTTTTTTTTTTTTTTTTAGTTTTGTTAATTTTTTGGACATTTTTTTTTTTTTTTTTTTTTTT	gnomAD Exomes	PASS	NA	ENST00000357578.8	NM_001080.3	c.727-46_727-45insTAGTTTTGTTAATTTTTTGGACATTTTTTTTTTTTTTTTTTTTTTTTTTTTTTTTTTTTTTTTTT		c.727-46_727-45insTAGTTTTGTTAATTTTTTGGACATTTTTTTTTTTTTTTTTTTTTTTTTTTTTTTTTTTTTTTTTT	intron_variant					0.758	NA	NA	NA	NA	1	827852	1.20795e-06	0	0	0	16462	0	0	0	24168	0	0	0	15792	0	0	1	25172	0	0	0	31190	0	0	0	2694
6	24515102		C	CTTTTTTTTTTTTTTTTTTTTAGTTTGGTAAATTTTTTTCATATTTTTTTTTTTTTTTTTTT	gnomAD Exomes	PASS	NA	ENST00000357578.8	NM_001080.3	c.727-46_727-45insTAGTTTGGTAAATTTTTTTCATATTTTTTTTTTTTTTTTTTTTTTTTTTTTTTTTTTTTTT		c.727-46_727-45insTAGTTTGGTAAATTTTTTTCATATTTTTTTTTTTTTTTTTTTTTTTTTTTTTTTTTTTTTT	intron_variant					0.758	NA	NA	NA	NA	1	827852	1.20795e-06	0	0	0	16462	0	0	0	24168	0	0	0	15792	0	0	0	25172	0	0	0	31190	0	0	0	2694
6	24515102		C	CTTTTTTTTTTTTTTTTTTTGTTTTTGTAAATTTTTTTTTTTTTTTTTTTTTTT	gnomAD Exomes	PASS	NA	ENST00000357578.8	NM_001080.3	c.727-46_727-45insGTTTTTGTAAATTTTTTTTTTTTTTTTTTTTTTTTTTTTTTTTTTTTTTTTTT		c.727-46_727-45insGTTTTTGTAAATTTTTTTTTTTTTTTTTTTTTTTTTTTTTTTTTTTTTTTTTT	intron_variant					0.758	NA	NA	NA	NA	1	827852	1.20795e-06	0	0	0	16462	0	0	0	24168	0	0	0	15792	0	0	0	25172	0	0	0	31190	0	0	0	2694
6	24515102		C	CTTTTTTTTTTTTTTTTTTTTTTTTTTGTTATTTTTTTTTTTTTTTTTTTTTT	gnomAD Exomes	PASS	NA	ENST00000357578.8	NM_001080.3	c.727-46_727-45insTTTTTTTGTTATTTTTTTTTTTTTTTTTTTTTTTTTTTTTTTTTTTTTTTTT		c.727-46_727-45insTTTTTTTGTTATTTTTTTTTTTTTTTTTTTTTTTTTTTTTTTTTTTTTTTTT	intron_variant					0.758	NA	NA	NA	NA	1	827850	1.20795e-06	0	0	0	16462	0	0	0	24168	0	0	0	15790	0	0	0	25172	0	0	0	31190	0	0	0	2694
6	24515102		C	CTTTTTTTTTTTTTTTTTTTTTTTTTGTTTAATTTTTTTTTTTTTTTTTTTTTTT	gnomAD Exomes	PASS	NA	ENST00000357578.8	NM_001080.3	c.727-46_727-45insTTTTTTGTTTAATTTTTTTTTTTTTTTTTTTTTTTTTTTTTTTTTTTTTTTTTT		c.727-46_727-45insTTTTTTGTTTAATTTTTTTTTTTTTTTTTTTTTTTTTTTTTTTTTTTTTTTTTT	intron_variant					0.758	NA	NA	NA	NA	1	827852	1.20795e-06	0	0	0	16462	0	0	0	24168	0	0	0	15792	0	0	1	25172	0	0	0	31190	0	0	0	2694
6	24515102		C	CTTTTTTTTTTTTTTTTTTTTTCTTTTTTGTAAATTTTTTTTTCTTTTTTTT	gnomAD Exomes	PASS	NA	ENST00000357578.8	NM_001080.3	c.727-46_727-45insTTCTTTTTTGTAAATTTTTTTTTCTTTTTTTTTTTTTTTTTTTTTTTTTTT		c.727-46_727-45insTTCTTTTTTGTAAATTTTTTTTTCTTTTTTTTTTTTTTTTTTTTTTTTTTT	intron_variant					0.758	NA	NA	NA	NA	1	827852	1.20795e-06	0	0	0	16462	0	0	0	24168	0	0	0	15792	0	0	0	25172	0	0	0	31190	0	0	0	2694
6	24515102		C	CTTTTTTTTTTTTTTTTTTTTTTTTTTTTTTAATTTTTTTTTTTTTTTTTTTTTT	gnomAD Exomes	PASS	NA	ENST00000357578.8	NM_001080.3	c.727-46_727-45insTTTTTTTTTTTAATTTTTTTTTTTTTTTTTTTTTTTTTTTTTTTTTTTTTTTTT		c.727-46_727-45insTTTTTTTTTTTAATTTTTTTTTTTTTTTTTTTTTTTTTTTTTTTTTTTTTTTTT	intron_variant					0.758	NA	NA	NA	NA	3	827852	3.62384e-06	0	0	0	16462	0	0	0	24168	0	0	0	15792	0	0	1	25172	0	0	0	31190	0	0	0	2694
6	24515102		C	CTTTTTTTTTTTTTTTTTTTTTTTTTTTTATTATTTTTTTTTTTTTTTTTTT	gnomAD Exomes	PASS	NA	ENST00000357578.8	NM_001080.3	c.727-46_727-45insTTTTTTTTTATTATTTTTTTTTTTTTTTTTTTTTTTTTTTTTTTTTTTTTT		c.727-46_727-45insTTTTTTTTTATTATTTTTTTTTTTTTTTTTTTTTTTTTTTTTTTTTTTTTT	intron_variant					0.758	NA	NA	NA	NA	1	827852	1.20795e-06	0	0	0	16462	0	0	0	24168	0	0	0	15792	0	0	0	25172	0	0	0	31190	0	0	0	2694
6	24515102		C	CTTTTTTTTTTTTTTTTTTTTTTTTTTTTTTTTTTTTTGTTTTTTTTTTTTTTTTTTTTTTTTTTTTTT	gnomAD Exomes	PASS	NA	ENST00000357578.8	NM_001080.3	c.727-46_727-45insTTTTTTTTTTTTTTTTTTGTTTTTTTTTTTTTTTTTTTTTTTTTTTTTTTTTTTTTTTTTTTTTTTTT		c.727-46_727-45insTTTTTTTTTTTTTTTTTTGTTTTTTTTTTTTTTTTTTTTTTTTTTTTTTTTTTTTTTTTTTTTTTTTT	intron_variant					0.758	NA	NA	NA	NA	1	827852	1.20795e-06	0	0	0	16462	0	0	0	24168	0	0	0	15792	0	0	0	25172	0	0	0	31190	0	0	0	2694
6	24515102		C	CTTTTTTTTTTTTTTTTTTTTTGTTTTAATTTTTTTTTTTTTTTTTTTTT	gnomAD Exomes	PASS	NA	ENST00000357578.8	NM_001080.3	c.727-46_727-45insTTGTTTTAATTTTTTTTTTTTTTTTTTTTTTTTTTTTTTTTTTTTTTTT		c.727-46_727-45insTTGTTTTAATTTTTTTTTTTTTTTTTTTTTTTTTTTTTTTTTTTTTTTT	intron_variant					0.758	NA	NA	NA	NA	1	827852	1.20795e-06	0	0	0	16462	0	0	0	24168	0	0	0	15792	0	0	0	25172	0	0	0	31190	0	0	0	2694
6	24515102		C	CTTTTTTTTTTTTTTTTTTTTTGTTTAATTTTTTTTTTTTTTTTTTTTTT	gnomAD Exomes	PASS	NA	ENST00000357578.8	NM_001080.3	c.727-46_727-45insTTGTTTAATTTTTTTTTTTTTTTTTTTTTTTTTTTTTTTTTTTTTTTTT		c.727-46_727-45insTTGTTTAATTTTTTTTTTTTTTTTTTTTTTTTTTTTTTTTTTTTTTTTT	intron_variant					0.758	NA	NA	NA	NA	2	827852	2.41589e-06	0	0	0	16462	0	0	1	24168	0	0	0	15792	0	0	0	25172	0	0	0	31190	0	0	0	2694
6	24515102		C	CTTTTTTTTTTTTTTTTTTTTTTTTTTTGTTTTTTTTTTTTTTTTTTTTTTT	gnomAD Exomes	PASS	NA	ENST00000357578.8	NM_001080.3	c.727-46_727-45insTTTTTTTTGTTTTTTTTTTTTTTTTTTTTTTTTTTTTTTTTTTTTTTTTTT		c.727-46_727-45insTTTTTTTTGTTTTTTTTTTTTTTTTTTTTTTTTTTTTTTTTTTTTTTTTTT	intron_variant					0.758	NA	NA	NA	NA	1	827852	1.20795e-06	0	0	1	16462	0	0	0	24168	0	0	0	15792	0	0	0	25172	0	0	0	31190	0	0	0	2694
6	24515102		C	CTTTTTTTTTTTTTTTTTTTTTTTTTTTTAAATTTTTGTCACATTTTTTTTTTTTTTTTTTTTTTTT	gnomAD Exomes	PASS	NA	ENST00000357578.8	NM_001080.3	c.727-46_727-45insTTTTTTTTTAAATTTTTGTCACATTTTTTTTTTTTTTTTTTTTTTTTTTTTTTTTTTTTTTTTTTT		c.727-46_727-45insTTTTTTTTTAAATTTTTGTCACATTTTTTTTTTTTTTTTTTTTTTTTTTTTTTTTTTTTTTTTTTT	intron_variant					0.758	NA	NA	NA	NA	1	827852	1.20795e-06	0	0	0	16462	0	0	0	24168	0	0	0	15792	0	0	0	25172	0	0	0	31190	0	0	0	2694
6	24515102		C	CTTTTTTTTTTTTTTTTTTTTTGTTTTTATTATTTTTTTTTTTTTTTTTTTTTTT	gnomAD Exomes	PASS	NA	ENST00000357578.8	NM_001080.3	c.727-46_727-45insTTGTTTTTATTATTTTTTTTTTTTTTTTTTTTTTTTTTTTTTTTTTTTTTTTTT		c.727-46_727-45insTTGTTTTTATTATTTTTTTTTTTTTTTTTTTTTTTTTTTTTTTTTTTTTTTTTT	intron_variant					0.758	NA	NA	NA	NA	1	827852	1.20795e-06	0	0	0	16462	0	0	0	24168	0	0	0	15792	0	0	1	25172	0	0	0	31190	0	0	0	2694
6	24515102		C	CTTTTTTTTTTTTTTTTTTTTTTTTTTTTTAATTTTTTGGATTTTTTTTTTTTTTTTTTTTTTT	gnomAD Exomes	PASS	NA	ENST00000357578.8	NM_001080.3	c.727-46_727-45insTTTTTTTTTTAATTTTTTGGATTTTTTTTTTTTTTTTTTTTTTTTTTTTTTTTTTTTTTTTTT		c.727-46_727-45insTTTTTTTTTTAATTTTTTGGATTTTTTTTTTTTTTTTTTTTTTTTTTTTTTTTTTTTTTTTTT	intron_variant					0.758	NA	NA	NA	NA	1	827852	1.20795e-06	0	0	0	16462	0	0	0	24168	0	0	0	15792	0	0	0	25172	0	0	0	31190	0	0	0	2694
6	24515102		C	CTTTTTTTTTTTTTTTTCTTTTTTTTTTTTTTTTAATTTTTTTTTTTTTTTTTTTTTT	gnomAD Exomes	PASS	NA	ENST00000357578.8	NM_001080.3	c.727-49_727-48insCTTTTTTTTTTTTTTTTAATTTTTTTTTTTTTTTTTTTTTTTTTTTTTTTTTTTTTT		c.727-49_727-48insCTTTTTTTTTTTTTTTTAATTTTTTTTTTTTTTTTTTTTTTTTTTTTTTTTTTTTTT	intron_variant					0.758	NA	NA	NA	NA	1	827852	1.20795e-06	0	0	0	16462	0	0	0	24168	0	0	0	15792	0	0	0	25172	0	0	0	31190	0	0	0	2694
6	24515102		C	CTTTTTTTTTTTTTTTTTTTCTGTTTGGTAAATTGTTGGAATATGTTTTTTTTTT	gnomAD Exomes	PASS	NA	ENST00000357578.8	NM_001080.3	c.727-45_727-44insTGTTTGGTAAATTGTTGGAATATGTTTTTTTTTTTTTTTTTTTTTTTTTTTTTC		c.727-45_727-44insTGTTTGGTAAATTGTTGGAATATGTTTTTTTTTTTTTTTTTTTTTTTTTTTTTC	intron_variant					0.758	NA	NA	NA	NA	1	827852	1.20795e-06	0	0	0	16462	0	0	0	24168	0	0	0	15792	0	0	0	25172	0	0	0	31190	0	0	0	2694
6	24515102		C	CTTTTTTTTTTTTTTTTTTTTTTTTTTTTATATTTTTTTTTATTTTTTTTTTTT	gnomAD Exomes	PASS	NA	ENST00000357578.8	NM_001080.3	c.727-46_727-45insTTTTTTTTTATATTTTTTTTTATTTTTTTTTTTTTTTTTTTTTTTTTTTTTTT		c.727-46_727-45insTTTTTTTTTATATTTTTTTTTATTTTTTTTTTTTTTTTTTTTTTTTTTTTTTT	intron_variant					0.758	NA	NA	NA	NA	1	827852	1.20795e-06	0	0	0	16462	0	0	0	24168	0	0	0	15792	0	0	0	25172	0	0	0	31190	0	0	0	2694
6	24515102		C	CTTTTTTTTTTTTTTTTTTTTTTTTTTTAATTTTTTTTTTTTTTTTTTTTTTTT	gnomAD Exomes	PASS	NA	ENST00000357578.8	NM_001080.3	c.727-46_727-45insTTTTTTTTAATTTTTTTTTTTTTTTTTTTTTTTTTTTTTTTTTTTTTTTTTTT		c.727-46_727-45insTTTTTTTTAATTTTTTTTTTTTTTTTTTTTTTTTTTTTTTTTTTTTTTTTTTT	intron_variant					0.758	NA	NA	NA	NA	1	827852	1.20795e-06	0	0	0	16462	0	0	0	24168	0	0	0	15792	0	0	0	25172	0	0	0	31190	0	0	0	2694
6	24515102		C	CTTTTTTTTTTTTTTTTTTTTTTTGTTTTTATTTTTTTTTTTTTTTTTTTTTTT	gnomAD Exomes	PASS	NA	ENST00000357578.8	NM_001080.3	c.727-46_727-45insTTTTGTTTTTATTTTTTTTTTTTTTTTTTTTTTTTTTTTTTTTTTTTTTTTTT		c.727-46_727-45insTTTTGTTTTTATTTTTTTTTTTTTTTTTTTTTTTTTTTTTTTTTTTTTTTTTT	intron_variant					0.758	NA	NA	NA	NA	1	827852	1.20795e-06	0	0	0	16462	0	0	0	24168	0	0	0	15792	0	0	1	25172	0	0	0	31190	0	0	0	2694
6	24515102		C	CTTTTTTTTTTTTTTTTTTTTTTTTTTGTAAATTTTTTTTTTTTTTTTTTTTTT	gnomAD Exomes	PASS	NA	ENST00000357578.8	NM_001080.3	c.727-46_727-45insTTTTTTTGTAAATTTTTTTTTTTTTTTTTTTTTTTTTTTTTTTTTTTTTTTTT		c.727-46_727-45insTTTTTTTGTAAATTTTTTTTTTTTTTTTTTTTTTTTTTTTTTTTTTTTTTTTT	intron_variant					0.758	NA	NA	NA	NA	1	827852	1.20795e-06	0	0	0	16462	0	0	0	24168	0	0	0	15792	0	0	0	25172	0	0	0	31190	0	0	0	2694
6	24515102		C	CTTTTTTTTTTTTTTTTTTTTTTTTTTTTTTTTTATTTTTTTTTTTTTTTTTTTTTTT	gnomAD Exomes	PASS	NA	ENST00000357578.8	NM_001080.3	c.727-46_727-45insTTTTTTTTTTTTTTATTTTTTTTTTTTTTTTTTTTTTTTTTTTTTTTTTTTTTTTTT		c.727-46_727-45insTTTTTTTTTTTTTTATTTTTTTTTTTTTTTTTTTTTTTTTTTTTTTTTTTTTTTTTT	intron_variant					0.758	NA	NA	NA	NA	1	827852	1.20795e-06	0	0	0	16462	0	0	0	24168	0	0	0	15792	0	0	0	25172	0	0	0	31190	0	0	0	2694
6	24515102		C	CTTTTTTTTTTTTTTTTTTTTTGTTTTTAGTTTTTTTTTTTTTTTTTTTTT	gnomAD Exomes	PASS	NA	ENST00000357578.8	NM_001080.3	c.727-46_727-45insTTGTTTTTAGTTTTTTTTTTTTTTTTTTTTTTTTTTTTTTTTTTTTTTTT		c.727-46_727-45insTTGTTTTTAGTTTTTTTTTTTTTTTTTTTTTTTTTTTTTTTTTTTTTTTT	intron_variant					0.758	NA	NA	NA	NA	1	827852	1.20795e-06	0	0	0	16462	0	0	0	24168	0	0	0	15792	0	0	1	25172	0	0	0	31190	0	0	0	2694
6	24515102		C	CTTTTTTTTTTTTTTTTTTTTTTTTTTTTTTATTGTTTGTTTTTTTTTTTTTTTTTTTT	gnomAD Exomes	PASS	NA	ENST00000357578.8	NM_001080.3	c.727-46_727-45insTTTTTTTTTTTATTGTTTGTTTTTTTTTTTTTTTTTTTTTTTTTTTTTTTTTTTTTTT		c.727-46_727-45insTTTTTTTTTTTATTGTTTGTTTTTTTTTTTTTTTTTTTTTTTTTTTTTTTTTTTTTTT	intron_variant					0.758	NA	NA	NA	NA	1	827852	1.20795e-06	0	0	0	16462	0	0	0	24168	0	0	0	15792	0	0	0	25172	0	0	0	31190	0	0	0	2694
6	24515102		C	CTTTTTTTTTTTTTTTTTTTTTTGTTTTTTTAATTGTTTTTTTTTTTTTTTTTTTTTTTTTTT	gnomAD Exomes	PASS	NA	ENST00000357578.8	NM_001080.3	c.727-46_727-45insTTTGTTTTTTTAATTGTTTTTTTTTTTTTTTTTTTTTTTTTTTTTTTTTTTTTTTTTTTTTT		c.727-46_727-45insTTTGTTTTTTTAATTGTTTTTTTTTTTTTTTTTTTTTTTTTTTTTTTTTTTTTTTTTTTTTT	intron_variant					0.758	NA	NA	NA	NA	1	827852	1.20795e-06	0	0	0	16462	0	0	0	24168	0	0	0	15792	0	0	0	25172	0	0	0	31190	0	0	0	2694
6	24515102		C	CTTTTTTTTTTTTTTTTTTTTATTTTTGTTAATTGTTGTTATTTTTTTTT	gnomAD Exomes	PASS	NA	ENST00000357578.8	NM_001080.3	c.727-46_727-45insTATTTTTGTTAATTGTTGTTATTTTTTTTTTTTTTTTTTTTTTTTTTTT		c.727-46_727-45insTATTTTTGTTAATTGTTGTTATTTTTTTTTTTTTTTTTTTTTTTTTTTT	intron_variant					0.758	NA	NA	NA	NA	1	827852	1.20795e-06	0	0	0	16462	0	0	0	24168	0	0	0	15792	0	0	0	25172	0	0	0	31190	0	0	0	2694
6	24515102		C	CTTTTTTTTTTTTTTTTTTTTTTGTTTTTTTATTTGTTTTTATTTTTTTTTTTTTTTTTTTTTT	gnomAD Exomes	PASS	NA	ENST00000357578.8	NM_001080.3	c.727-46_727-45insTTTGTTTTTTTATTTGTTTTTATTTTTTTTTTTTTTTTTTTTTTTTTTTTTTTTTTTTTTTTT		c.727-46_727-45insTTTGTTTTTTTATTTGTTTTTATTTTTTTTTTTTTTTTTTTTTTTTTTTTTTTTTTTTTTTTT	intron_variant					0.758	NA	NA	NA	NA	1	827852	1.20795e-06	0	0	0	16462	0	0	0	24168	0	0	0	15792	0	0	0	25172	0	0	0	31190	0	0	0	2694
6	24515102	rs4646842	C	CTTTTTTTTTTTTTTTTTTTTTTGTTTTTTTATTTTTTTTTTCTTTTTTTT	gnomAD Genomes	NA	PASS	ENST00000357578.8	NM_001080.3	c.727-46_727-45insTTTGTTTTTTTATTTTTTTTTTCTTTTTTTTTTTTTTTTTTTTTTTTTTT		c.727-46_727-45insTTTGTTTTTTTATTTTTTTTTTCTTTTTTTTTTTTTTTTTTTTTTTTTTT	intron_variant					0.758	NA	NA	NA	NA	1	104212	9.59582e-06	0	0	0	25862	0	0	0	10318	0	0	0	2624	0	0	0	3738	0	0	0	5736	0	0	0	160
6	24515102		C	CTTTTTTTTTTTTTTTTTTTTATTTTTTTAAATTTTTTGTATATTTTTTTTTTTTTTT	gnomAD Exomes	PASS	NA	ENST00000357578.8	NM_001080.3	c.727-46_727-45insTATTTTTTTAAATTTTTTGTATATTTTTTTTTTTTTTTTTTTTTTTTTTTTTTTTTT		c.727-46_727-45insTATTTTTTTAAATTTTTTGTATATTTTTTTTTTTTTTTTTTTTTTTTTTTTTTTTTT	intron_variant					0.758	NA	NA	NA	NA	1	827852	1.20795e-06	0	0	0	16462	0	0	0	24168	0	0	0	15792	0	0	0	25172	0	0	0	31190	0	0	0	2694
6	24515102		C	CTTTTTTTTTTTTTTTTTTTTTTTTTTTTTTTTTTTTTGTTTTTTTTTTTTTTTTTTTTTTTTTTTT	gnomAD Exomes	PASS	NA	ENST00000357578.8	NM_001080.3	c.727-46_727-45insTTTTTTTTTTTTTTTTTTGTTTTTTTTTTTTTTTTTTTTTTTTTTTTTTTTTTTTTTTTTTTTTTT		c.727-46_727-45insTTTTTTTTTTTTTTTTTTGTTTTTTTTTTTTTTTTTTTTTTTTTTTTTTTTTTTTTTTTTTTTTTT	intron_variant					0.758	NA	NA	NA	NA	1	827852	1.20795e-06	0	0	0	16462	0	0	0	24168	0	0	1	15792	0	0	0	25172	0	0	0	31190	0	0	0	2694
6	24515102		C	CTTTTTTTTTTTTTTTTTTTTTGTTTTGTAAATTTTTTTGATGTGTTTTT	gnomAD Exomes	PASS	NA	ENST00000357578.8	NM_001080.3	c.727-46_727-45insTTGTTTTGTAAATTTTTTTGATGTGTTTTTTTTTTTTTTTTTTTTTTTT		c.727-46_727-45insTTGTTTTGTAAATTTTTTTGATGTGTTTTTTTTTTTTTTTTTTTTTTTT	intron_variant					0.758	NA	NA	NA	NA	1	827852	1.20795e-06	0	0	0	16462	0	0	0	24168	0	0	0	15792	0	0	0	25172	0	0	0	31190	0	0	0	2694
6	24515102		C	CTTTTTTTTTTTTTTTTTTTTTGTTTTTTTATTTTTTTTTTTATTTTTTTTTTTTTTTTTTTTTT	gnomAD Exomes	PASS	NA	ENST00000357578.8	NM_001080.3	c.727-46_727-45insTTGTTTTTTTATTTTTTTTTTTATTTTTTTTTTTTTTTTTTTTTTTTTTTTTTTTTTTTTTTTT		c.727-46_727-45insTTGTTTTTTTATTTTTTTTTTTATTTTTTTTTTTTTTTTTTTTTTTTTTTTTTTTTTTTTTTTT	intron_variant					0.758	NA	NA	NA	NA	1	827852	1.20795e-06	0	0	0	16462	0	0	0	24168	0	0	0	15792	0	0	0	25172	0	0	0	31190	0	0	0	2694
6	24515102		C	CTTTTTTTTTTTTTTTTTTTTTTTTTTTTTAATTTTTTGTTTATTTTTTTTTTTTT	gnomAD Exomes	PASS	NA	ENST00000357578.8	NM_001080.3	c.727-46_727-45insTTTTTTTTTTAATTTTTTGTTTATTTTTTTTTTTTTTTTTTTTTTTTTTTTTTTT		c.727-46_727-45insTTTTTTTTTTAATTTTTTGTTTATTTTTTTTTTTTTTTTTTTTTTTTTTTTTTTT	intron_variant					0.758	NA	NA	NA	NA	1	827852	1.20795e-06	0	0	0	16462	0	0	0	24168	0	0	0	15792	0	0	0	25172	0	0	0	31190	0	0	0	2694
6	24515102		C	CTTTTTTTTTTTTTTTTTTTTTTTTTTGTTATTTTTTTTTTTTTTTTTTTT	gnomAD Exomes	PASS	NA	ENST00000357578.8	NM_001080.3	c.727-46_727-45insTTTTTTTGTTATTTTTTTTTTTTTTTTTTTTTTTTTTTTTTTTTTTTTTT		c.727-46_727-45insTTTTTTTGTTATTTTTTTTTTTTTTTTTTTTTTTTTTTTTTTTTTTTTTT	intron_variant					0.758	NA	NA	NA	NA	2	827852	2.41589e-06	0	0	0	16462	0	0	0	24168	0	0	0	15792	0	0	0	25172	0	0	0	31190	0	0	0	2694
6	24515102		C	CTTTTTTTTTTTTTTTTTTTTTTTTTTGTTTATTTTTTTTTTTATTTTTTTTTTTTTTTTTTTTTT	gnomAD Exomes	PASS	NA	ENST00000357578.8	NM_001080.3	c.727-46_727-45insTTTTTTTGTTTATTTTTTTTTTTATTTTTTTTTTTTTTTTTTTTTTTTTTTTTTTTTTTTTTTTT		c.727-46_727-45insTTTTTTTGTTTATTTTTTTTTTTATTTTTTTTTTTTTTTTTTTTTTTTTTTTTTTTTTTTTTTTT	intron_variant					0.758	NA	NA	NA	NA	1	827852	1.20795e-06	0	0	0	16462	0	0	0	24168	0	0	0	15792	0	0	0	25172	0	0	0	31190	0	0	0	2694
6	24515102		C	CTTTTTTTTTTTTTTTTTTTTATTTTGTTAAATTTTTGGCTATTTTTTTTTTTTTTTTTTTTTT	gnomAD Exomes	PASS	NA	ENST00000357578.8	NM_001080.3	c.727-46_727-45insTATTTTGTTAAATTTTTGGCTATTTTTTTTTTTTTTTTTTTTTTTTTTTTTTTTTTTTTTTTT		c.727-46_727-45insTATTTTGTTAAATTTTTGGCTATTTTTTTTTTTTTTTTTTTTTTTTTTTTTTTTTTTTTTTTT	intron_variant					0.758	NA	NA	NA	NA	1	827852	1.20795e-06	0	0	0	16462	0	0	0	24168	0	0	0	15792	0	0	0	25172	0	0	0	31190	0	0	0	2694
6	24515102		C	CTTTTTTTTTTTTTTTTTTTTGTTTTTTTTATTTTTTTTTTTTTTTTTTTTT	gnomAD Exomes	PASS	NA	ENST00000357578.8	NM_001080.3	c.727-46_727-45insTGTTTTTTTTATTTTTTTTTTTTTTTTTTTTTTTTTTTTTTTTTTTTTTTT		c.727-46_727-45insTGTTTTTTTTATTTTTTTTTTTTTTTTTTTTTTTTTTTTTTTTTTTTTTTT	intron_variant					0.758	NA	NA	NA	NA	1	827852	1.20795e-06	0	0	0	16462	0	0	0	24168	0	0	0	15792	0	0	0	25172	0	0	0	31190	0	0	0	2694
6	24515102		C	CTTTTTTTTTTTTTTTTTTTTTATTTTTTTAAATTTTTTTGATTTTTTTTTTTTTTTT	gnomAD Exomes	PASS	NA	ENST00000357578.8	NM_001080.3	c.727-46_727-45insTTATTTTTTTAAATTTTTTTGATTTTTTTTTTTTTTTTTTTTTTTTTTTTTTTTTTT		c.727-46_727-45insTTATTTTTTTAAATTTTTTTGATTTTTTTTTTTTTTTTTTTTTTTTTTTTTTTTTTT	intron_variant					0.758	NA	NA	NA	NA	1	827852	1.20795e-06	0	0	0	16462	0	0	0	24168	0	0	0	15792	0	0	0	25172	0	0	0	31190	0	0	0	2694
6	24515102		C	CTTTTTTTTTTTTTTTTTTTTTTTTTTTTTTTTTAATTTTTTTCATTTTTTTTTTTTTTTTTTTTTT	gnomAD Exomes	PASS	NA	ENST00000357578.8	NM_001080.3	c.727-46_727-45insTTTTTTTTTTTTTTAATTTTTTTCATTTTTTTTTTTTTTTTTTTTTTTTTTTTTTTTTTTTTTTTT		c.727-46_727-45insTTTTTTTTTTTTTTAATTTTTTTCATTTTTTTTTTTTTTTTTTTTTTTTTTTTTTTTTTTTTTTTT	intron_variant					0.758	NA	NA	NA	NA	1	827852	1.20795e-06	0	0	0	16462	0	0	0	24168	0	0	0	15792	0	0	0	25172	0	0	0	31190	0	0	0	2694
6	24515102		C	CTTTTTTTTTTTTTTTTTTTTTTTTTTTTTTATTTATTTTTTTTTTTTTTTTTT	gnomAD Exomes	PASS	NA	ENST00000357578.8	NM_001080.3	c.727-46_727-45insTTTTTTTTTTTATTTATTTTTTTTTTTTTTTTTTTTTTTTTTTTTTTTTTTTT		c.727-46_727-45insTTTTTTTTTTTATTTATTTTTTTTTTTTTTTTTTTTTTTTTTTTTTTTTTTTT	intron_variant					0.758	NA	NA	NA	NA	1	827852	1.20795e-06	0	0	0	16462	0	0	0	24168	0	0	0	15792	0	0	0	25172	0	0	0	31190	0	0	0	2694
6	24515102		C	CTTTTTTTTTTTTTTTTTTTTTTTTTTGTTTAATTTTTGTTTCATTTTTTTTTTTTTTT	gnomAD Exomes	PASS	NA	ENST00000357578.8	NM_001080.3	c.727-46_727-45insTTTTTTTGTTTAATTTTTGTTTCATTTTTTTTTTTTTTTTTTTTTTTTTTTTTTTTTT		c.727-46_727-45insTTTTTTTGTTTAATTTTTGTTTCATTTTTTTTTTTTTTTTTTTTTTTTTTTTTTTTTT	intron_variant					0.758	NA	NA	NA	NA	1	827852	1.20795e-06	0	0	0	16462	0	0	0	24168	0	0	0	15792	0	0	0	25172	0	0	0	31190	0	0	0	2694
6	24515102		C	CTTTTTTTTTTTTTTTTTTTTTTTTTTTATTTTTTTTTTTTTTTTTTTTTTT	gnomAD Exomes	PASS	NA	ENST00000357578.8	NM_001080.3	c.727-46_727-45insTTTTTTTTATTTTTTTTTTTTTTTTTTTTTTTTTTTTTTTTTTTTTTTTTT		c.727-46_727-45insTTTTTTTTATTTTTTTTTTTTTTTTTTTTTTTTTTTTTTTTTTTTTTTTTT	intron_variant					0.758	NA	NA	NA	NA	3	827852	3.62384e-06	0	0	0	16462	0	0	2	24168	0	0	0	15792	0	0	0	25172	0	0	0	31190	0	0	0	2694
6	24515102		C	CTTTTTTTTTTTTTTTTTTTTTTTTTTTTTTTAATTTTTTTTATTTTTTTTTTTTTTTTTT	gnomAD Exomes	PASS	NA	ENST00000357578.8	NM_001080.3	c.727-46_727-45insTTTTTTTTTTTTAATTTTTTTTATTTTTTTTTTTTTTTTTTTTTTTTTTTTTTTTTTTTT		c.727-46_727-45insTTTTTTTTTTTTAATTTTTTTTATTTTTTTTTTTTTTTTTTTTTTTTTTTTTTTTTTTTT	intron_variant					0.758	NA	NA	NA	NA	1	827852	1.20795e-06	0	0	0	16462	0	0	0	24168	0	0	0	15792	0	0	0	25172	0	0	0	31190	0	0	0	2694
6	24515102		C	CTTTTTTTTTTTTTTTTTTTTTTTTTTTTTAATTTTTTTTATTTTTTTTTTTTTTTTTTTTTTTT	gnomAD Exomes	PASS	NA	ENST00000357578.8	NM_001080.3	c.727-46_727-45insTTTTTTTTTTAATTTTTTTTATTTTTTTTTTTTTTTTTTTTTTTTTTTTTTTTTTTTTTTTTTT		c.727-46_727-45insTTTTTTTTTTAATTTTTTTTATTTTTTTTTTTTTTTTTTTTTTTTTTTTTTTTTTTTTTTTTTT	intron_variant					0.758	NA	NA	NA	NA	1	827852	1.20795e-06	0	0	0	16462	0	0	0	24168	0	0	0	15792	0	0	0	25172	0	0	0	31190	0	0	0	2694
6	24515102		C	CTTTTTTTTTTTTTTTTTTTTTTTTTGGTTATTTTTTTTTATTTTTTTTTTTTTTTTTTTT	gnomAD Exomes	PASS	NA	ENST00000357578.8	NM_001080.3	c.727-46_727-45insTTTTTTGGTTATTTTTTTTTATTTTTTTTTTTTTTTTTTTTTTTTTTTTTTTTTTTTTTT		c.727-46_727-45insTTTTTTGGTTATTTTTTTTTATTTTTTTTTTTTTTTTTTTTTTTTTTTTTTTTTTTTTTT	intron_variant					0.758	NA	NA	NA	NA	1	827852	1.20795e-06	0	0	0	16462	0	0	0	24168	0	0	0	15792	0	0	0	25172	0	0	0	31190	0	0	0	2694
6	24515102		C	CTTTTTTTTTTTTTTTTTTTCTGTTTGGTTAATTTTTGGTATATTTTTTT	gnomAD Exomes	PASS	NA	ENST00000357578.8	NM_001080.3	c.727-45_727-44insTGTTTGGTTAATTTTTGGTATATTTTTTTTTTTTTTTTTTTTTTTTTTC		c.727-45_727-44insTGTTTGGTTAATTTTTGGTATATTTTTTTTTTTTTTTTTTTTTTTTTTC	intron_variant					0.758	NA	NA	NA	NA	1	827852	1.20795e-06	0	0	0	16462	0	0	1	24168	0	0	0	15792	0	0	0	25172	0	0	0	31190	0	0	0	2694
6	24515102		C	CTTTTTTTTTTTTTTTTTTTTTGTTTTGTAAATTTTTTTTTTTTTTTTTTTTT	gnomAD Exomes	PASS	NA	ENST00000357578.8	NM_001080.3	c.727-46_727-45insTTGTTTTGTAAATTTTTTTTTTTTTTTTTTTTTTTTTTTTTTTTTTTTTTTT		c.727-46_727-45insTTGTTTTGTAAATTTTTTTTTTTTTTTTTTTTTTTTTTTTTTTTTTTTTTTT	intron_variant					0.758	NA	NA	NA	NA	1	827852	1.20795e-06	0	0	0	16462	0	0	1	24168	0	0	0	15792	0	0	0	25172	0	0	0	31190	0	0	0	2694
6	24515102		C	CTTTTTTTTTTTTTTTTTTTTTGTTTTATTTTTATTTTTTTTTTTTTTTTTTTTTT	gnomAD Exomes	PASS	NA	ENST00000357578.8	NM_001080.3	c.727-46_727-45insTTGTTTTATTTTTATTTTTTTTTTTTTTTTTTTTTTTTTTTTTTTTTTTTTTTTT		c.727-46_727-45insTTGTTTTATTTTTATTTTTTTTTTTTTTTTTTTTTTTTTTTTTTTTTTTTTTTTT	intron_variant					0.758	NA	NA	NA	NA	1	827852	1.20795e-06	0	0	0	16462	0	0	0	24168	0	0	0	15792	0	0	1	25172	0	0	0	31190	0	0	0	2694
6	24515102		C	CTTTTTTTTTTTTTTTTTTTTTGTTTTTTTAATTTTTTCCACATTTTTTTTTTTTTTTTTTTTATTTTTTTTTTTTTTTTTTTTTTT	gnomAD Exomes	PASS	NA	ENST00000357578.8	NM_001080.3	c.727-46_727-45insTTGTTTTTTTAATTTTTTCCACATTTTTTTTTTTTTTTTTTTTATTTTTTTTTTTTTTTTTTTTTTTTTTTTTTTTTTTTTTTTTT		c.727-46_727-45insTTGTTTTTTTAATTTTTTCCACATTTTTTTTTTTTTTTTTTTTATTTTTTTTTTTTTTTTTTTTTTTTTTTTTTTTTTTTTTTTTT	intron_variant					0.758	NA	NA	NA	NA	1	827852	1.20795e-06	0	0	0	16462	0	0	0	24168	0	0	0	15792	0	0	0	25172	0	0	0	31190	0	0	0	2694
6	24515102		C	CTTTTTTTTTTTTTTTTTTTTTGTTTATTTTTTTTTTTTTTTTTTTTTTT	gnomAD Exomes	PASS	NA	ENST00000357578.8	NM_001080.3	c.727-46_727-45insTTGTTTATTTTTTTTTTTTTTTTTTTTTTTTTTTTTTTTTTTTTTTTTT		c.727-46_727-45insTTGTTTATTTTTTTTTTTTTTTTTTTTTTTTTTTTTTTTTTTTTTTTTT	intron_variant					0.758	NA	NA	NA	NA	1	827852	1.20795e-06	0	0	0	16462	0	0	0	24168	0	0	0	15792	0	0	0	25172	0	0	0	31190	0	0	0	2694
6	24515102		C	CTTTTTTTTTTTTTTTTTTTTTTTTTTTTAAATTTTTTTTATTTTTTTTTTT	gnomAD Exomes	PASS	NA	ENST00000357578.8	NM_001080.3	c.727-46_727-45insTTTTTTTTTAAATTTTTTTTATTTTTTTTTTTTTTTTTTTTTTTTTTTTTT		c.727-46_727-45insTTTTTTTTTAAATTTTTTTTATTTTTTTTTTTTTTTTTTTTTTTTTTTTTT	intron_variant					0.758	NA	NA	NA	NA	1	827852	1.20795e-06	0	0	0	16462	0	0	0	24168	0	0	0	15792	0	0	0	25172	0	0	0	31190	0	0	0	2694
6	24515102		C	CTTTTTTTTTTTTTTTTTTTTTTTTTTGTAAATTTTTTGTATTTTTTTTTTTTTTT	gnomAD Exomes	PASS	NA	ENST00000357578.8	NM_001080.3	c.727-46_727-45insTTTTTTTGTAAATTTTTTGTATTTTTTTTTTTTTTTTTTTTTTTTTTTTTTTTTT		c.727-46_727-45insTTTTTTTGTAAATTTTTTGTATTTTTTTTTTTTTTTTTTTTTTTTTTTTTTTTTT	intron_variant					0.758	NA	NA	NA	NA	1	827852	1.20795e-06	0	0	0	16462	0	0	0	24168	0	0	0	15792	0	0	0	25172	0	0	0	31190	0	0	0	2694
6	24515102		C	CTTTTTTTTTTTTTTTTTTTTTTTTTTTTTATTTTTTTTTTTTTTTTTTTTTTTTTTTTTTTTTTTTTTTT	gnomAD Exomes	PASS	NA	ENST00000357578.8	NM_001080.3	c.727-46_727-45insTTTTTTTTTTATTTTTTTTTTTTTTTTTTTTTTTTTTTTTTTTTTTTTTTTTTTTTTTTTTTTTTTTTTT		c.727-46_727-45insTTTTTTTTTTATTTTTTTTTTTTTTTTTTTTTTTTTTTTTTTTTTTTTTTTTTTTTTTTTTTTTTTTTTT	intron_variant					0.758	NA	NA	NA	NA	1	827852	1.20795e-06	0	0	0	16462	0	0	0	24168	0	0	0	15792	0	0	0	25172	0	0	0	31190	0	0	0	2694
6	24515102		C	CTTTTTTTTTTTTTTTTTTTTTTTTTTTTTTATTTTTTTCTATTTTTTTTTTTTTTTT	gnomAD Exomes	PASS	NA	ENST00000357578.8	NM_001080.3	c.727-46_727-45insTTTTTTTTTTTATTTTTTTCTATTTTTTTTTTTTTTTTTTTTTTTTTTTTTTTTTTT		c.727-46_727-45insTTTTTTTTTTTATTTTTTTCTATTTTTTTTTTTTTTTTTTTTTTTTTTTTTTTTTTT	intron_variant					0.758	NA	NA	NA	NA	1	827852	1.20795e-06	0	0	0	16462	0	0	0	24168	0	0	0	15792	0	0	0	25172	0	0	0	31190	0	0	0	2694
6	24515102		C	CTTTTTTTTTTTTTTTTTTTTTTTTTTTTTTTAAATTTTTTTTTTTTTTTTTTTTTTTT	gnomAD Exomes	PASS	NA	ENST00000357578.8	NM_001080.3	c.727-46_727-45insTTTTTTTTTTTTAAATTTTTTTTTTTTTTTTTTTTTTTTTTTTTTTTTTTTTTTTTTT		c.727-46_727-45insTTTTTTTTTTTTAAATTTTTTTTTTTTTTTTTTTTTTTTTTTTTTTTTTTTTTTTTTT	intron_variant					0.758	NA	NA	NA	NA	1	827852	1.20795e-06	0	0	0	16462	0	0	0	24168	0	0	0	15792	0	0	1	25172	0	0	0	31190	0	0	0	2694
6	24515102		C	CTTTTTTTTTTTTTTTTTTTTGTTTTGTTAATTTTTTTGACATTTTTTTTTTTTTTTTTTTTTTT	gnomAD Exomes	PASS	NA	ENST00000357578.8	NM_001080.3	c.727-46_727-45insTGTTTTGTTAATTTTTTTGACATTTTTTTTTTTTTTTTTTTTTTTTTTTTTTTTTTTTTTTTTT		c.727-46_727-45insTGTTTTGTTAATTTTTTTGACATTTTTTTTTTTTTTTTTTTTTTTTTTTTTTTTTTTTTTTTTT	intron_variant					0.758	NA	NA	NA	NA	1	827852	1.20795e-06	0	0	0	16462	0	0	0	24168	0	0	0	15792	0	0	0	25172	0	0	0	31190	0	0	0	2694
6	24515102		C	CTTTTTTTTTTTTTTTTTTTTTTTTTTTTTTTTATTTTTTTTTCTTTTTTTTT	gnomAD Exomes	PASS	NA	ENST00000357578.8	NM_001080.3	c.727-46_727-45insTTTTTTTTTTTTTATTTTTTTTTCTTTTTTTTTTTTTTTTTTTTTTTTTTTT		c.727-46_727-45insTTTTTTTTTTTTTATTTTTTTTTCTTTTTTTTTTTTTTTTTTTTTTTTTTTT	intron_variant					0.758	NA	NA	NA	NA	1	827852	1.20795e-06	0	0	0	16462	0	0	0	24168	0	0	0	15792	0	0	0	25172	0	0	0	31190	0	0	0	2694
6	24515102		C	CTTTTTTTTTTTTTTTTTTTTTTTTTTGTTAATTTTTTGGTCATTTTTTTTTTTTTT	gnomAD Exomes	PASS	NA	ENST00000357578.8	NM_001080.3	c.727-46_727-45insTTTTTTTGTTAATTTTTTGGTCATTTTTTTTTTTTTTTTTTTTTTTTTTTTTTTTT		c.727-46_727-45insTTTTTTTGTTAATTTTTTGGTCATTTTTTTTTTTTTTTTTTTTTTTTTTTTTTTTT	intron_variant					0.758	NA	NA	NA	NA	1	827852	1.20795e-06	0	0	0	16462	0	0	0	24168	0	0	0	15792	0	0	0	25172	0	0	0	31190	0	0	0	2694
6	24515102		C	CTTTTTTTTTTTTTTTTTTTTTTTTTTGTTAATTTTTTTTTATTTTTTTTTTTTT	gnomAD Exomes	PASS	NA	ENST00000357578.8	NM_001080.3	c.727-46_727-45insTTTTTTTGTTAATTTTTTTTTATTTTTTTTTTTTTTTTTTTTTTTTTTTTTTTT		c.727-46_727-45insTTTTTTTGTTAATTTTTTTTTATTTTTTTTTTTTTTTTTTTTTTTTTTTTTTTT	intron_variant					0.758	NA	NA	NA	NA	1	827852	1.20795e-06	0	0	0	16462	0	0	0	24168	0	0	0	15792	0	0	0	25172	0	0	0	31190	0	0	0	2694
6	24515102		C	CTTTTTTTTTTTTTTTTTTTTTTTTTTTTTTATTTTTTTTTTTTTTTTTTTTTTTT	gnomAD Exomes	PASS	NA	ENST00000357578.8	NM_001080.3	c.727-46_727-45insTTTTTTTTTTTATTTTTTTTTTTTTTTTTTTTTTTTTTTTTTTTTTTTTTTTTTT		c.727-46_727-45insTTTTTTTTTTTATTTTTTTTTTTTTTTTTTTTTTTTTTTTTTTTTTTTTTTTTTT	intron_variant					0.758	NA	NA	NA	NA	1	827850	1.20795e-06	0	0	0	16462	0	0	0	24168	0	0	0	15792	0	0	0	25172	0	0	0	31190	0	0	0	2694
6	24515102		C	CTTTTTTTTTTTTTTTTTTTTCTTTTGGTAAATTTTTTTCTTATTTTTTTTTTTTTTTTTTTTTTTT	gnomAD Exomes	PASS	NA	ENST00000357578.8	NM_001080.3	c.727-46_727-45insTCTTTTGGTAAATTTTTTTCTTATTTTTTTTTTTTTTTTTTTTTTTTTTTTTTTTTTTTTTTTTTT		c.727-46_727-45insTCTTTTGGTAAATTTTTTTCTTATTTTTTTTTTTTTTTTTTTTTTTTTTTTTTTTTTTTTTTTTTT	intron_variant					0.758	NA	NA	NA	NA	1	827852	1.20795e-06	0	0	0	16462	0	0	0	24168	0	0	0	15792	0	0	0	25172	0	0	0	31190	0	0	0	2694
6	24515102	rs4646842	CTTTT	C	gnomAD Exomes,gnomAD Genomes	PASS	PASS	ENST00000357578.8	NM_001080.3	c.727-49_727-46del		c.727-49_727-46del	intron_variant					0.759	0.05	0	0	0	1094	928186	0.00117864	0	0	28	42262	0	0	35	34360	0	0	22	18348	0	0	54	28728	0	0	46	36722	0	0	5	2844
6	24515108	rs1328751672	T	C	gnomAD Exomes	PASS	NA	ENST00000357578.8	NM_001080.3	c.727-59T>C		c.727-59T>C	intron_variant					0.761	0.03	0	0	0	12	1319190	9.09649e-06	0	0	0	27242	0	0	0	31924	0	0	0	22778	0	0	0	35780	0	0	0	42674	0	0	0	4792
6	24522932	rs770822292	A	AT	gnomAD Exomes	PASS	NA	ENST00000357578.8	NM_001080.3	c.1173+8dup		c.1173+8dup	splice_region_variant	Likely benign		1572701		0.762	0	0	0	0	25	1399618	1.7862e-05	0	0	0	31764	0	0	0	42860	0	0	0	23776	0	0	0	34874	0	0	0	47058	0	0	0	5410
6	24515318	rs377488045	A	T	gnomAD Exomes,gnomAD Genomes	PASS	PASS	ENST00000357578.8	NM_001080.3	c.870+8A>T		c.870+8A>T	splice_region_variant					0.764	0	0	0	0	2	780410	2.56276e-06	0	0	2	59030	0	0	0	58984	0	0	0	24450	0	0	0	41234	0	0	0	63530	0	0	0	4462
6	24522709		C	A	gnomAD Exomes	PASS	NA	ENST00000357578.8	NM_001080.3	c.1015-58C>A		c.1015-58C>A	intron_variant					0.768	0	0	0	0	1	1445266	6.91914e-07	0	0	0	33128	0	0	0	44594	0	0	0	25990	0	0	0	39510	0	0	0	53114	0	0	0	5686
6	24527973		C	G	gnomAD Exomes	PASS	NA	ENST00000357578.8	NM_001080.3	c.1174-24C>G		c.1174-24C>G	intron_variant					0.769	0.03	0.01	0	0	1	1460698	6.84604e-07	0	0	0	33454	0	0	0	44706	0	0	0	26108	0	0	0	39658	0	0	0	53316	0	0	0	5766
6	24515102		C	CTTTTTTTTTTTTTTTTTTTCTTTTGGTTAATTTTTTGCTCATTTTTTT	gnomAD Exomes	PASS	NA	ENST00000357578.8	NM_001080.3	c.727-45_727-44insTTTTGGTTAATTTTTTGCTCATTTTTTTTTTTTTTTTTTTTTTTTTTC		c.727-45_727-44insTTTTGGTTAATTTTTTGCTCATTTTTTTTTTTTTTTTTTTTTTTTTTC	intron_variant					0.774	NA	NA	NA	NA	1	827852	1.20795e-06	0	0	0	16462	0	0	0	24168	0	0	0	15792	0	0	0	25172	0	0	0	31190	0	0	0	2694
6	24515102		C	CTTTTTTTTTTTTTTTTTTTTTGTTTATTTTTTTTTTTTTTTTTTTTTT	gnomAD Exomes	PASS	NA	ENST00000357578.8	NM_001080.3	c.727-46_727-45insTTGTTTATTTTTTTTTTTTTTTTTTTTTTTTTTTTTTTTTTTTTTTTT		c.727-46_727-45insTTGTTTATTTTTTTTTTTTTTTTTTTTTTTTTTTTTTTTTTTTTTTTT	intron_variant					0.774	NA	NA	NA	NA	1	827852	1.20795e-06	0	0	0	16462	0	0	0	24168	0	0	0	15792	0	0	0	25172	0	0	0	31190	0	0	0	2694
6	24515102		C	CTTTTTTTTTTTTTTTTTTTTTGTTTTGTTTGTTTTTTTTTTCTTTTTT	gnomAD Exomes	PASS	NA	ENST00000357578.8	NM_001080.3	c.727-46_727-45insTTGTTTTGTTTGTTTTTTTTTTCTTTTTTTTTTTTTTTTTTTTTTTTT		c.727-46_727-45insTTGTTTTGTTTGTTTTTTTTTTCTTTTTTTTTTTTTTTTTTTTTTTTT	intron_variant					0.774	NA	NA	NA	NA	1	827852	1.20795e-06	0	0	0	16462	0	0	0	24168	0	0	0	15792	0	0	0	25172	0	0	0	31190	0	0	0	2694
6	24515102		C	CTTTTTTTTTTTTTTTTTTTGTTTTTTTTTTTTTTTTTTTTTTTTTTTT	gnomAD Exomes	PASS	NA	ENST00000357578.8	NM_001080.3	c.727-46_727-45insGTTTTTTTTTTTTTTTTTTTTTTTTTTTTTTTTTTTTTTTTTTTTTTT		c.727-46_727-45insGTTTTTTTTTTTTTTTTTTTTTTTTTTTTTTTTTTTTTTTTTTTTTTT	intron_variant					0.774	NA	NA	NA	NA	1	827852	1.20795e-06	0	0	0	16462	0	0	0	24168	0	0	0	15792	0	0	0	25172	0	0	0	31190	0	0	0	2694
6	24515102		C	CTTTTTTTTTTTTTTTTTTTTGTTTGTTAATTTTTTTTTTTTTTTTTTT	gnomAD Exomes	PASS	NA	ENST00000357578.8	NM_001080.3	c.727-46_727-45insTGTTTGTTAATTTTTTTTTTTTTTTTTTTTTTTTTTTTTTTTTTTTTT		c.727-46_727-45insTGTTTGTTAATTTTTTTTTTTTTTTTTTTTTTTTTTTTTTTTTTTTTT	intron_variant					0.774	NA	NA	NA	NA	1	827852	1.20795e-06	0	0	0	16462	0	0	0	24168	0	0	0	15792	0	0	0	25172	0	0	0	31190	0	0	0	2694
6	24515102		C	CTTTTTTTTTTTTTTTTTTTTTTTTTTTGTTATTTTTTTTTTCTTTTTT	gnomAD Exomes	PASS	NA	ENST00000357578.8	NM_001080.3	c.727-46_727-45insTTTTTTTTGTTATTTTTTTTTTCTTTTTTTTTTTTTTTTTTTTTTTTT		c.727-46_727-45insTTTTTTTTGTTATTTTTTTTTTCTTTTTTTTTTTTTTTTTTTTTTTTT	intron_variant					0.774	NA	NA	NA	NA	1	827852	1.20795e-06	0	0	0	16462	0	0	0	24168	0	0	0	15792	0	0	0	25172	0	0	0	31190	0	0	0	2694
6	24515102		C	CTTTTTTTTTTTTTTTTTTTTAGTTTGGTAAATTGTTTGCATATTTTTT	gnomAD Exomes	PASS	NA	ENST00000357578.8	NM_001080.3	c.727-46_727-45insTAGTTTGGTAAATTGTTTGCATATTTTTTTTTTTTTTTTTTTTTTTTT		c.727-46_727-45insTAGTTTGGTAAATTGTTTGCATATTTTTTTTTTTTTTTTTTTTTTTTT	intron_variant					0.774	NA	NA	NA	NA	1	827852	1.20795e-06	0	0	0	16462	0	0	0	24168	0	0	0	15792	0	0	0	25172	0	0	0	31190	0	0	0	2694
6	24515102		C	CTTTTTTTTTTTTTTTTTTTTTTTTTGTTTAATTTTTTAGAGTTTTTTT	gnomAD Exomes	PASS	NA	ENST00000357578.8	NM_001080.3	c.727-46_727-45insTTTTTTGTTTAATTTTTTAGAGTTTTTTTTTTTTTTTTTTTTTTTTTT		c.727-46_727-45insTTTTTTGTTTAATTTTTTAGAGTTTTTTTTTTTTTTTTTTTTTTTTTT	intron_variant					0.774	NA	NA	NA	NA	1	827852	1.20795e-06	0	0	0	16462	0	0	0	24168	0	0	0	15792	0	0	0	25172	0	0	0	31190	0	0	0	2694
6	24515102		C	CTTTTTTTTTTTTTTTTTTTTTTTTTTGGTAAATTTTTTCCTCTTTTTT	gnomAD Exomes	PASS	NA	ENST00000357578.8	NM_001080.3	c.727-46_727-45insTTTTTTTGGTAAATTTTTTCCTCTTTTTTTTTTTTTTTTTTTTTTTTT		c.727-46_727-45insTTTTTTTGGTAAATTTTTTCCTCTTTTTTTTTTTTTTTTTTTTTTTTT	intron_variant					0.774	NA	NA	NA	NA	1	827852	1.20795e-06	0	0	0	16462	0	0	0	24168	0	0	0	15792	0	0	0	25172	0	0	0	31190	0	0	0	2694
6	24515102		C	CTTTTTTTTTTTTTTTTTTTTTTTTTTTTATTTTTTTTTTTTTTTTTTT	gnomAD Exomes	PASS	NA	ENST00000357578.8	NM_001080.3	c.727-46_727-45insTTTTTTTTTATTTTTTTTTTTTTTTTTTTTTTTTTTTTTTTTTTTTTT		c.727-46_727-45insTTTTTTTTTATTTTTTTTTTTTTTTTTTTTTTTTTTTTTTTTTTTTTT	intron_variant					0.774	NA	NA	NA	NA	2	827852	2.41589e-06	0	0	0	16462	0	0	0	24168	0	0	0	15792	0	0	0	25172	0	0	0	31190	0	0	0	2694
6	24515102		C	CTTTTTTTTTTTTTTTTTTTTTTTTTTTTTTTTTAATTTTTTTTTTTTT	gnomAD Exomes	PASS	NA	ENST00000357578.8	NM_001080.3	c.727-46_727-45insTTTTTTTTTTTTTTAATTTTTTTTTTTTTTTTTTTTTTTTTTTTTTTT		c.727-46_727-45insTTTTTTTTTTTTTTAATTTTTTTTTTTTTTTTTTTTTTTTTTTTTTTT	intron_variant					0.774	NA	NA	NA	NA	1	827852	1.20795e-06	0	0	0	16462	0	0	0	24168	0	0	0	15792	0	0	0	25172	0	0	0	31190	0	0	0	2694
6	24515102		C	CTTTTTTTTTTTTTTTTTTTTTTTTTTTTTTTTTTTTTTTCTTTTTTTT	gnomAD Exomes	PASS	NA	ENST00000357578.8	NM_001080.3	c.727-46_727-45insTTTTTTTTTTTTTTTTTTTTCTTTTTTTTTTTTTTTTTTTTTTTTTTT		c.727-46_727-45insTTTTTTTTTTTTTTTTTTTTCTTTTTTTTTTTTTTTTTTTTTTTTTTT	intron_variant					0.774	NA	NA	NA	NA	2	827852	2.41589e-06	0	0	0	16462	0	0	0	24168	0	0	0	15792	0	0	0	25172	0	0	0	31190	0	0	0	2694
6	24515102		C	CTTTTTTTTTTTTTTTTTTTTGTTTTTTTTTTTTTTTTTTTTTTTTTTT	gnomAD Exomes	PASS	NA	ENST00000357578.8	NM_001080.3	c.727-46_727-45insTGTTTTTTTTTTTTTTTTTTTTTTTTTTTTTTTTTTTTTTTTTTTTTT		c.727-46_727-45insTGTTTTTTTTTTTTTTTTTTTTTTTTTTTTTTTTTTTTTTTTTTTTTT	intron_variant					0.774	NA	NA	NA	NA	1	827852	1.20795e-06	0	0	0	16462	0	0	0	24168	0	0	0	15792	0	0	1	25172	0	0	0	31190	0	0	0	2694
6	24515102		C	CTTTTTTTTTTTTTTTTTTTTTTTTTTTTTTTTTTTTTTTTTTTTTTTT	gnomAD Exomes	PASS	NA	ENST00000357578.8	NM_001080.3	c.727-46_727-45insTTTTTTTTTTTTTTTTTTTTTTTTTTTTTTTTTTTTTTTTTTTTTTTT		c.727-46_727-45insTTTTTTTTTTTTTTTTTTTTTTTTTTTTTTTTTTTTTTTTTTTTTTTT	intron_variant					0.774	NA	NA	NA	NA	1	827852	1.20795e-06	0	0	0	16462	0	0	0	24168	0	0	1	15792	0	0	0	25172	0	0	0	31190	0	0	0	2694
6	24515102		C	CTTTTTTTTTTTTTTTTTTTTTTTTTTTTTTTAATTTTTTTTTTTTTTT	gnomAD Exomes	PASS	NA	ENST00000357578.8	NM_001080.3	c.727-46_727-45insTTTTTTTTTTTTAATTTTTTTTTTTTTTTTTTTTTTTTTTTTTTTTTT		c.727-46_727-45insTTTTTTTTTTTTAATTTTTTTTTTTTTTTTTTTTTTTTTTTTTTTTTT	intron_variant					0.774	NA	NA	NA	NA	1	827852	1.20795e-06	0	0	0	16462	0	0	0	24168	0	0	0	15792	0	0	0	25172	0	0	0	31190	0	0	0	2694
6	24515102		C	CTTTTTTTTTTTTTTTTTTTTTTTTTTTTAATTTTTTTTTTTTTTTTTT	gnomAD Exomes	PASS	NA	ENST00000357578.8	NM_001080.3	c.727-46_727-45insTTTTTTTTTAATTTTTTTTTTTTTTTTTTTTTTTTTTTTTTTTTTTTT		c.727-46_727-45insTTTTTTTTTAATTTTTTTTTTTTTTTTTTTTTTTTTTTTTTTTTTTTT	intron_variant					0.774	NA	NA	NA	NA	1	827852	1.20795e-06	0	0	0	16462	0	0	0	24168	0	0	0	15792	0	0	0	25172	0	0	0	31190	0	0	0	2694
6	24515102		C	CTTTTTTTTTTTTTTTTTTTTTTTTTTTTTTTAAATTTTTTCTTTTTTT	gnomAD Exomes	PASS	NA	ENST00000357578.8	NM_001080.3	c.727-46_727-45insTTTTTTTTTTTTAAATTTTTTCTTTTTTTTTTTTTTTTTTTTTTTTTT		c.727-46_727-45insTTTTTTTTTTTTAAATTTTTTCTTTTTTTTTTTTTTTTTTTTTTTTTT	intron_variant					0.774	NA	NA	NA	NA	1	827850	1.20795e-06	0	0	1	16462	0	0	0	24168	0	0	0	15790	0	0	0	25172	0	0	0	31190	0	0	0	2694
6	24515102		C	CTTTTTTTTTTTTTTTTTTTTTTTTTTTTTTAATTTTTTGTTTTTTTTT	gnomAD Exomes	PASS	NA	ENST00000357578.8	NM_001080.3	c.727-46_727-45insTTTTTTTTTTTAATTTTTTGTTTTTTTTTTTTTTTTTTTTTTTTTTTT		c.727-46_727-45insTTTTTTTTTTTAATTTTTTGTTTTTTTTTTTTTTTTTTTTTTTTTTTT	intron_variant					0.774	NA	NA	NA	NA	1	827852	1.20795e-06	0	0	0	16462	0	0	0	24168	0	0	0	15792	0	0	0	25172	0	0	0	31190	0	0	0	2694
6	24515102		C	CTTTTTTTTTTTTTTTTTTTCTGTTTGTTAAATTTTTGTTCCATTTTTT	gnomAD Exomes	PASS	NA	ENST00000357578.8	NM_001080.3	c.727-45_727-44insTGTTTGTTAAATTTTTGTTCCATTTTTTTTTTTTTTTTTTTTTTTTTC		c.727-45_727-44insTGTTTGTTAAATTTTTGTTCCATTTTTTTTTTTTTTTTTTTTTTTTTC	intron_variant					0.774	NA	NA	NA	NA	1	827852	1.20795e-06	0	0	0	16462	0	0	0	24168	0	0	0	15792	0	0	0	25172	0	0	0	31190	0	0	0	2694
6	24515102		C	CTTTTTTTTTTTTTTTTTTTTTGTTTTGTTATTTTTTTGCACCTTTTTT	gnomAD Exomes	PASS	NA	ENST00000357578.8	NM_001080.3	c.727-46_727-45insTTGTTTTGTTATTTTTTTGCACCTTTTTTTTTTTTTTTTTTTTTTTTT		c.727-46_727-45insTTGTTTTGTTATTTTTTTGCACCTTTTTTTTTTTTTTTTTTTTTTTTT	intron_variant					0.774	NA	NA	NA	NA	1	827852	1.20795e-06	0	0	0	16462	0	0	0	24168	0	0	0	15792	0	0	0	25172	0	0	0	31190	0	0	0	2694
6	24520603		A	ATGTG	gnomAD Exomes	PASS	NA	ENST00000357578.8	NM_001080.3	c.1014+70_1014+73dup		c.1014+70_1014+73dup	intron_variant					0.774	NA	NA	NA	NA	1	1432744	6.97961e-07	0	0	0	32792	0	0	0	42928	0	0	0	25624	0	0	0	38768	0	0	0	52000	0	0	0	4640
6	24527980		TC	T	gnomAD Exomes	PASS	NA	ENST00000357578.8	NM_001080.3	c.1174-16del		c.1174-16del	intron_variant					0.777	0	0	0	0	1	1461336	6.84305e-07	0	0	0	33470	0	0	0	44712	0	0	0	26126	0	0	0	39684	0	0	0	53366	0	0	0	5766
6	24515097		C	CTTTTATTTTTTTTTTTT	gnomAD Exomes	PASS	NA	ENST00000357578.8	NM_001080.3	c.727-66_727-65insATTTTTTTTTTTTTTTT		c.727-66_727-65insATTTTTTTTTTTTTTTT	intron_variant					0.779	NA	NA	NA	NA	1	1201564	8.32249e-07	0	0	0	25124	0	0	0	32566	0	0	0	22604	0	0	0	35396	0	0	0	44716	0	0	0	4676
6	24504812		T	G	gnomAD Exomes	PASS	NA	ENST00000357578.8	NM_001080.3	c.610-57T>G		c.610-57T>G	intron_variant					0.787	0	0	0	0	1	1363720	7.33288e-07	0	0	0	31458	0	0	0	44578	0	0	0	25502	0	0	0	39180	0	0	0	53326	0	0	0	5558
6	24515102		C	CTTTTTTTTTTTTTTTTTTTTTGTTTTGTTAATTTTTTTGACCTTTTT	gnomAD Exomes	PASS	NA	ENST00000357578.8	NM_001080.3	c.727-46_727-45insTTGTTTTGTTAATTTTTTTGACCTTTTTTTTTTTTTTTTTTTTTTTT		c.727-46_727-45insTTGTTTTGTTAATTTTTTTGACCTTTTTTTTTTTTTTTTTTTTTTTT	intron_variant					0.79	NA	NA	NA	NA	1	827852	1.20795e-06	0	0	0	16462	0	0	0	24168	0	0	0	15792	0	0	0	25172	0	0	0	31190	0	0	0	2694
6	24515102		C	CTTTTTTTTTTTTTTTTTTTTTGTTTTTTTTTTTTTTTTTCTTTTTTT	gnomAD Exomes	PASS	NA	ENST00000357578.8	NM_001080.3	c.727-46_727-45insTTGTTTTTTTTTTTTTTTTTCTTTTTTTTTTTTTTTTTTTTTTTTTT		c.727-46_727-45insTTGTTTTTTTTTTTTTTTTTCTTTTTTTTTTTTTTTTTTTTTTTTTT	intron_variant					0.79	NA	NA	NA	NA	1	827852	1.20795e-06	0	0	0	16462	0	0	0	24168	0	0	0	15792	0	0	0	25172	0	0	0	31190	0	0	0	2694
6	24515102		C	CTTTTTTTTTTTTTTTTTTTTGTTTTTTAAATTTTTTTTTCTTTTTTT	gnomAD Exomes	PASS	NA	ENST00000357578.8	NM_001080.3	c.727-46_727-45insTGTTTTTTAAATTTTTTTTTCTTTTTTTTTTTTTTTTTTTTTTTTTT		c.727-46_727-45insTGTTTTTTAAATTTTTTTTTCTTTTTTTTTTTTTTTTTTTTTTTTTT	intron_variant					0.79	NA	NA	NA	NA	1	827852	1.20795e-06	0	0	0	16462	0	0	0	24168	0	0	0	15792	0	0	0	25172	0	0	0	31190	0	0	0	2694
6	24515102		C	CTTTTTTTTTTTTTTTTTTTTGTTTTGTTAATTTTTTTGTCTCTTTTT	gnomAD Exomes	PASS	NA	ENST00000357578.8	NM_001080.3	c.727-46_727-45insTGTTTTGTTAATTTTTTTGTCTCTTTTTTTTTTTTTTTTTTTTTTTT		c.727-46_727-45insTGTTTTGTTAATTTTTTTGTCTCTTTTTTTTTTTTTTTTTTTTTTTT	intron_variant					0.79	NA	NA	NA	NA	1	827852	1.20795e-06	0	0	0	16462	0	0	0	24168	0	0	0	15792	0	0	0	25172	0	0	0	31190	0	0	0	2694
6	24515102		C	CTTTTTTTTTTTTTTTTTTTTTGTTTAGTTTTTTTTTTTTTTTTTTTT	gnomAD Exomes	PASS	NA	ENST00000357578.8	NM_001080.3	c.727-46_727-45insTTGTTTAGTTTTTTTTTTTTTTTTTTTTTTTTTTTTTTTTTTTTTTT		c.727-46_727-45insTTGTTTAGTTTTTTTTTTTTTTTTTTTTTTTTTTTTTTTTTTTTTTT	intron_variant					0.79	NA	NA	NA	NA	1	827852	1.20795e-06	0	0	0	16462	0	0	1	24168	0	0	0	15792	0	0	0	25172	0	0	0	31190	0	0	0	2694
6	24515102		C	CTTTTTTTTTTTTTTTTTTTTTTTTTTTTTATTTTTTTTTTTATTTTT	gnomAD Exomes	PASS	NA	ENST00000357578.8	NM_001080.3	c.727-46_727-45insTTTTTTTTTTATTTTTTTTTTTATTTTTTTTTTTTTTTTTTTTTTTT		c.727-46_727-45insTTTTTTTTTTATTTTTTTTTTTATTTTTTTTTTTTTTTTTTTTTTTT	intron_variant					0.79	NA	NA	NA	NA	1	827852	1.20795e-06	0	0	0	16462	0	0	0	24168	0	0	0	15792	0	0	0	25172	0	0	0	31190	0	0	0	2694
6	24515102		C	CTTTTTTTTTTTTTTTTTTTTTTTTTTAAATTTTTTTTTCTTTTTTTT	gnomAD Exomes	PASS	NA	ENST00000357578.8	NM_001080.3	c.727-46_727-45insTTTTTTTAAATTTTTTTTTCTTTTTTTTTTTTTTTTTTTTTTTTTTT		c.727-46_727-45insTTTTTTTAAATTTTTTTTTCTTTTTTTTTTTTTTTTTTTTTTTTTTT	intron_variant					0.79	NA	NA	NA	NA	1	827852	1.20795e-06	0	0	0	16462	0	0	1	24168	0	0	0	15792	0	0	0	25172	0	0	0	31190	0	0	0	2694
6	24515102		C	CTTTTTTTTTTTTTTTTTTTTTTTTGTTTTTTTTTTTTTTTTTTTTTT	gnomAD Exomes	PASS	NA	ENST00000357578.8	NM_001080.3	c.727-46_727-45insTTTTTGTTTTTTTTTTTTTTTTTTTTTTTTTTTTTTTTTTTTTTTTT		c.727-46_727-45insTTTTTGTTTTTTTTTTTTTTTTTTTTTTTTTTTTTTTTTTTTTTTTT	intron_variant					0.79	NA	NA	NA	NA	1	827852	1.20795e-06	0	0	0	16462	0	0	0	24168	0	0	0	15792	0	0	0	25172	0	0	0	31190	0	0	0	2694
6	24515102		C	CTTTTTTTTTTTTTTTTTCTTTTTTGTAAATTTTTGCCACATTTTTTT	gnomAD Exomes	PASS	NA	ENST00000357578.8	NM_001080.3	c.727-48_727-47insCTTTTTTGTAAATTTTTGCCACATTTTTTTTTTTTTTTTTTTTTTTT		c.727-48_727-47insCTTTTTTGTAAATTTTTGCCACATTTTTTTTTTTTTTTTTTTTTTTT	intron_variant					0.79	NA	NA	NA	NA	1	827852	1.20795e-06	0	0	0	16462	0	0	0	24168	0	0	0	15792	0	0	1	25172	0	0	0	31190	0	0	0	2694
6	24515102		C	CTTTTTTTTTTTTTTTTTTTTTTTTTTTTAATTTTTTTTTTTTTTTTT	gnomAD Exomes	PASS	NA	ENST00000357578.8	NM_001080.3	c.727-46_727-45insTTTTTTTTTAATTTTTTTTTTTTTTTTTTTTTTTTTTTTTTTTTTTT		c.727-46_727-45insTTTTTTTTTAATTTTTTTTTTTTTTTTTTTTTTTTTTTTTTTTTTTT	intron_variant					0.79	NA	NA	NA	NA	1	827852	1.20795e-06	0	0	0	16462	0	0	0	24168	0	0	0	15792	0	0	0	25172	0	0	0	31190	0	0	0	2694
6	24515102		C	CTTTTTTTTTTTTTTTTTTTTTTTTTTTTTAATTTTTTTTTCTTTTTT	gnomAD Exomes	PASS	NA	ENST00000357578.8	NM_001080.3	c.727-46_727-45insTTTTTTTTTTAATTTTTTTTTCTTTTTTTTTTTTTTTTTTTTTTTTT		c.727-46_727-45insTTTTTTTTTTAATTTTTTTTTCTTTTTTTTTTTTTTTTTTTTTTTTT	intron_variant					0.79	NA	NA	NA	NA	1	827852	1.20795e-06	0	0	0	16462	0	0	0	24168	0	0	0	15792	0	0	0	25172	0	0	0	31190	0	0	0	2694
6	24515102	rs4646842	C	CTTTTTTTTTTTTTTTTTTTTTGTTTGTTATATTTTTTTTCTCTTTTT	gnomAD Genomes	NA	PASS	ENST00000357578.8	NM_001080.3	c.727-46_727-45insTTGTTTGTTATATTTTTTTTCTCTTTTTTTTTTTTTTTTTTTTTTTT		c.727-46_727-45insTTGTTTGTTATATTTTTTTTCTCTTTTTTTTTTTTTTTTTTTTTTTT	intron_variant					0.79	NA	NA	NA	NA	1	104212	9.59582e-06	0	0	0	25862	0	0	0	10318	0	0	0	2624	0	0	0	3738	0	0	0	5736	0	0	0	160
6	24515102		C	CTTTTTTTTTTTTTTTTTTTTTTTTTTTTTTTTTTTTTTTTTTTTTTT	gnomAD Exomes	PASS	NA	ENST00000357578.8	NM_001080.3	c.727-46_727-45insTTTTTTTTTTTTTTTTTTTTTTTTTTTTTTTTTTTTTTTTTTTTTTT		c.727-46_727-45insTTTTTTTTTTTTTTTTTTTTTTTTTTTTTTTTTTTTTTTTTTTTTTT	intron_variant					0.79	NA	NA	NA	NA	2	827852	2.41589e-06	0	0	0	16462	0	0	0	24168	0	0	0	15792	0	0	0	25172	0	0	0	31190	0	0	0	2694
6	24515102		C	CTTTTTTTTTTTTTTTTTTCTTTTTTGTTATTTTTTTTTTTTTTTTTT	gnomAD Exomes	PASS	NA	ENST00000357578.8	NM_001080.3	c.727-47_727-46insCTTTTTTGTTATTTTTTTTTTTTTTTTTTTTTTTTTTTTTTTTTTTT		c.727-47_727-46insCTTTTTTGTTATTTTTTTTTTTTTTTTTTTTTTTTTTTTTTTTTTTT	intron_variant					0.79	NA	NA	NA	NA	1	827852	1.20795e-06	0	0	0	16462	0	0	0	24168	0	0	0	15792	0	0	0	25172	0	0	0	31190	0	0	0	2694
6	24515102		C	CTTTTTTTTTTTTTTTTTTTTTTTTTTTTTATTTTTTTTTTTTTTTTT	gnomAD Exomes	PASS	NA	ENST00000357578.8	NM_001080.3	c.727-46_727-45insTTTTTTTTTTATTTTTTTTTTTTTTTTTTTTTTTTTTTTTTTTTTTT		c.727-46_727-45insTTTTTTTTTTATTTTTTTTTTTTTTTTTTTTTTTTTTTTTTTTTTTT	intron_variant					0.79	NA	NA	NA	NA	1	827850	1.20795e-06	0	0	0	16462	0	0	0	24168	0	0	0	15792	0	0	0	25172	0	0	0	31190	0	0	0	2694
6	24515102		C	CTTTTTTTTTTTTTTTTTTTTTTTTTTTTTTATTTTTTTTTTTTTTTT	gnomAD Exomes	PASS	NA	ENST00000357578.8	NM_001080.3	c.727-46_727-45insTTTTTTTTTTTATTTTTTTTTTTTTTTTTTTTTTTTTTTTTTTTTTT		c.727-46_727-45insTTTTTTTTTTTATTTTTTTTTTTTTTTTTTTTTTTTTTTTTTTTTTT	intron_variant					0.79	NA	NA	NA	NA	1	827852	1.20795e-06	0	0	0	16462	0	0	0	24168	0	0	1	15792	0	0	0	25172	0	0	0	31190	0	0	0	2694
6	24515102		C	CTTTTTTTTTTTTTTTTTTTTTTTTTTGTAAATTTTTTTTTCTTTTTT	gnomAD Exomes	PASS	NA	ENST00000357578.8	NM_001080.3	c.727-46_727-45insTTTTTTTGTAAATTTTTTTTTCTTTTTTTTTTTTTTTTTTTTTTTTT		c.727-46_727-45insTTTTTTTGTAAATTTTTTTTTCTTTTTTTTTTTTTTTTTTTTTTTTT	intron_variant					0.79	NA	NA	NA	NA	1	827852	1.20795e-06	0	0	0	16462	0	0	0	24168	0	0	0	15792	0	0	1	25172	0	0	0	31190	0	0	0	2694
6	24515102		C	CTTTTTTTTTTTTTTTTTTTTCTTTTTGGTAAATTTTTGTTTCTTTTT	gnomAD Exomes	PASS	NA	ENST00000357578.8	NM_001080.3	c.727-46_727-45insTCTTTTTGGTAAATTTTTGTTTCTTTTTTTTTTTTTTTTTTTTTTTT		c.727-46_727-45insTCTTTTTGGTAAATTTTTGTTTCTTTTTTTTTTTTTTTTTTTTTTTT	intron_variant					0.79	NA	NA	NA	NA	1	827852	1.20795e-06	0	0	0	16462	0	0	0	24168	0	0	0	15792	0	0	0	25172	0	0	0	31190	0	0	0	2694
6	24515102		C	CTTTTTTTTTTTTTTTTTTTTTTTTTTTATTTTTTTTTTTTTTTTTTT	gnomAD Exomes	PASS	NA	ENST00000357578.8	NM_001080.3	c.727-46_727-45insTTTTTTTTATTTTTTTTTTTTTTTTTTTTTTTTTTTTTTTTTTTTTT		c.727-46_727-45insTTTTTTTTATTTTTTTTTTTTTTTTTTTTTTTTTTTTTTTTTTTTTT	intron_variant					0.79	NA	NA	NA	NA	1	827852	1.20795e-06	0	0	0	16462	0	0	0	24168	0	0	0	15792	0	0	0	25172	0	0	0	31190	0	0	0	2694
6	24515304	rs1409307645	A	T	gnomAD Exomes	PASS	NA	ENST00000357578.8	NM_001080.3	p.Thr288Thr	p.Thr288Thr	c.864A>T	synonymous_variant					0.796	0	0	0	0	1	628684	1.59062e-06	0	0	0	17692	0	0	0	43732	0	0	0	20980	0	0	0	36054	0	0	1	53112	0	0	0	4146
6	24515102	rs4646842	CTTT	C	gnomAD Exomes	PASS	NA	ENST00000357578.8	NM_001080.3	c.727-48_727-46del		c.727-48_727-46del	intron_variant					0.798	0.08	0	0	0	6983	813906	0.00857962	0	0	162	16216	0	0	258	23628	0	0	155	15486	0	0	350	24574	0	0	310	30558	0	0	26	2654
6	24515368		GT	G	gnomAD Exomes	PASS	NA	ENST00000357578.8	NM_001080.3	c.870+60del		c.870+60del	intron_variant					0.803	0	0	0	0	1	805110	1.24207e-06	0	0	0	15118	0	0	0	950	0	0	0	4976	0	0	0	3480	0	0	0	270	0	0	0	1562
6	24504799	rs1759305513	A	G	gnomAD Exomes	PASS	NA	ENST00000357578.8	NM_001080.3	c.610-70A>G		c.610-70A>G	intron_variant					0.805	0	0	0	0	1	1297288	7.70839e-07	0	0	0	30084	0	0	0	44514	0	0	0	25154	0	0	0	38874	0	0	0	53272	0	0	0	5466
6	24515102		C	CTTTTTTTTTTTTTTTTTTTTTTTTTTTTTAATTTTTTGTTTTTTTT	gnomAD Exomes	PASS	NA	ENST00000357578.8	NM_001080.3	c.727-46_727-45insTTTTTTTTTTAATTTTTTGTTTTTTTTTTTTTTTTTTTTTTTTTTT		c.727-46_727-45insTTTTTTTTTTAATTTTTTGTTTTTTTTTTTTTTTTTTTTTTTTTTT	intron_variant					0.806	NA	NA	NA	NA	1	827852	1.20795e-06	0	0	0	16462	0	0	0	24168	0	0	0	15792	0	0	0	25172	0	0	0	31190	0	0	0	2694
6	24515102		C	CTTTTTTTTTTTTTTTTTTTTTTTTTTTTATTTTTTTTTTTTTTTTT	gnomAD Exomes	PASS	NA	ENST00000357578.8	NM_001080.3	c.727-46_727-45insTTTTTTTTTATTTTTTTTTTTTTTTTTTTTTTTTTTTTTTTTTTTT		c.727-46_727-45insTTTTTTTTTATTTTTTTTTTTTTTTTTTTTTTTTTTTTTTTTTTTT	intron_variant					0.806	NA	NA	NA	NA	1	827852	1.20795e-06	0	0	0	16462	0	0	0	24168	0	0	0	15792	0	0	0	25172	0	0	0	31190	0	0	0	2694
6	24515102		C	CTTTTTTTTTTTTTTTTTTTTTTTTTTTTTAATTTTTTTTTTTTTTT	gnomAD Exomes	PASS	NA	ENST00000357578.8	NM_001080.3	c.727-46_727-45insTTTTTTTTTTAATTTTTTTTTTTTTTTTTTTTTTTTTTTTTTTTTT		c.727-46_727-45insTTTTTTTTTTAATTTTTTTTTTTTTTTTTTTTTTTTTTTTTTTTTT	intron_variant					0.806	NA	NA	NA	NA	1	827852	1.20795e-06	0	0	0	16462	0	0	0	24168	0	0	1	15792	0	0	0	25172	0	0	0	31190	0	0	0	2694
6	24515102		C	CTTTTTTTTTTTTTTTTTTTTTTATTTTTTTTTTTTTTTTTTTTTTT	gnomAD Exomes	PASS	NA	ENST00000357578.8	NM_001080.3	c.727-46_727-45insTTTATTTTTTTTTTTTTTTTTTTTTTTTTTTTTTTTTTTTTTTTTT		c.727-46_727-45insTTTATTTTTTTTTTTTTTTTTTTTTTTTTTTTTTTTTTTTTTTTTT	intron_variant					0.806	NA	NA	NA	NA	1	827852	1.20795e-06	0	0	0	16462	0	0	0	24168	0	0	0	15792	0	0	0	25172	0	0	0	31190	0	0	0	2694
6	24515102		C	CTTTTTTTTTTTTTTTTTTTCATTTTGGTAAATTTTTCTCACTTTTT	gnomAD Exomes	PASS	NA	ENST00000357578.8	NM_001080.3	c.727-44_727-43insTTTTGGTAAATTTTTCTCACTTTTTTTTTTTTTTTTTTTTTTTTCA		c.727-44_727-43insTTTTGGTAAATTTTTCTCACTTTTTTTTTTTTTTTTTTTTTTTTCA	intron_variant					0.806	NA	NA	NA	NA	1	827852	1.20795e-06	0	0	0	16462	0	0	0	24168	0	0	0	15792	0	0	0	25172	0	0	0	31190	0	0	0	2694
6	24515102		C	CTTTTTTTTTTTTTTTTTTTTTGTTTGGTAAATTGTTTTTTCTTTTT	gnomAD Exomes	PASS	NA	ENST00000357578.8	NM_001080.3	c.727-46_727-45insTTGTTTGGTAAATTGTTTTTTCTTTTTTTTTTTTTTTTTTTTTTTT		c.727-46_727-45insTTGTTTGGTAAATTGTTTTTTCTTTTTTTTTTTTTTTTTTTTTTTT	intron_variant					0.806	NA	NA	NA	NA	1	827852	1.20795e-06	0	0	0	16462	0	0	0	24168	0	0	0	15792	0	0	0	25172	0	0	0	31190	0	0	0	2694
6	24515102		C	CTTTTTTTTTTTTTTTTTTTTTTTTTTGTTTATTTTTTTTTTTTTTT	gnomAD Exomes	PASS	NA	ENST00000357578.8	NM_001080.3	c.727-46_727-45insTTTTTTTGTTTATTTTTTTTTTTTTTTTTTTTTTTTTTTTTTTTTT		c.727-46_727-45insTTTTTTTGTTTATTTTTTTTTTTTTTTTTTTTTTTTTTTTTTTTTT	intron_variant					0.806	NA	NA	NA	NA	1	827852	1.20795e-06	0	0	0	16462	0	0	0	24168	0	0	0	15792	0	0	0	25172	0	0	0	31190	0	0	0	2694
6	24515102		C	CTTTTTTTTTTTTTTTTTTTTTTTTTTTTAAATTTTTTCTTTTTTTT	gnomAD Exomes	PASS	NA	ENST00000357578.8	NM_001080.3	c.727-46_727-45insTTTTTTTTTAAATTTTTTCTTTTTTTTTTTTTTTTTTTTTTTTTTT		c.727-46_727-45insTTTTTTTTTAAATTTTTTCTTTTTTTTTTTTTTTTTTTTTTTTTTT	intron_variant					0.806	NA	NA	NA	NA	1	827852	1.20795e-06	0	0	0	16462	0	0	0	24168	0	0	0	15792	0	0	0	25172	0	0	0	31190	0	0	0	2694
6	24515102		C	CTTTTTTTTTTTTTTTTTTTTTTTTTTTTATATTTTTTTTTTTTTTT	gnomAD Exomes	PASS	NA	ENST00000357578.8	NM_001080.3	c.727-46_727-45insTTTTTTTTTATATTTTTTTTTTTTTTTTTTTTTTTTTTTTTTTTTT		c.727-46_727-45insTTTTTTTTTATATTTTTTTTTTTTTTTTTTTTTTTTTTTTTTTTTT	intron_variant					0.806	NA	NA	NA	NA	1	827852	1.20795e-06	0	0	0	16462	0	0	0	24168	0	0	0	15792	0	0	0	25172	0	0	0	31190	0	0	0	2694
6	24515102		C	CTTTTTTTTTCTTTTTTTTTTATTTTTTGTAATTTTTTTTTTTTTTT	gnomAD Exomes	PASS	NA	ENST00000357578.8	NM_001080.3	c.727-56_727-55insCTTTTTTTTTTATTTTTTGTAATTTTTTTTTTTTTTTTTTTTTTTT		c.727-56_727-55insCTTTTTTTTTTATTTTTTGTAATTTTTTTTTTTTTTTTTTTTTTTT	intron_variant					0.806	NA	NA	NA	NA	1	827852	1.20795e-06	0	0	0	16462	0	0	0	24168	0	0	0	15792	0	0	0	25172	0	0	0	31190	0	0	0	2694
6	24515102		C	CTTTTTTTTTTTTTTTTTTTTTTTTTTGTTAATTTTTTGTTTTTTTT	gnomAD Exomes	PASS	NA	ENST00000357578.8	NM_001080.3	c.727-46_727-45insTTTTTTTGTTAATTTTTTGTTTTTTTTTTTTTTTTTTTTTTTTTTT		c.727-46_727-45insTTTTTTTGTTAATTTTTTGTTTTTTTTTTTTTTTTTTTTTTTTTTT	intron_variant					0.806	NA	NA	NA	NA	1	827852	1.20795e-06	0	0	0	16462	0	0	0	24168	0	0	0	15792	0	0	0	25172	0	0	0	31190	0	0	0	2694
6	24515102		C	CTTTTTTTTTTTTTTTTTTTTTTTTTTGTTAATTTTTTTTTTTTTTT	gnomAD Exomes	PASS	NA	ENST00000357578.8	NM_001080.3	c.727-46_727-45insTTTTTTTGTTAATTTTTTTTTTTTTTTTTTTTTTTTTTTTTTTTTT		c.727-46_727-45insTTTTTTTGTTAATTTTTTTTTTTTTTTTTTTTTTTTTTTTTTTTTT	intron_variant					0.806	NA	NA	NA	NA	1	827852	1.20795e-06	0	0	0	16462	0	0	0	24168	0	0	0	15792	0	0	0	25172	0	0	0	31190	0	0	0	2694
6	24515102		C	CTTTTTTTTTTTTTTTTTTTTTTTTTTTTTATTTTTTTTTTTTTTTT	gnomAD Exomes	PASS	NA	ENST00000357578.8	NM_001080.3	c.727-46_727-45insTTTTTTTTTTATTTTTTTTTTTTTTTTTTTTTTTTTTTTTTTTTTT		c.727-46_727-45insTTTTTTTTTTATTTTTTTTTTTTTTTTTTTTTTTTTTTTTTTTTTT	intron_variant					0.806	NA	NA	NA	NA	1	827850	1.20795e-06	0	0	0	16462	0	0	0	24168	0	0	0	15792	0	0	0	25172	0	0	0	31190	0	0	0	2694
6	24515102		C	CTTTTTTTTTTTTTTTTTTTTTTTTTTTTTTTTAATTTTTTTTTTTT	gnomAD Exomes	PASS	NA	ENST00000357578.8	NM_001080.3	c.727-46_727-45insTTTTTTTTTTTTTAATTTTTTTTTTTTTTTTTTTTTTTTTTTTTTT		c.727-46_727-45insTTTTTTTTTTTTTAATTTTTTTTTTTTTTTTTTTTTTTTTTTTTTT	intron_variant					0.806	NA	NA	NA	NA	1	827852	1.20795e-06	0	0	0	16462	0	0	0	24168	0	0	0	15792	0	0	0	25172	0	0	0	31190	0	0	0	2694
6	24515102		C	CTTTTTTTTTTTTTTTTTTTTTTTTTTTTAATTTTTTTTTTTTTTTT	gnomAD Exomes	PASS	NA	ENST00000357578.8	NM_001080.3	c.727-46_727-45insTTTTTTTTTAATTTTTTTTTTTTTTTTTTTTTTTTTTTTTTTTTTT		c.727-46_727-45insTTTTTTTTTAATTTTTTTTTTTTTTTTTTTTTTTTTTTTTTTTTTT	intron_variant					0.806	NA	NA	NA	NA	1	827852	1.20795e-06	0	0	0	16462	0	0	0	24168	0	0	0	15792	0	0	0	25172	0	0	0	31190	0	0	0	2694
6	24515102		C	CTTTTTTTTTTTTTTTTTTTTATTTTTTTTTATTTTTTTTTCTTTTT	gnomAD Exomes	PASS	NA	ENST00000357578.8	NM_001080.3	c.727-46_727-45insTATTTTTTTTTATTTTTTTTTCTTTTTTTTTTTTTTTTTTTTTTTT		c.727-46_727-45insTATTTTTTTTTATTTTTTTTTCTTTTTTTTTTTTTTTTTTTTTTTT	intron_variant					0.806	NA	NA	NA	NA	1	827852	1.20795e-06	0	0	0	16462	0	0	0	24168	0	0	0	15792	0	0	0	25172	0	0	0	31190	0	0	0	2694
6	24515102		C	CTTTTTTTTTTTTTTTTTTTTATTTTTTTTTTTTTTTTTTTTTTTTT	gnomAD Exomes	PASS	NA	ENST00000357578.8	NM_001080.3	c.727-46_727-45insTATTTTTTTTTTTTTTTTTTTTTTTTTTTTTTTTTTTTTTTTTTTT		c.727-46_727-45insTATTTTTTTTTTTTTTTTTTTTTTTTTTTTTTTTTTTTTTTTTTTT	intron_variant					0.806	NA	NA	NA	NA	1	827852	1.20795e-06	0	0	0	16462	0	0	0	24168	0	0	0	15792	0	0	1	25172	0	0	0	31190	0	0	0	2694
6	24515102		C	CTTTTTTTTTTTTTTTTTTTTTTTTTTTTTTATTTTTTTTTTTTTTT	gnomAD Exomes	PASS	NA	ENST00000357578.8	NM_001080.3	c.727-46_727-45insTTTTTTTTTTTATTTTTTTTTTTTTTTTTTTTTTTTTTTTTTTTTT		c.727-46_727-45insTTTTTTTTTTTATTTTTTTTTTTTTTTTTTTTTTTTTTTTTTTTTT	intron_variant					0.806	NA	NA	NA	NA	4	827852	4.83178e-06	0	0	0	16462	0	0	0	24168	0	0	0	15792	0	0	0	25172	0	0	0	31190	0	0	0	2694
6	24515102		C	CTTTTTTTTTTTTTTTTTTTTTATTTTTTTTTTTTTTTTTTTTTTTT	gnomAD Exomes	PASS	NA	ENST00000357578.8	NM_001080.3	c.727-46_727-45insTTATTTTTTTTTTTTTTTTTTTTTTTTTTTTTTTTTTTTTTTTTTT		c.727-46_727-45insTTATTTTTTTTTTTTTTTTTTTTTTTTTTTTTTTTTTTTTTTTTTT	intron_variant					0.806	NA	NA	NA	NA	1	827852	1.20795e-06	0	0	0	16462	0	0	0	24168	0	0	0	15792	0	0	0	25172	0	0	0	31190	0	0	0	2694
6	24520603	rs199737070	A	ATG	gnomAD Exomes,gnomAD Genomes	PASS	PASS	ENST00000357578.8	NM_001080.3	c.1014+72_1014+73dup		c.1014+72_1014+73dup	intron_variant					0.806	NA	NA	NA	NA	57	1583458	3.59972e-05	0	0	1	73868	0	0	4	58048	0	0	1	29074	0	0	12	43902	0	0	2	62456	0	0	0	4956
6	24503491		C	A	gnomAD Exomes	PASS	NA	ENST00000357578.8	NM_001080.3	c.609+58C>A		c.609+58C>A	intron_variant					0.822	0	0	0	0	1	1433248	6.97716e-07	0	0	0	33058	0	0	0	44508	0	0	0	25952	0	0	0	39498	0	0	0	42376	0	0	0	5138
6	24515102		C	CTTTTTTTTTTTTTTTTTTTTTGTTTTTTTATTTTTTTTTTTTTTT	gnomAD Exomes	PASS	NA	ENST00000357578.8	NM_001080.3	c.727-46_727-45insTTGTTTTTTTATTTTTTTTTTTTTTTTTTTTTTTTTTTTTTTTTT		c.727-46_727-45insTTGTTTTTTTATTTTTTTTTTTTTTTTTTTTTTTTTTTTTTTTTT	intron_variant					0.823	NA	NA	NA	NA	1	827852	1.20795e-06	0	0	1	16462	0	0	0	24168	0	0	0	15792	0	0	0	25172	0	0	0	31190	0	0	0	2694
6	24515102		C	CTTTTTTTTTTTTTTTTTTTTTTTTTTTATATTTTTTTTTCTTTTT	gnomAD Exomes	PASS	NA	ENST00000357578.8	NM_001080.3	c.727-46_727-45insTTTTTTTTATATTTTTTTTTCTTTTTTTTTTTTTTTTTTTTTTTT		c.727-46_727-45insTTTTTTTTATATTTTTTTTTCTTTTTTTTTTTTTTTTTTTTTTTT	intron_variant					0.823	NA	NA	NA	NA	1	827852	1.20795e-06	0	0	0	16462	0	0	0	24168	0	0	0	15792	0	0	0	25172	0	0	0	31190	0	0	0	2694
6	24515102		C	CTTTTTTTTTTTTTTTTTTTTTGTTTTTTAAATTTTTTTTTTTTTT	gnomAD Exomes	PASS	NA	ENST00000357578.8	NM_001080.3	c.727-46_727-45insTTGTTTTTTAAATTTTTTTTTTTTTTTTTTTTTTTTTTTTTTTTT		c.727-46_727-45insTTGTTTTTTAAATTTTTTTTTTTTTTTTTTTTTTTTTTTTTTTTT	intron_variant					0.823	NA	NA	NA	NA	1	827852	1.20795e-06	0	0	0	16462	0	0	0	24168	0	0	0	15792	0	0	0	25172	0	0	0	31190	0	0	0	2694
6	24515102		C	CTTTTTTTTTTTTTTTTTTTTTTTTTTTTTAAATTTTTTTTTTTTT	gnomAD Exomes	PASS	NA	ENST00000357578.8	NM_001080.3	c.727-46_727-45insTTTTTTTTTTAAATTTTTTTTTTTTTTTTTTTTTTTTTTTTTTTT		c.727-46_727-45insTTTTTTTTTTAAATTTTTTTTTTTTTTTTTTTTTTTTTTTTTTTT	intron_variant					0.823	NA	NA	NA	NA	1	827852	1.20795e-06	0	0	0	16462	0	0	0	24168	0	0	0	15792	0	0	0	25172	0	0	0	31190	0	0	0	2694
6	24515102		C	CTTTTTTTTTTTTTTTTTTTTTGTTTTGTAAATTTTTGGTTTTTTT	gnomAD Exomes	PASS	NA	ENST00000357578.8	NM_001080.3	c.727-46_727-45insTTGTTTTGTAAATTTTTGGTTTTTTTTTTTTTTTTTTTTTTTTTT		c.727-46_727-45insTTGTTTTGTAAATTTTTGGTTTTTTTTTTTTTTTTTTTTTTTTTT	intron_variant					0.823	NA	NA	NA	NA	1	827852	1.20795e-06	0	0	0	16462	0	0	0	24168	0	0	0	15792	0	0	0	25172	0	0	0	31190	0	0	0	2694
6	24515102	rs4646842	C	CTTTTTTTTTTTTTTTTTTTTTGTTTTTTTAATTGTTTTCTTTTTT	gnomAD Genomes	NA	PASS	ENST00000357578.8	NM_001080.3	c.727-46_727-45insTTGTTTTTTTAATTGTTTTCTTTTTTTTTTTTTTTTTTTTTTTTT		c.727-46_727-45insTTGTTTTTTTAATTGTTTTCTTTTTTTTTTTTTTTTTTTTTTTTT	intron_variant					0.823	NA	NA	NA	NA	1	104212	9.59582e-06	0	0	0	25862	0	0	0	10318	0	0	0	2624	0	0	0	3738	0	0	0	5736	0	0	0	160
6	24515102		C	CTTTTTTTTTTTTTTTTTTTTTTTTTTGTAATTTTTTTTTTTTTTT	gnomAD Exomes	PASS	NA	ENST00000357578.8	NM_001080.3	c.727-46_727-45insTTTTTTTGTAATTTTTTTTTTTTTTTTTTTTTTTTTTTTTTTTTT		c.727-46_727-45insTTTTTTTGTAATTTTTTTTTTTTTTTTTTTTTTTTTTTTTTTTTT	intron_variant					0.823	NA	NA	NA	NA	1	827852	1.20795e-06	0	0	0	16462	0	0	0	24168	0	0	0	15792	0	0	0	25172	0	0	0	31190	0	0	0	2694
6	24515102		C	CTTTTTTTTTTTTTTTTTTTTTTTTTTTTTTTATTTTTTTTCTTTT	gnomAD Exomes	PASS	NA	ENST00000357578.8	NM_001080.3	c.727-46_727-45insTTTTTTTTTTTTATTTTTTTTCTTTTTTTTTTTTTTTTTTTTTTT		c.727-46_727-45insTTTTTTTTTTTTATTTTTTTTCTTTTTTTTTTTTTTTTTTTTTTT	intron_variant					0.823	NA	NA	NA	NA	1	827852	1.20795e-06	0	0	0	16462	0	0	1	24168	0	0	0	15792	0	0	0	25172	0	0	0	31190	0	0	0	2694
6	24515102		C	CTTTTTTTTTTTTTTTTTTTTTTTTTTTTTAATTTTTTTTTTTTTT	gnomAD Exomes	PASS	NA	ENST00000357578.8	NM_001080.3	c.727-46_727-45insTTTTTTTTTTAATTTTTTTTTTTTTTTTTTTTTTTTTTTTTTTTT		c.727-46_727-45insTTTTTTTTTTAATTTTTTTTTTTTTTTTTTTTTTTTTTTTTTTTT	intron_variant					0.823	NA	NA	NA	NA	3	827852	3.62384e-06	0	0	0	16462	0	0	0	24168	0	0	0	15792	0	0	0	25172	0	0	0	31190	0	0	0	2694
6	24515102		C	CTTTTTTTTTTTTTTTTTTTTTTTTTTTAATTTTTTTTCTTTTTTT	gnomAD Exomes	PASS	NA	ENST00000357578.8	NM_001080.3	c.727-46_727-45insTTTTTTTTAATTTTTTTTCTTTTTTTTTTTTTTTTTTTTTTTTTT		c.727-46_727-45insTTTTTTTTAATTTTTTTTCTTTTTTTTTTTTTTTTTTTTTTTTTT	intron_variant					0.823	NA	NA	NA	NA	1	827852	1.20795e-06	0	0	0	16462	0	0	0	24168	0	0	0	15792	0	0	0	25172	0	0	0	31190	0	0	0	2694
6	24515102		C	CTTTTTTTTTTTTTTTTTTTTATTTTTTTTTTTTTTTTTTTTTTTT	gnomAD Exomes	PASS	NA	ENST00000357578.8	NM_001080.3	c.727-46_727-45insTATTTTTTTTTTTTTTTTTTTTTTTTTTTTTTTTTTTTTTTTTTT		c.727-46_727-45insTATTTTTTTTTTTTTTTTTTTTTTTTTTTTTTTTTTTTTTTTTTT	intron_variant					0.823	NA	NA	NA	NA	1	827852	1.20795e-06	0	0	0	16462	0	0	0	24168	0	0	0	15792	0	0	0	25172	0	0	0	31190	0	0	0	2694
6	24515102		C	CTTTTTTTTTTTTTTTTTTTTTTTTTTTTTTTTTTTTTTTTTTTTT	gnomAD Exomes	PASS	NA	ENST00000357578.8	NM_001080.3	c.727-46_727-45insTTTTTTTTTTTTTTTTTTTTTTTTTTTTTTTTTTTTTTTTTTTTT		c.727-46_727-45insTTTTTTTTTTTTTTTTTTTTTTTTTTTTTTTTTTTTTTTTTTTTT	intron_variant					0.823	NA	NA	NA	NA	6	827848	7.24771e-06	0	0	1	16462	0	0	1	24168	0	0	0	15790	0	0	0	25172	0	0	0	31190	0	0	0	2694
6	24515102		C	CTTTTTTTTTTTTTTTTTTTTTTTTTTTTGTTTTTTTTTTTTTTTT	gnomAD Exomes	PASS	NA	ENST00000357578.8	NM_001080.3	c.727-46_727-45insTTTTTTTTTGTTTTTTTTTTTTTTTTTTTTTTTTTTTTTTTTTTT		c.727-46_727-45insTTTTTTTTTGTTTTTTTTTTTTTTTTTTTTTTTTTTTTTTTTTTT	intron_variant					0.823	NA	NA	NA	NA	1	827852	1.20795e-06	0	0	0	16462	0	0	0	24168	0	0	0	15792	0	0	0	25172	0	0	0	31190	0	0	0	2694
6	24515102		C	CTTTTTTTTTTTTTTTTTTTTTTTTTTTTTTTATTTTTTTTTTTTT	gnomAD Exomes	PASS	NA	ENST00000357578.8	NM_001080.3	c.727-46_727-45insTTTTTTTTTTTTATTTTTTTTTTTTTTTTTTTTTTTTTTTTTTTT		c.727-46_727-45insTTTTTTTTTTTTATTTTTTTTTTTTTTTTTTTTTTTTTTTTTTTT	intron_variant					0.823	NA	NA	NA	NA	4	827852	4.83178e-06	1	0	0	16462	0	0	1	24168	0	0	0	15792	0	0	0	25172	0	0	0	31190	0	0	0	2694
6	24515102		C	CTTTTTTTTTTTTTTTTTTTTTTTTTTGTTTTTTTTTTTTTGTTTT	gnomAD Exomes	PASS	NA	ENST00000357578.8	NM_001080.3	c.727-46_727-45insTTTTTTTGTTTTTTTTTTTTTGTTTTTTTTTTTTTTTTTTTTTTT		c.727-46_727-45insTTTTTTTGTTTTTTTTTTTTTGTTTTTTTTTTTTTTTTTTTTTTT	intron_variant					0.823	NA	NA	NA	NA	1	827852	1.20795e-06	0	0	0	16462	0	0	0	24168	0	0	0	15792	0	0	0	25172	0	0	0	31190	0	0	0	2694
6	24515102		C	CTTTTTTTTTTTTTTTTTTTTTTTTTTGTAAATTTTTGGTATTTTT	gnomAD Exomes	PASS	NA	ENST00000357578.8	NM_001080.3	c.727-46_727-45insTTTTTTTGTAAATTTTTGGTATTTTTTTTTTTTTTTTTTTTTTTT		c.727-46_727-45insTTTTTTTGTAAATTTTTGGTATTTTTTTTTTTTTTTTTTTTTTTT	intron_variant					0.823	NA	NA	NA	NA	1	827852	1.20795e-06	0	0	0	16462	0	0	0	24168	0	0	0	15792	0	0	0	25172	0	0	0	31190	0	0	0	2694
6	24515102		C	CTTTTTTTTTTTTTTTTTTTTTGTTTTTTTAATTTTTTGTTTTTTT	gnomAD Exomes	PASS	NA	ENST00000357578.8	NM_001080.3	c.727-46_727-45insTTGTTTTTTTAATTTTTTGTTTTTTTTTTTTTTTTTTTTTTTTTT		c.727-46_727-45insTTGTTTTTTTAATTTTTTGTTTTTTTTTTTTTTTTTTTTTTTTTT	intron_variant					0.823	NA	NA	NA	NA	1	827852	1.20795e-06	0	0	0	16462	0	0	0	24168	0	0	0	15792	0	0	0	25172	0	0	0	31190	0	0	0	2694
6	24515102		C	CTTTTTTTTTTTTTTTTTTTTTTTTTTTTATTTTTTTATTTTTTTT	gnomAD Exomes	PASS	NA	ENST00000357578.8	NM_001080.3	c.727-46_727-45insTTTTTTTTTATTTTTTTATTTTTTTTTTTTTTTTTTTTTTTTTTT		c.727-46_727-45insTTTTTTTTTATTTTTTTATTTTTTTTTTTTTTTTTTTTTTTTTTT	intron_variant					0.823	NA	NA	NA	NA	1	827852	1.20795e-06	0	0	0	16462	0	0	0	24168	0	0	0	15792	0	0	0	25172	0	0	0	31190	0	0	0	2694
6	24515102		C	CTTTTTTTTTTTTTTTTTTTTTTTTTTTTTTTTTTTTCTTTTTTTT	gnomAD Exomes	PASS	NA	ENST00000357578.8	NM_001080.3	c.727-46_727-45insTTTTTTTTTTTTTTTTTCTTTTTTTTTTTTTTTTTTTTTTTTTTT		c.727-46_727-45insTTTTTTTTTTTTTTTTTCTTTTTTTTTTTTTTTTTTTTTTTTTTT	intron_variant					0.823	NA	NA	NA	NA	1	827852	1.20795e-06	0	0	0	16462	0	0	0	24168	0	0	0	15792	0	0	0	25172	0	0	0	31190	0	0	0	2694
6	24515102	rs4646842	C	CTTTTTTTTTTTTTTTTTTTTTTTTTTGTTATTTTTTGGTTTTTTT	gnomAD Genomes	NA	PASS	ENST00000357578.8	NM_001080.3	c.727-46_727-45insTTTTTTTGTTATTTTTTGGTTTTTTTTTTTTTTTTTTTTTTTTTT		c.727-46_727-45insTTTTTTTGTTATTTTTTGGTTTTTTTTTTTTTTTTTTTTTTTTTT	intron_variant					0.823	NA	NA	NA	NA	1	104212	9.59582e-06	0	0	0	25862	0	0	0	10318	0	0	0	2624	0	0	0	3738	0	0	0	5736	0	0	0	160
6	24515102		C	CTTTTTTTTTTTTTTTTTTTTTTTTTTTTAAATTTTTTTTTTTTTT	gnomAD Exomes	PASS	NA	ENST00000357578.8	NM_001080.3	c.727-46_727-45insTTTTTTTTTAAATTTTTTTTTTTTTTTTTTTTTTTTTTTTTTTTT		c.727-46_727-45insTTTTTTTTTAAATTTTTTTTTTTTTTTTTTTTTTTTTTTTTTTTT	intron_variant					0.823	NA	NA	NA	NA	1	827852	1.20795e-06	0	0	0	16462	0	0	0	24168	0	0	0	15792	0	0	1	25172	0	0	0	31190	0	0	0	2694
6	24515102		C	CTTTTTTTTTTTTTTTTTTTTTGTTTTGTTAATTTTTTGCTTTTTT	gnomAD Exomes	PASS	NA	ENST00000357578.8	NM_001080.3	c.727-46_727-45insTTGTTTTGTTAATTTTTTGCTTTTTTTTTTTTTTTTTTTTTTTTT		c.727-46_727-45insTTGTTTTGTTAATTTTTTGCTTTTTTTTTTTTTTTTTTTTTTTTT	intron_variant					0.823	NA	NA	NA	NA	1	827852	1.20795e-06	0	0	0	16462	0	0	0	24168	0	0	0	15792	0	0	0	25172	0	0	0	31190	0	0	0	2694
6	24515102		C	CTTTTTTTTTTTTTTTTTTTTTTTTTTGTTATTTTTTTGTTTTTTT	gnomAD Exomes	PASS	NA	ENST00000357578.8	NM_001080.3	c.727-46_727-45insTTTTTTTGTTATTTTTTTGTTTTTTTTTTTTTTTTTTTTTTTTTT		c.727-46_727-45insTTTTTTTGTTATTTTTTTGTTTTTTTTTTTTTTTTTTTTTTTTTT	intron_variant					0.823	NA	NA	NA	NA	1	827852	1.20795e-06	0	0	0	16462	0	0	0	24168	0	0	0	15792	0	0	0	25172	0	0	0	31190	0	0	0	2694
6	24515102		C	CTTTTTTTTTTTTTTTTTTTTTTGTTTTGTAAATTTTTTGTTTTTT	gnomAD Exomes	PASS	NA	ENST00000357578.8	NM_001080.3	c.727-46_727-45insTTTGTTTTGTAAATTTTTTGTTTTTTTTTTTTTTTTTTTTTTTTT		c.727-46_727-45insTTTGTTTTGTAAATTTTTTGTTTTTTTTTTTTTTTTTTTTTTTTT	intron_variant					0.823	NA	NA	NA	NA	1	827852	1.20795e-06	0	0	0	16462	0	0	0	24168	0	0	0	15792	0	0	0	25172	0	0	0	31190	0	0	0	2694
6	24527946	rs1431005281	T	C	gnomAD Genomes	NA	PASS	ENST00000357578.8	NM_001080.3	c.1174-51T>C		c.1174-51T>C	intron_variant					0.83	0	0	0	0	1	152224	6.56927e-06	0	0	0	41458	0	0	0	15290	0	0	0	3470	0	0	0	5202	0	0	0	10614	0	0	0	316
6	24503240		G	T	gnomAD Exomes	PASS	NA	ENST00000357578.8	NM_001080.3	c.439-23G>T		c.439-23G>T	intron_variant					0.832	0	0	0	0	1	1459506	6.85163e-07	0	0	0	33470	0	0	0	44676	0	0	0	26116	0	0	0	39692	0	0	1	51824	0	0	0	5768
6	24520580		C	CGTGTGCATGTGTGAGTGTGTGTATGTGTGTGTGTGTGATAT	gnomAD Exomes	PASS	NA	ENST00000357578.8	NM_001080.3	c.1014+48_1014+88dup		c.1014+48_1014+88dup	intron_variant					0.832	NA	NA	NA	NA	1	1459924	6.84967e-07	0	0	0	33428	0	0	0	44582	0	0	0	26092	0	0	0	39654	0	0	0	53270	0	0	0	5374
6	24515102		C	CTTTTTTTTTTTTTTTTTTTTTTTTTTTTTATTTTTTTTTTTTTT	gnomAD Exomes	PASS	NA	ENST00000357578.8	NM_001080.3	c.727-46_727-45insTTTTTTTTTTATTTTTTTTTTTTTTTTTTTTTTTTTTTTTTTTT		c.727-46_727-45insTTTTTTTTTTATTTTTTTTTTTTTTTTTTTTTTTTTTTTTTTTT	intron_variant					0.84	NA	NA	NA	NA	2	827850	2.4159e-06	0	0	0	16462	0	0	0	24168	0	0	0	15792	0	0	1	25172	0	0	0	31190	0	0	0	2694
6	24515102		C	CTTTTTTTTTTTTTTTTTTTTTTTTTTTGTTAATTTTTTTCTTTT	gnomAD Exomes	PASS	NA	ENST00000357578.8	NM_001080.3	c.727-46_727-45insTTTTTTTTGTTAATTTTTTTCTTTTTTTTTTTTTTTTTTTTTTT		c.727-46_727-45insTTTTTTTTGTTAATTTTTTTCTTTTTTTTTTTTTTTTTTTTTTT	intron_variant					0.84	NA	NA	NA	NA	1	827852	1.20795e-06	0	0	0	16462	0	0	0	24168	0	0	0	15792	0	0	1	25172	0	0	0	31190	0	0	0	2694
6	24515102		C	CTTTTTTTTTTTTTTTTTTTTTTTTTTTTATTTTTTTGTTTTTTT	gnomAD Exomes	PASS	NA	ENST00000357578.8	NM_001080.3	c.727-46_727-45insTTTTTTTTTATTTTTTTGTTTTTTTTTTTTTTTTTTTTTTTTTT		c.727-46_727-45insTTTTTTTTTATTTTTTTGTTTTTTTTTTTTTTTTTTTTTTTTTT	intron_variant					0.84	NA	NA	NA	NA	1	827852	1.20795e-06	0	0	0	16462	0	0	0	24168	0	0	0	15792	0	0	0	25172	0	0	0	31190	0	0	0	2694
6	24515102		C	CTTTTTTTTTTTTTTTTTTTAATTTTTTTTTTTTTTTTTTTTTTT	gnomAD Exomes	PASS	NA	ENST00000357578.8	NM_001080.3	c.727-46_727-45insAATTTTTTTTTTTTTTTTTTTTTTTTTTTTTTTTTTTTTTTTTT		c.727-46_727-45insAATTTTTTTTTTTTTTTTTTTTTTTTTTTTTTTTTTTTTTTTTT	intron_variant					0.84	NA	NA	NA	NA	1	827852	1.20795e-06	0	0	1	16462	0	0	0	24168	0	0	0	15792	0	0	0	25172	0	0	0	31190	0	0	0	2694
6	24515102		C	CTTTTTTTTTTTTTTTTTTTTTTTTTGTTAAATTTTTTTCTCTTT	gnomAD Exomes	PASS	NA	ENST00000357578.8	NM_001080.3	c.727-46_727-45insTTTTTTGTTAAATTTTTTTCTCTTTTTTTTTTTTTTTTTTTTTT		c.727-46_727-45insTTTTTTGTTAAATTTTTTTCTCTTTTTTTTTTTTTTTTTTTTTT	intron_variant					0.84	NA	NA	NA	NA	1	827852	1.20795e-06	0	0	0	16462	0	0	0	24168	0	0	0	15792	0	0	0	25172	0	0	0	31190	0	0	0	2694
6	24515102		C	CTTTTTTTTTTTTTTTTTTTTTTTTTTTTTAAATTTTTTTTTTTT	gnomAD Exomes	PASS	NA	ENST00000357578.8	NM_001080.3	c.727-46_727-45insTTTTTTTTTTAAATTTTTTTTTTTTTTTTTTTTTTTTTTTTTTT		c.727-46_727-45insTTTTTTTTTTAAATTTTTTTTTTTTTTTTTTTTTTTTTTTTTTT	intron_variant					0.84	NA	NA	NA	NA	1	827852	1.20795e-06	0	0	0	16462	0	0	0	24168	0	0	0	15792	0	0	0	25172	0	0	0	31190	0	0	0	2694
6	24515102	rs4646842	C	CTTTTTTTTTTTTTTTTTTTTTTTTTTGTTATTTTTTTTCTTTTT	gnomAD Genomes	NA	PASS	ENST00000357578.8	NM_001080.3	c.727-46_727-45insTTTTTTTGTTATTTTTTTTCTTTTTTTTTTTTTTTTTTTTTTTT		c.727-46_727-45insTTTTTTTGTTATTTTTTTTCTTTTTTTTTTTTTTTTTTTTTTTT	intron_variant					0.84	NA	NA	NA	NA	1	104214	9.59564e-06	0	0	0	25862	0	0	0	10318	0	0	0	2624	0	0	0	3738	0	0	0	5736	0	0	0	160
6	24515102		C	CTTTTTTTTTTTTTTTTTTTTTATTTTTTATTTTTTTTTTTTTTT	gnomAD Exomes	PASS	NA	ENST00000357578.8	NM_001080.3	c.727-46_727-45insTTATTTTTTATTTTTTTTTTTTTTTTTTTTTTTTTTTTTTTTTT		c.727-46_727-45insTTATTTTTTATTTTTTTTTTTTTTTTTTTTTTTTTTTTTTTTTT	intron_variant					0.84	NA	NA	NA	NA	1	827852	1.20795e-06	0	0	0	16462	0	0	0	24168	0	0	0	15792	0	0	0	25172	0	0	0	31190	0	0	0	2694
6	24515102		C	CTTTTTTTTTTTTTTTTTTTTTTTTTTTTATTTTTTTTTTTTTTT	gnomAD Exomes	PASS	NA	ENST00000357578.8	NM_001080.3	c.727-46_727-45insTTTTTTTTTATTTTTTTTTTTTTTTTTTTTTTTTTTTTTTTTTT		c.727-46_727-45insTTTTTTTTTATTTTTTTTTTTTTTTTTTTTTTTTTTTTTTTTTT	intron_variant					0.84	NA	NA	NA	NA	1	827852	1.20795e-06	0	0	0	16462	0	0	0	24168	0	0	0	15792	0	0	0	25172	0	0	0	31190	0	0	0	2694
6	24515102		C	CTTTTTTTTTTTTTTTTTTTTTATTTTTTTTTTTTTTTTTTTTTT	gnomAD Exomes	PASS	NA	ENST00000357578.8	NM_001080.3	c.727-46_727-45insTTATTTTTTTTTTTTTTTTTTTTTTTTTTTTTTTTTTTTTTTTT		c.727-46_727-45insTTATTTTTTTTTTTTTTTTTTTTTTTTTTTTTTTTTTTTTTTTT	intron_variant					0.84	NA	NA	NA	NA	1	827852	1.20795e-06	0	0	0	16462	0	0	0	24168	0	0	0	15792	0	0	0	25172	0	0	0	31190	0	0	0	2694
6	24515102		C	CTTTTTTTTTTTTTTTTTTTTTTTTTTTTTTAATTTTTTTTTTTT	gnomAD Exomes	PASS	NA	ENST00000357578.8	NM_001080.3	c.727-46_727-45insTTTTTTTTTTTAATTTTTTTTTTTTTTTTTTTTTTTTTTTTTTT		c.727-46_727-45insTTTTTTTTTTTAATTTTTTTTTTTTTTTTTTTTTTTTTTTTTTT	intron_variant					0.84	NA	NA	NA	NA	2	827852	2.41589e-06	0	0	0	16462	0	0	0	24168	0	0	0	15792	0	0	0	25172	0	0	0	31190	0	0	0	2694
6	24515102		C	CTTTTTTTTTTTTTTTTTTTTTTTTTTTTTTTTTTTTTTTTTTTT	gnomAD Exomes	PASS	NA	ENST00000357578.8	NM_001080.3	c.727-46_727-45insTTTTTTTTTTTTTTTTTTTTTTTTTTTTTTTTTTTTTTTTTTTT		c.727-46_727-45insTTTTTTTTTTTTTTTTTTTTTTTTTTTTTTTTTTTTTTTTTTTT	intron_variant					0.84	NA	NA	NA	NA	1	827852	1.20795e-06	0	0	0	16462	0	0	0	24168	0	0	0	15792	0	0	0	25172	0	0	0	31190	0	0	0	2694
6	24515102		C	CTTTTTTTTTTTTTTTTTTTTTTTTTTTTAATTTTTTTTTTCTTT	gnomAD Exomes	PASS	NA	ENST00000357578.8	NM_001080.3	c.727-46_727-45insTTTTTTTTTAATTTTTTTTTTCTTTTTTTTTTTTTTTTTTTTTT		c.727-46_727-45insTTTTTTTTTAATTTTTTTTTTCTTTTTTTTTTTTTTTTTTTTTT	intron_variant					0.84	NA	NA	NA	NA	1	827852	1.20795e-06	0	0	0	16462	0	0	0	24168	0	0	0	15792	0	0	0	25172	0	0	0	31190	0	0	0	2694
6	24515102		C	CTTTTTTTTTTTTTTTTTTTTATTTTTTTTTTTTTTTTTTTTTTT	gnomAD Exomes	PASS	NA	ENST00000357578.8	NM_001080.3	c.727-46_727-45insTATTTTTTTTTTTTTTTTTTTTTTTTTTTTTTTTTTTTTTTTTT		c.727-46_727-45insTATTTTTTTTTTTTTTTTTTTTTTTTTTTTTTTTTTTTTTTTTT	intron_variant					0.84	NA	NA	NA	NA	2	827850	2.4159e-06	0	0	0	16462	0	0	0	24168	0	0	0	15790	0	0	0	25172	0	0	0	31190	0	0	0	2694
6	24515102		C	CTTTTTTTTTTTTTTTTTTTTTTTTTGTAAATTTTTTGTTTTTTT	gnomAD Exomes	PASS	NA	ENST00000357578.8	NM_001080.3	c.727-46_727-45insTTTTTTGTAAATTTTTTGTTTTTTTTTTTTTTTTTTTTTTTTTT		c.727-46_727-45insTTTTTTGTAAATTTTTTGTTTTTTTTTTTTTTTTTTTTTTTTTT	intron_variant					0.84	NA	NA	NA	NA	1	827852	1.20795e-06	0	0	0	16462	0	0	0	24168	0	0	0	15792	0	0	0	25172	0	0	0	31190	0	0	0	2694
6	24515102		C	CTTTTTTTTTTTTTTTTTTTTTTTTGTTTATTTTTTGTTTTTTTT	gnomAD Exomes	PASS	NA	ENST00000357578.8	NM_001080.3	c.727-46_727-45insTTTTTGTTTATTTTTTGTTTTTTTTTTTTTTTTTTTTTTTTTTT		c.727-46_727-45insTTTTTGTTTATTTTTTGTTTTTTTTTTTTTTTTTTTTTTTTTTT	intron_variant					0.84	NA	NA	NA	NA	1	827852	1.20795e-06	0	0	0	16462	0	0	0	24168	0	0	0	15792	0	0	0	25172	0	0	0	31190	0	0	0	2694
6	24515102		C	CTTTTTTTTTTTTTTTTTTTTTTTTTGTTTTATTTTTTTTTCTTT	gnomAD Exomes	PASS	NA	ENST00000357578.8	NM_001080.3	c.727-46_727-45insTTTTTTGTTTTATTTTTTTTTCTTTTTTTTTTTTTTTTTTTTTT		c.727-46_727-45insTTTTTTGTTTTATTTTTTTTTCTTTTTTTTTTTTTTTTTTTTTT	intron_variant					0.84	NA	NA	NA	NA	1	827852	1.20795e-06	0	0	0	16462	0	0	0	24168	0	0	0	15792	0	0	0	25172	0	0	0	31190	0	0	0	2694
6	24503198		G	A	gnomAD Exomes	PASS	NA	ENST00000357578.8	NM_001080.3	c.439-65G>A		c.439-65G>A	intron_variant					0.842	0	0	0.05	0	1	604308	1.65479e-06	0	0	0	17414	0	0	0	41358	0	0	0	20676	0	0	0	35750	0	0	0	43582	0	0	0	4090
6	24504949	rs544724128	C	T	gnomAD Exomes,gnomAD Genomes	PASS	PASS	ENST00000357578.8	NM_001080.3	p.Ala230Ala	p.Ala230Ala	c.690C>T	synonymous_variant	Likely benign		1633413		0.842	0	0	0	0	45	1614202	2.78776e-05	1	0	0	75054	0	0	0	60022	0	0	0	29608	0	0	0	44882	0	0	0	64028	0	0	0	6062
6	24532067	rs1677110008	T	A	gnomAD Exomes	PASS	NA	ENST00000357578.8	NM_001080.3	c.1344-52T>A		c.1344-52T>A	intron_variant					0.844	0	0	0	0	12	1402792	8.55437e-06	0	0	0	32266	0	0	0	44510	0	0	0	25762	0	0	0	39440	0	0	0	53346	0	0	0	5668
6	24515097		C	CTTTTTTTTTTTTT	gnomAD Exomes	PASS	NA	ENST00000357578.8	NM_001080.3	c.727-66_727-65insTTTTTTTTTTTTT		c.727-66_727-65insTTTTTTTTTTTTT	intron_variant					0.845	NA	NA	NA	NA	1	1201566	8.32247e-07	0	0	0	25124	0	0	0	32566	0	0	0	22604	0	0	0	35396	0	0	0	44716	0	0	0	4676
6	24504795		TC	T	gnomAD Exomes	PASS	NA	ENST00000357578.8	NM_001080.3	c.610-71del		c.610-71del	intron_variant					0.854	0.05	0	0	0	1	1275788	7.83829e-07	0	0	0	29690	0	0	0	44476	0	0	0	24996	0	0	1	38780	0	0	0	53258	0	0	0	5416
6	24515102		C	CTTTTTTTTTTTTTTTTTTTTTTTTTTAATTTTTTCTTTTTTTT	gnomAD Exomes	PASS	NA	ENST00000357578.8	NM_001080.3	c.727-46_727-45insTTTTTTTAATTTTTTCTTTTTTTTTTTTTTTTTTTTTTTTTTT		c.727-46_727-45insTTTTTTTAATTTTTTCTTTTTTTTTTTTTTTTTTTTTTTTTTT	intron_variant					0.857	NA	NA	NA	NA	1	827852	1.20795e-06	0	0	0	16462	0	0	0	24168	0	0	0	15792	0	0	0	25172	0	0	0	31190	0	0	0	2694
6	24515102		C	CTTTTTTTTTTTTTTTTTTTTTTTTTTTTTTTATTTTTTTTTTT	gnomAD Exomes	PASS	NA	ENST00000357578.8	NM_001080.3	c.727-46_727-45insTTTTTTTTTTTTATTTTTTTTTTTTTTTTTTTTTTTTTTTTTT		c.727-46_727-45insTTTTTTTTTTTTATTTTTTTTTTTTTTTTTTTTTTTTTTTTTT	intron_variant					0.857	NA	NA	NA	NA	1	827850	1.20795e-06	0	0	0	16462	0	0	0	24168	0	0	0	15792	0	0	0	25172	0	0	0	31188	0	0	0	2694
6	24515102		C	CTTTTTTTTTTTTTTTTTTTTTTTTTTTTTTTTTTTTTTTTTTT	gnomAD Exomes	PASS	NA	ENST00000357578.8	NM_001080.3	c.727-46_727-45insTTTTTTTTTTTTTTTTTTTTTTTTTTTTTTTTTTTTTTTTTTT		c.727-46_727-45insTTTTTTTTTTTTTTTTTTTTTTTTTTTTTTTTTTTTTTTTTTT	intron_variant					0.857	NA	NA	NA	NA	3	827850	3.62384e-06	0	0	1	16462	0	0	0	24168	0	0	0	15792	0	0	0	25172	0	0	0	31190	0	0	0	2694
6	24515102		C	CTTTTTTTTTTTTTTTTTTTTTTTTTTGTTTATTTTTTTTTTTT	gnomAD Exomes	PASS	NA	ENST00000357578.8	NM_001080.3	c.727-46_727-45insTTTTTTTGTTTATTTTTTTTTTTTTTTTTTTTTTTTTTTTTTT		c.727-46_727-45insTTTTTTTGTTTATTTTTTTTTTTTTTTTTTTTTTTTTTTTTTT	intron_variant					0.857	NA	NA	NA	NA	1	827852	1.20795e-06	0	0	0	16462	0	0	0	24168	0	0	0	15792	0	0	0	25172	0	0	0	31190	0	0	0	2694
6	24515102		C	CTTTTTTTTTTTTTTTTTTTTTTTTTTTTTATTTTTTTTTTTTT	gnomAD Exomes	PASS	NA	ENST00000357578.8	NM_001080.3	c.727-46_727-45insTTTTTTTTTTATTTTTTTTTTTTTTTTTTTTTTTTTTTTTTTT		c.727-46_727-45insTTTTTTTTTTATTTTTTTTTTTTTTTTTTTTTTTTTTTTTTTT	intron_variant					0.857	NA	NA	NA	NA	2	827848	2.4159e-06	0	0	0	16462	0	0	0	24168	0	0	0	15792	0	0	0	25172	0	0	0	31190	0	0	0	2694
6	24515102		C	CTTTTTTTTTTTTTTTTTTTTTGTTTTATTTTTTTTTTTTTTTT	gnomAD Exomes	PASS	NA	ENST00000357578.8	NM_001080.3	c.727-46_727-45insTTGTTTTATTTTTTTTTTTTTTTTTTTTTTTTTTTTTTTTTTT		c.727-46_727-45insTTGTTTTATTTTTTTTTTTTTTTTTTTTTTTTTTTTTTTTTTT	intron_variant					0.857	NA	NA	NA	NA	1	827852	1.20795e-06	0	0	0	16462	0	0	0	24168	0	0	0	15792	0	0	0	25172	0	0	0	31190	0	0	0	2694
6	24515102		C	CTTTTTTTTTTTTTTTTTTTTTATTTTTTTTTTTTTTTTTTTTT	gnomAD Exomes	PASS	NA	ENST00000357578.8	NM_001080.3	c.727-46_727-45insTTATTTTTTTTTTTTTTTTTTTTTTTTTTTTTTTTTTTTTTTT		c.727-46_727-45insTTATTTTTTTTTTTTTTTTTTTTTTTTTTTTTTTTTTTTTTTT	intron_variant					0.857	NA	NA	NA	NA	1	827852	1.20795e-06	0	0	0	16462	0	0	0	24168	0	0	0	15792	0	0	0	25172	0	0	0	31190	0	0	0	2694
6	24515102		C	CTTTTTTTTTTTTTTTTTTTTTGTTTTTTTTTTTTTTTTTTTTT	gnomAD Exomes	PASS	NA	ENST00000357578.8	NM_001080.3	c.727-46_727-45insTTGTTTTTTTTTTTTTTTTTTTTTTTTTTTTTTTTTTTTTTTT		c.727-46_727-45insTTGTTTTTTTTTTTTTTTTTTTTTTTTTTTTTTTTTTTTTTTT	intron_variant					0.857	NA	NA	NA	NA	1	827850	1.20795e-06	0	0	0	16462	0	0	0	24168	0	0	0	15790	0	0	0	25172	0	0	0	31190	0	0	0	2694
6	24515102		C	CTTTTTTTTTTTTTTTTTTTTTTTTTTGTTATTTTTTTTTTTTT	gnomAD Exomes	PASS	NA	ENST00000357578.8	NM_001080.3	c.727-46_727-45insTTTTTTTGTTATTTTTTTTTTTTTTTTTTTTTTTTTTTTTTTT		c.727-46_727-45insTTTTTTTGTTATTTTTTTTTTTTTTTTTTTTTTTTTTTTTTTT	intron_variant					0.857	NA	NA	NA	NA	1	827852	1.20795e-06	0	0	0	16462	0	0	0	24168	0	0	0	15792	0	0	0	25172	0	0	0	31190	0	0	0	2694
6	24515102		C	CTTTTTTTTTTTTTTTTTTTTTTTTTTTTGTAATTTGTTTTTTT	gnomAD Exomes	PASS	NA	ENST00000357578.8	NM_001080.3	c.727-46_727-45insTTTTTTTTTGTAATTTGTTTTTTTTTTTTTTTTTTTTTTTTTT		c.727-46_727-45insTTTTTTTTTGTAATTTGTTTTTTTTTTTTTTTTTTTTTTTTTT	intron_variant					0.857	NA	NA	NA	NA	1	827852	1.20795e-06	0	0	0	16462	0	0	0	24168	0	0	0	15792	0	0	0	25172	0	0	0	31190	0	0	0	2694
6	24515102	rs4646842	C	CTTTTTTTTTTTTTTTTTTTTATTTTTTTTTTTTTTTTTTTTTT	gnomAD Exomes,gnomAD Genomes	PASS	PASS	ENST00000357578.8	NM_001080.3	c.727-46_727-45insTATTTTTTTTTTTTTTTTTTTTTTTTTTTTTTTTTTTTTTTTT		c.727-46_727-45insTATTTTTTTTTTTTTTTTTTTTTTTTTTTTTTTTTTTTTTTTT	intron_variant					0.857	NA	NA	NA	NA	5	932064	5.36444e-06	0	0	2	42324	0	0	0	34486	0	0	0	18416	0	0	0	28910	0	0	0	36926	0	0	0	2854
6	24515102		C	CTTTTTTTTTTTTTTTTTTTTTTTTTTTTTTATTTTTTTTTTTT	gnomAD Exomes	PASS	NA	ENST00000357578.8	NM_001080.3	c.727-46_727-45insTTTTTTTTTTTATTTTTTTTTTTTTTTTTTTTTTTTTTTTTTT		c.727-46_727-45insTTTTTTTTTTTATTTTTTTTTTTTTTTTTTTTTTTTTTTTTTT	intron_variant					0.857	NA	NA	NA	NA	2	827850	2.4159e-06	0	0	0	16462	0	0	0	24168	0	0	0	15792	0	0	0	25172	0	0	0	31188	0	0	0	2694
6	24515102		C	CTTTTTTTTTTTTTTTTTTTTTTTTTTTTTAAATTTTTTTTTTT	gnomAD Exomes	PASS	NA	ENST00000357578.8	NM_001080.3	c.727-46_727-45insTTTTTTTTTTAAATTTTTTTTTTTTTTTTTTTTTTTTTTTTTT		c.727-46_727-45insTTTTTTTTTTAAATTTTTTTTTTTTTTTTTTTTTTTTTTTTTT	intron_variant					0.857	NA	NA	NA	NA	1	827852	1.20795e-06	0	0	0	16462	0	0	0	24168	0	0	1	15792	0	0	0	25172	0	0	0	31190	0	0	0	2694
6	24515102		C	CTTTTTTTTTTTTTTTTTTTTTGTTTTTTTAATTTTTTTTTTTT	gnomAD Exomes	PASS	NA	ENST00000357578.8	NM_001080.3	c.727-46_727-45insTTGTTTTTTTAATTTTTTTTTTTTTTTTTTTTTTTTTTTTTTT		c.727-46_727-45insTTGTTTTTTTAATTTTTTTTTTTTTTTTTTTTTTTTTTTTTTT	intron_variant					0.857	NA	NA	NA	NA	1	827850	1.20795e-06	0	0	0	16462	0	0	0	24168	0	0	0	15792	0	0	1	25172	0	0	0	31190	0	0	0	2694
6	24515102		C	CTTTTTTTTTTTTTTTTTTTTTTTTTTTTTAATTTTTTTTTTTT	gnomAD Exomes	PASS	NA	ENST00000357578.8	NM_001080.3	c.727-46_727-45insTTTTTTTTTTAATTTTTTTTTTTTTTTTTTTTTTTTTTTTTTT		c.727-46_727-45insTTTTTTTTTTAATTTTTTTTTTTTTTTTTTTTTTTTTTTTTTT	intron_variant					0.857	NA	NA	NA	NA	1	827852	1.20795e-06	0	0	0	16462	0	0	0	24168	0	0	0	15792	0	0	0	25172	0	0	0	31190	0	0	0	2694
6	24515118		T	TTTTTTGTTTTGTAAATTTTTGGTACTTTTTTTTTTTTTTTTTTTTTTG	gnomAD Exomes	PASS	NA	ENST00000357578.8	NM_001080.3	c.727-46_727-45insTTGTTTTGTAAATTTTTGGTACTTTTTTTTTTTTTTTTTTTTTTGTTT		c.727-46_727-45insTTGTTTTGTAAATTTTTGGTACTTTTTTTTTTTTTTTTTTTTTTGTTT	intron_variant					0.859	NA	NA	NA	NA	1	1377350	7.26032e-07	0	0	0	29170	0	0	0	33742	0	0	0	23814	0	0	1	37726	0	0	0	47914	0	0	0	5192
6	24515102	rs4646842	CTTTTTTTTTTT	C	gnomAD Genomes	NA	PASS	ENST00000357578.8	NM_001080.3	c.727-56_727-46del		c.727-56_727-46del	intron_variant					0.867	NA	NA	NA	NA	1	104212	9.59582e-06	0	0	0	25862	0	0	0	10318	0	0	0	2624	0	0	0	3738	0	0	0	5736	0	0	0	160
6	24515102		CTTTTTTTTTT	C	gnomAD Exomes	PASS	NA	ENST00000357578.8	NM_001080.3	c.727-55_727-46del		c.727-55_727-46del	intron_variant					0.867	NA	NA	NA	NA	2	827850	2.4159e-06	0	0	0	16462	0	0	0	24168	0	0	0	15792	0	0	0	25172	0	0	0	31190	0	0	0	2694
6	24515341		T	C	gnomAD Exomes	PASS	NA	ENST00000357578.8	NM_001080.3	c.870+31T>C		c.870+31T>C	intron_variant					0.874	0.01	0	0	0.04	1	828244	1.20737e-06	0	0	0	15660	0	0	0	976	0	0	0	5138	0	0	0	3602	0	0	0	274	0	0	0	1612
6	24515102		C	CTTTTTTTTTTTTTTTTTTTTTTTTTTTTAATTTTTTTTTTTT	gnomAD Exomes	PASS	NA	ENST00000357578.8	NM_001080.3	c.727-46_727-45insTTTTTTTTTAATTTTTTTTTTTTTTTTTTTTTTTTTTTTTTT		c.727-46_727-45insTTTTTTTTTAATTTTTTTTTTTTTTTTTTTTTTTTTTTTTTT	intron_variant					0.875	NA	NA	NA	NA	1	827850	1.20795e-06	0	0	0	16462	0	0	0	24168	0	0	1	15792	0	0	0	25172	0	0	0	31190	0	0	0	2694
6	24515102		C	CTTTTTTTTTTTTTTTTTTTTTGTTTATTTTTTTGTTTTTTTT	gnomAD Exomes	PASS	NA	ENST00000357578.8	NM_001080.3	c.727-46_727-45insTTGTTTATTTTTTTGTTTTTTTTTTTTTTTTTTTTTTTTTTT		c.727-46_727-45insTTGTTTATTTTTTTGTTTTTTTTTTTTTTTTTTTTTTTTTTT	intron_variant					0.875	NA	NA	NA	NA	1	827852	1.20795e-06	0	0	0	16462	0	0	0	24168	0	0	0	15792	0	0	0	25172	0	0	0	31190	0	0	0	2694
6	24515102		C	CTTTTTTTTTTTTTTTTTTTTTTTTTTTTTAATTTTTTGTTTT	gnomAD Exomes	PASS	NA	ENST00000357578.8	NM_001080.3	c.727-46_727-45insTTTTTTTTTTAATTTTTTGTTTTTTTTTTTTTTTTTTTTTTT		c.727-46_727-45insTTTTTTTTTTAATTTTTTGTTTTTTTTTTTTTTTTTTTTTTT	intron_variant					0.875	NA	NA	NA	NA	1	827852	1.20795e-06	0	0	0	16462	0	0	0	24168	0	0	0	15792	0	0	0	25172	0	0	0	31190	0	0	0	2694
6	24515102		C	CTTTTTTTTTTTTTTTTTTTTTTTTTTTTTTATTTTTTTTTTT	gnomAD Exomes	PASS	NA	ENST00000357578.8	NM_001080.3	c.727-46_727-45insTTTTTTTTTTTATTTTTTTTTTTTTTTTTTTTTTTTTTTTTT		c.727-46_727-45insTTTTTTTTTTTATTTTTTTTTTTTTTTTTTTTTTTTTTTTTT	intron_variant					0.875	NA	NA	NA	NA	1	827850	1.20795e-06	0	0	0	16462	0	0	0	24168	0	0	0	15792	0	0	1	25172	0	0	0	31190	0	0	0	2694
6	24515102		C	CTTTTTTTTTTTTTTTTTTTTTTTTTTTTTATTTTTTTTTTTT	gnomAD Exomes	PASS	NA	ENST00000357578.8	NM_001080.3	c.727-46_727-45insTTTTTTTTTTATTTTTTTTTTTTTTTTTTTTTTTTTTTTTTT		c.727-46_727-45insTTTTTTTTTTATTTTTTTTTTTTTTTTTTTTTTTTTTTTTTT	intron_variant					0.875	NA	NA	NA	NA	4	827850	4.83179e-06	0	0	1	16462	0	0	0	24168	0	0	1	15792	0	0	0	25172	0	0	0	31190	0	0	0	2694
6	24515102		C	CTTTTTTTTTTTTTTTTTTTTTTTTTTTTAAATTTTTTTTTTT	gnomAD Exomes	PASS	NA	ENST00000357578.8	NM_001080.3	c.727-46_727-45insTTTTTTTTTAAATTTTTTTTTTTTTTTTTTTTTTTTTTTTTT		c.727-46_727-45insTTTTTTTTTAAATTTTTTTTTTTTTTTTTTTTTTTTTTTTTT	intron_variant					0.875	NA	NA	NA	NA	1	827852	1.20795e-06	0	0	0	16462	0	0	0	24168	0	0	0	15792	0	0	0	25172	0	0	1	31190	0	0	0	2694
6	24515102		C	CTTTTTTTTTTTTTTTTTTTTTGTTTTTTTAATTTTTTTTTTT	gnomAD Exomes	PASS	NA	ENST00000357578.8	NM_001080.3	c.727-46_727-45insTTGTTTTTTTAATTTTTTTTTTTTTTTTTTTTTTTTTTTTTT		c.727-46_727-45insTTGTTTTTTTAATTTTTTTTTTTTTTTTTTTTTTTTTTTTTT	intron_variant					0.875	NA	NA	NA	NA	1	827852	1.20795e-06	0	0	0	16462	0	0	0	24168	0	0	0	15792	0	0	0	25172	0	0	0	31190	0	0	0	2694
6	24515102		C	CTTTTTTTTTTTTTTTTTTTTATTTTTTTTTATTTTTTTTTTT	gnomAD Exomes	PASS	NA	ENST00000357578.8	NM_001080.3	c.727-46_727-45insTATTTTTTTTTATTTTTTTTTTTTTTTTTTTTTTTTTTTTTT		c.727-46_727-45insTATTTTTTTTTATTTTTTTTTTTTTTTTTTTTTTTTTTTTTT	intron_variant					0.875	NA	NA	NA	NA	1	827852	1.20795e-06	0	0	0	16462	0	0	0	24168	0	0	0	15792	0	0	0	25172	0	0	0	31190	0	0	0	2694
6	24515102		C	CTTTTTTTTTTTTTTTTTTTTTTTTTTTTATTTTTTTTTTTTT	gnomAD Exomes	PASS	NA	ENST00000357578.8	NM_001080.3	c.727-46_727-45insTTTTTTTTTATTTTTTTTTTTTTTTTTTTTTTTTTTTTTTTT		c.727-46_727-45insTTTTTTTTTATTTTTTTTTTTTTTTTTTTTTTTTTTTTTTTT	intron_variant					0.875	NA	NA	NA	NA	4	827852	4.83178e-06	0	0	1	16462	0	0	1	24168	0	0	0	15792	0	0	0	25172	0	0	0	31190	0	0	0	2694
6	24515102		C	CTTTTTTTTTTTTTTTTTTTTTTTTTTTTTTTTTTTTTTTTTT	gnomAD Exomes	PASS	NA	ENST00000357578.8	NM_001080.3	c.727-46_727-45insTTTTTTTTTTTTTTTTTTTTTTTTTTTTTTTTTTTTTTTTTT		c.727-46_727-45insTTTTTTTTTTTTTTTTTTTTTTTTTTTTTTTTTTTTTTTTTT	intron_variant					0.875	NA	NA	NA	NA	9	827852	1.08715e-05	0	0	1	16462	0	0	0	24168	0	0	1	15792	0	0	1	25172	0	0	0	31190	0	0	0	2694
6	24515102		C	CTTTTTTTTTTTTTTTTTTTTTTTTTTTTTTAATTTTTTTTTT	gnomAD Exomes	PASS	NA	ENST00000357578.8	NM_001080.3	c.727-46_727-45insTTTTTTTTTTTAATTTTTTTTTTTTTTTTTTTTTTTTTTTTT		c.727-46_727-45insTTTTTTTTTTTAATTTTTTTTTTTTTTTTTTTTTTTTTTTTT	intron_variant					0.875	NA	NA	NA	NA	1	827852	1.20795e-06	0	0	0	16462	0	0	0	24168	0	0	0	15792	0	0	0	25172	0	0	0	31190	0	0	0	2694
6	24515102		C	CTTTTTTTTTTTTTTTTTTTTTATTTTTTTTTTTTTTTTTTTT	gnomAD Exomes	PASS	NA	ENST00000357578.8	NM_001080.3	c.727-46_727-45insTTATTTTTTTTTTTTTTTTTTTTTTTTTTTTTTTTTTTTTTT		c.727-46_727-45insTTATTTTTTTTTTTTTTTTTTTTTTTTTTTTTTTTTTTTTTT	intron_variant					0.875	NA	NA	NA	NA	1	827852	1.20795e-06	0	0	0	16462	0	0	0	24168	0	0	0	15792	0	0	1	25172	0	0	0	31190	0	0	0	2694
6	24515102		C	CTTTTTTTTTTTTTTTTTTTTGTTTTTTTATTTTTTTTTTTCT	gnomAD Exomes	PASS	NA	ENST00000357578.8	NM_001080.3	c.727-46_727-45insTGTTTTTTTATTTTTTTTTTTCTTTTTTTTTTTTTTTTTTTT		c.727-46_727-45insTGTTTTTTTATTTTTTTTTTTCTTTTTTTTTTTTTTTTTTTT	intron_variant					0.875	NA	NA	NA	NA	1	827852	1.20795e-06	0	0	0	16462	0	0	0	24168	0	0	0	15792	0	0	0	25172	0	0	0	31190	0	0	0	2694
6	24515097		C	CTTTTATTTTTT	gnomAD Exomes	PASS	NA	ENST00000357578.8	NM_001080.3	c.727-66_727-65insATTTTTTTTTT		c.727-66_727-65insATTTTTTTTTT	intron_variant					0.88	NA	NA	NA	NA	1	1201560	8.32251e-07	0	0	0	25124	0	0	0	32566	0	0	1	22604	0	0	0	35394	0	0	0	44716	0	0	0	4676
6	24522805	rs1759721757	C	A	gnomAD Exomes	PASS	NA	ENST00000357578.8	NM_001080.3	p.Gly351Gly	p.Gly351Gly	c.1053C>A	synonymous_variant					0.888	0	0	0	0	1	628740	1.59048e-06	0	0	0	17692	0	0	1	43740	0	0	0	20982	0	0	0	36068	0	0	0	53138	0	0	0	4146
6	24504993	rs2817220	G	A	gnomAD Exomes,gnomAD Genomes	PASS	PASS	ENST00000357578.8	NM_001080.3	c.726+8G>A		c.726+8G>A	splice_region_variant	Benign		356135		0.892	0	0	0	0	406414	1612044	0.252111	53764	0	19679	74930	2602	0	9899	60018	901	0	5222	29590	483	0	3720	44866	180	0	17968	63882	2549	0	687	6054
6	24515102		C	CTTTTTTTTTTTTTTTTTTTTTTTTTTTTTTATTTTTTTTTT	gnomAD Exomes	PASS	NA	ENST00000357578.8	NM_001080.3	c.727-46_727-45insTTTTTTTTTTTATTTTTTTTTTTTTTTTTTTTTTTTTTTTT		c.727-46_727-45insTTTTTTTTTTTATTTTTTTTTTTTTTTTTTTTTTTTTTTTT	intron_variant					0.893	NA	NA	NA	NA	2	827852	2.41589e-06	0	0	2	16462	0	0	0	24168	0	0	0	15792	0	0	0	25172	0	0	0	31190	0	0	0	2694
6	24515102		C	CTTTTTTTTTTTTTTTTTTTTTTTTTTTTTATTTTTTTTTTT	gnomAD Exomes	PASS	NA	ENST00000357578.8	NM_001080.3	c.727-46_727-45insTTTTTTTTTTATTTTTTTTTTTTTTTTTTTTTTTTTTTTTT		c.727-46_727-45insTTTTTTTTTTATTTTTTTTTTTTTTTTTTTTTTTTTTTTTT	intron_variant					0.893	NA	NA	NA	NA	7	827848	8.45566e-06	0	0	0	16462	0	0	0	24168	0	0	0	15792	0	0	0	25172	0	0	0	31190	0	0	0	2694
6	24515102		C	CTTTTTTTTTTTTTTTTTTTTTTTTTTTTTTAATTTTTTTCT	gnomAD Exomes	PASS	NA	ENST00000357578.8	NM_001080.3	c.727-46_727-45insTTTTTTTTTTTAATTTTTTTCTTTTTTTTTTTTTTTTTTTT		c.727-46_727-45insTTTTTTTTTTTAATTTTTTTCTTTTTTTTTTTTTTTTTTTT	intron_variant					0.893	NA	NA	NA	NA	1	827852	1.20795e-06	0	0	0	16462	0	0	0	24168	0	0	0	15792	0	0	0	25172	0	0	0	31190	0	0	0	2694
6	24515102		C	CTTTTTTTTTTTTTTTTTTTTGTTTTTTTTTTTTTTTTTTTT	gnomAD Exomes	PASS	NA	ENST00000357578.8	NM_001080.3	c.727-46_727-45insTGTTTTTTTTTTTTTTTTTTTTTTTTTTTTTTTTTTTTTTT		c.727-46_727-45insTGTTTTTTTTTTTTTTTTTTTTTTTTTTTTTTTTTTTTTTT	intron_variant					0.893	NA	NA	NA	NA	1	827852	1.20795e-06	0	0	0	16462	0	0	0	24168	0	0	0	15792	0	0	0	25172	0	0	0	31190	0	0	0	2694
6	24515102		C	CTTTTTTTTTTTTTTTTTTTTTTTTTTTTTTTTTTTTTTTTT	gnomAD Exomes	PASS	NA	ENST00000357578.8	NM_001080.3	c.727-46_727-45insTTTTTTTTTTTTTTTTTTTTTTTTTTTTTTTTTTTTTTTTT		c.727-46_727-45insTTTTTTTTTTTTTTTTTTTTTTTTTTTTTTTTTTTTTTTTT	intron_variant					0.893	NA	NA	NA	NA	9	827852	1.08715e-05	0	0	1	16462	0	0	0	24168	0	0	0	15792	0	0	1	25172	0	0	0	31190	0	0	0	2694
6	24515102		C	CTTTTTTTTTTTTTTTTTTTTTTTTTTGTTAATTTTTTTTTT	gnomAD Exomes	PASS	NA	ENST00000357578.8	NM_001080.3	c.727-46_727-45insTTTTTTTGTTAATTTTTTTTTTTTTTTTTTTTTTTTTTTTT		c.727-46_727-45insTTTTTTTGTTAATTTTTTTTTTTTTTTTTTTTTTTTTTTTT	intron_variant					0.893	NA	NA	NA	NA	2	827852	2.41589e-06	0	0	1	16462	0	0	0	24168	0	0	0	15792	0	0	0	25172	0	0	0	31190	0	0	0	2694
6	24515102		C	CTTTTTTTTTTTTTTTTTTTATTTTGGTTATTTTTTTTTTTT	gnomAD Exomes	PASS	NA	ENST00000357578.8	NM_001080.3	c.727-46_727-45insATTTTGGTTATTTTTTTTTTTTTTTTTTTTTTTTTTTTTTT		c.727-46_727-45insATTTTGGTTATTTTTTTTTTTTTTTTTTTTTTTTTTTTTTT	intron_variant					0.893	NA	NA	NA	NA	1	827852	1.20795e-06	0	0	0	16462	0	0	0	24168	0	0	0	15792	0	0	0	25172	0	0	0	31190	0	0	0	2694
6	24515102		C	CTTTTTTTTTTTTTTTTTTTTTTTTTTTTATTTTTTTTTTTT	gnomAD Exomes	PASS	NA	ENST00000357578.8	NM_001080.3	c.727-46_727-45insTTTTTTTTTATTTTTTTTTTTTTTTTTTTTTTTTTTTTTTT		c.727-46_727-45insTTTTTTTTTATTTTTTTTTTTTTTTTTTTTTTTTTTTTTTT	intron_variant					0.893	NA	NA	NA	NA	4	827850	4.83179e-06	0	0	1	16462	0	0	0	24168	0	0	0	15792	0	0	0	25172	0	0	0	31190	0	0	0	2694
6	24515102		C	CTTTTTTTTTTTTTTTTTTTTTTTTTTTTTAATTTTTTTTTT	gnomAD Exomes	PASS	NA	ENST00000357578.8	NM_001080.3	c.727-46_727-45insTTTTTTTTTTAATTTTTTTTTTTTTTTTTTTTTTTTTTTTT		c.727-46_727-45insTTTTTTTTTTAATTTTTTTTTTTTTTTTTTTTTTTTTTTTT	intron_variant					0.893	NA	NA	NA	NA	1	827852	1.20795e-06	0	0	0	16462	0	0	0	24168	0	0	0	15792	0	0	1	25172	0	0	0	31190	0	0	0	2694
6	24515102		C	CTTTTTTTTTTTTTTTTTTTTATTTTTTTTATTTTTTTTTTT	gnomAD Exomes	PASS	NA	ENST00000357578.8	NM_001080.3	c.727-46_727-45insTATTTTTTTTATTTTTTTTTTTTTTTTTTTTTTTTTTTTTT		c.727-46_727-45insTATTTTTTTTATTTTTTTTTTTTTTTTTTTTTTTTTTTTTT	intron_variant					0.893	NA	NA	NA	NA	1	827852	1.20795e-06	0	0	0	16462	0	0	0	24168	0	0	0	15792	0	0	0	25172	0	0	0	31190	0	0	0	2694
6	24515102		C	CTTTTTTTTTTTTTTTTTTTTGTTTTTTTATTTTTTTTTTTT	gnomAD Exomes	PASS	NA	ENST00000357578.8	NM_001080.3	c.727-46_727-45insTGTTTTTTTATTTTTTTTTTTTTTTTTTTTTTTTTTTTTTT		c.727-46_727-45insTGTTTTTTTATTTTTTTTTTTTTTTTTTTTTTTTTTTTTTT	intron_variant					0.893	NA	NA	NA	NA	1	827852	1.20795e-06	0	0	0	16462	0	0	0	24168	0	0	0	15792	0	0	0	25172	0	0	0	31190	0	0	0	2694
6	24511902	rs1013409303	A	C	gnomAD Exomes	PASS	NA	ENST00000357578.8	NM_001080.3	c.727-3265A>C		c.727-3265A>C	intron_variant					0.897	0	0	0	0	2	435962	4.58756e-06	0	0	0	11666	0	0	0	24934	0	0	0	17226	0	0	0	27110	0	0	0	35164	0	0	0	3644
6	24511876		CAT	C	gnomAD Exomes	PASS	NA	ENST00000357578.8	NM_001080.3	c.727-3290_727-3289del		c.727-3290_727-3289del	intron_variant					0.903	0	0	0	0	2	444580	4.49863e-06	0	0	0	12016	0	0	0	26048	0	0	0	17434	0	0	0	27356	0	0	0	35788	0	0	0	3688
6	24515102		C	CTTTTTTTTTTTTTTTTTTTTATTTTTTTTATTTTTTTTTT	gnomAD Exomes	PASS	NA	ENST00000357578.8	NM_001080.3	c.727-46_727-45insTATTTTTTTTATTTTTTTTTTTTTTTTTTTTTTTTTTTTT		c.727-46_727-45insTATTTTTTTTATTTTTTTTTTTTTTTTTTTTTTTTTTTTT	intron_variant					0.911	NA	NA	NA	NA	1	827852	1.20795e-06	0	0	0	16462	0	0	0	24168	0	0	0	15792	0	0	0	25172	0	0	1	31190	0	0	0	2694
6	24515102		C	CTTTTTTTTTTTTTTTTTTTTTTTTTTTTTTTTTTTTTTTT	gnomAD Exomes	PASS	NA	ENST00000357578.8	NM_001080.3	c.727-46_727-45insTTTTTTTTTTTTTTTTTTTTTTTTTTTTTTTTTTTTTTTT		c.727-46_727-45insTTTTTTTTTTTTTTTTTTTTTTTTTTTTTTTTTTTTTTTT	intron_variant					0.911	NA	NA	NA	NA	19	827848	2.29511e-05	0	0	0	16462	0	0	0	24168	0	0	1	15792	0	0	5	25172	0	0	1	31190	0	0	0	2694
6	24515102		C	CTTTTTTTTTTTTTTTTTTTTTTTTTTTTTATTTTTTTTTT	gnomAD Exomes	PASS	NA	ENST00000357578.8	NM_001080.3	c.727-46_727-45insTTTTTTTTTTATTTTTTTTTTTTTTTTTTTTTTTTTTTTT		c.727-46_727-45insTTTTTTTTTTATTTTTTTTTTTTTTTTTTTTTTTTTTTTT	intron_variant					0.911	NA	NA	NA	NA	2	827848	2.4159e-06	0	0	0	16462	0	0	0	24168	0	0	0	15792	0	0	1	25172	0	0	0	31190	0	0	0	2694
6	24515102		C	CTTTTTTTTTTTTTTTTTTTTTTTTTTTATTTTTTTTTTTT	gnomAD Exomes	PASS	NA	ENST00000357578.8	NM_001080.3	c.727-46_727-45insTTTTTTTTATTTTTTTTTTTTTTTTTTTTTTTTTTTTTTT		c.727-46_727-45insTTTTTTTTATTTTTTTTTTTTTTTTTTTTTTTTTTTTTTT	intron_variant					0.911	NA	NA	NA	NA	1	827852	1.20795e-06	0	0	0	16462	0	0	0	24168	0	0	0	15792	0	0	0	25172	0	0	0	31190	0	0	0	2694
6	24533728	rs750959100	TA	T	gnomAD Exomes,gnomAD Genomes	PASS	PASS	ENST00000357578.8	NM_001080.3	c.*23del		c.*23del	3_prime_UTR_variant					0.911	0	0	0.08	0	13	1609256	8.07827e-06	0	0	0	74756	0	0	0	59924	0	0	0	29560	0	0	0	44868	0	0	0	64006	0	0	0	5728
6	24520603		A	T	gnomAD Exomes	PASS	NA	ENST00000357578.8	NM_001080.3	c.1014+59A>T		c.1014+59A>T	intron_variant					0.912	0	0	0	0	1	1432742	6.97962e-07	0	0	0	32792	0	0	1	42928	0	0	0	25624	0	0	0	38768	0	0	0	52000	0	0	0	4640
6	24515102		C	CTTTTTTTTTTTTTTTTTTTTTTTTTTTTTTTATTTTTTT	gnomAD Exomes	PASS	NA	ENST00000357578.8	NM_001080.3	c.727-46_727-45insTTTTTTTTTTTTATTTTTTTTTTTTTTTTTTTTTTTTTT		c.727-46_727-45insTTTTTTTTTTTTATTTTTTTTTTTTTTTTTTTTTTTTTT	intron_variant					0.93	NA	NA	NA	NA	1	827852	1.20795e-06	0	0	0	16462	0	0	0	24168	0	0	0	15792	0	0	0	25172	0	0	0	31190	0	0	0	2694
6	24515102		C	CTTTTTTTTTTTTTTTTTTTTTTTTTTTTTTTTTTTTTTT	gnomAD Exomes	PASS	NA	ENST00000357578.8	NM_001080.3	c.727-46_727-45insTTTTTTTTTTTTTTTTTTTTTTTTTTTTTTTTTTTTTTT		c.727-46_727-45insTTTTTTTTTTTTTTTTTTTTTTTTTTTTTTTTTTTTTTT	intron_variant					0.93	NA	NA	NA	NA	11	827852	1.32874e-05	0	0	0	16462	0	0	1	24168	0	0	0	15792	0	0	2	25172	0	0	0	31190	0	0	0	2694
6	24515102		C	CTTTTTTTTTTTTTGTTTTTTTTTTTTTTTTTTTTTTTTT	gnomAD Exomes	PASS	NA	ENST00000357578.8	NM_001080.3	c.727-52_727-51insGTTTTTTTTTTTTTTTTTTTTTTTTTTTTTTTTTTTTTT		c.727-52_727-51insGTTTTTTTTTTTTTTTTTTTTTTTTTTTTTTTTTTTTTT	intron_variant					0.93	NA	NA	NA	NA	1	827852	1.20795e-06	0	0	0	16462	0	0	0	24168	0	0	0	15792	0	0	0	25172	0	0	0	31190	0	0	0	2694
6	24515102		C	CTTTTTTTTTTTTTTTTTTTTTTTTTTTTATTTTTTTTTT	gnomAD Exomes	PASS	NA	ENST00000357578.8	NM_001080.3	c.727-46_727-45insTTTTTTTTTATTTTTTTTTTTTTTTTTTTTTTTTTTTTT		c.727-46_727-45insTTTTTTTTTATTTTTTTTTTTTTTTTTTTTTTTTTTTTT	intron_variant					0.93	NA	NA	NA	NA	1	827850	1.20795e-06	0	0	0	16460	0	0	0	24168	0	0	0	15792	0	0	0	25172	0	0	0	31190	0	0	0	2694
6	24527957		T	A	gnomAD Exomes	PASS	NA	ENST00000357578.8	NM_001080.3	c.1174-40T>A		c.1174-40T>A	intron_variant					0.933	0	0	0	0	2	627376	3.18788e-06	0	0	0	17664	0	0	0	43704	0	0	0	20958	0	0	0	36020	0	0	0	52972	0	0	0	4146
6	24511897	rs1364231734	TAAAG	T	gnomAD Exomes	PASS	NA	ENST00000357578.8	NM_001080.3	c.727-3267_727-3264del		c.727-3267_727-3264del	intron_variant					0.936	0	0	0	0	1	442298	2.26092e-06	0	0	0	11906	0	0	0	25540	0	0	0	17412	0	0	0	27376	0	0	0	35544	0	0	0	3672
6	24511908		GT	G	gnomAD Exomes	PASS	NA	ENST00000357578.8	NM_001080.3	c.727-3253del		c.727-3253del	intron_variant					0.939	0	0	0.01	0	1	430866	2.32091e-06	0	0	0	11498	0	0	1	24392	0	0	0	17072	0	0	0	26940	0	0	0	34674	0	0	0	3602
6	24511918		AT	A	gnomAD Exomes	PASS	NA	ENST00000357578.8	NM_001080.3	c.727-3247del		c.727-3247del	intron_variant					0.941	0	0	0.01	0	1	424472	2.35587e-06	0	0	0	11358	0	0	0	24314	0	0	0	16880	0	0	0	26646	0	0	1	33842	0	0	0	3566
6	24515102		C	CTTTTTTTTTTTTTTTTTTTTATTTTTTTTTCTTTTTTT	gnomAD Exomes	PASS	NA	ENST00000357578.8	NM_001080.3	c.727-46_727-45insTATTTTTTTTTCTTTTTTTTTTTTTTTTTTTTTTTTTT		c.727-46_727-45insTATTTTTTTTTCTTTTTTTTTTTTTTTTTTTTTTTTTT	intron_variant					0.949	NA	NA	NA	NA	1	827852	1.20795e-06	0	0	0	16462	0	0	1	24168	0	0	0	15792	0	0	0	25172	0	0	0	31190	0	0	0	2694
6	24515102		C	CTTTTTTTTTTTTTTTTTTTTTTTTTTTTTTTTTTTTTT	gnomAD Exomes	PASS	NA	ENST00000357578.8	NM_001080.3	c.727-46_727-45insTTTTTTTTTTTTTTTTTTTTTTTTTTTTTTTTTTTTTT		c.727-46_727-45insTTTTTTTTTTTTTTTTTTTTTTTTTTTTTTTTTTTTTT	intron_variant					0.949	NA	NA	NA	NA	2	827850	2.4159e-06	0	0	0	16462	0	0	0	24168	0	0	0	15792	0	0	1	25172	0	0	0	31190	0	0	0	2694
6	24520389	rs748015396	C	T	gnomAD Exomes	PASS	NA	ENST00000357578.8	NM_001080.3	c.871-12C>T		c.871-12C>T	intron_variant					0.953	0	0	0	0	1	628452	1.59121e-06	0	0	0	17690	0	0	0	43738	0	0	0	20984	0	0	0	36068	0	0	0	53114	0	0	0	3942
6	24511821		CT	C	gnomAD Exomes	PASS	NA	ENST00000357578.8	NM_001080.3	c.727-3341del		c.727-3341del	intron_variant					0.96	0	0	0	0	3	362170	8.2834e-06	0	0	0	9890	0	0	1	19830	0	0	0	15328	0	0	0	24800	0	0	0	28130	0	0	0	3262
6	24511876	rs2127384788	C	A	gnomAD Exomes	PASS	NA	ENST00000348925.2		c.765+8C>A		c.765+8C>A	splice_region_variant					0.962	0.02	0	0.02	0	1	444580	2.24931e-06	0	0	0	12016	0	0	0	26048	0	0	0	17434	0	0	0	27356	0	0	0	35788	0	0	0	3688
6	24515102	rs4646842	C	CTTTTTTTTTTTTTTTTTTTTTTTTTTTTAATTTTTTT	gnomAD Genomes	NA	PASS	ENST00000357578.8	NM_001080.3	c.727-46_727-45insTTTTTTTTTAATTTTTTTTTTTTTTTTTTTTTTTTTT		c.727-46_727-45insTTTTTTTTTAATTTTTTTTTTTTTTTTTTTTTTTTTT	intron_variant					0.968	NA	NA	NA	NA	1	104212	9.59582e-06	0	0	0	25862	0	0	0	10318	0	0	0	2624	0	0	0	3738	0	0	0	5736	0	0	0	160
6	24515102		C	CTTTTTTTTTTTTTTTTTTTTTTTTTTTTTATTTTTTT	gnomAD Exomes	PASS	NA	ENST00000357578.8	NM_001080.3	c.727-46_727-45insTTTTTTTTTTATTTTTTTTTTTTTTTTTTTTTTTTTT		c.727-46_727-45insTTTTTTTTTTATTTTTTTTTTTTTTTTTTTTTTTTTT	intron_variant					0.968	NA	NA	NA	NA	1	827852	1.20795e-06	0	0	0	16462	0	0	0	24168	0	0	0	15792	0	0	0	25172	0	0	0	31190	0	0	0	2694
6	24515102		C	CTTTTTTTTTTTTTTTTTTTTTTTTTTTTTTTTTTTTT	gnomAD Exomes	PASS	NA	ENST00000357578.8	NM_001080.3	c.727-46_727-45insTTTTTTTTTTTTTTTTTTTTTTTTTTTTTTTTTTTTT		c.727-46_727-45insTTTTTTTTTTTTTTTTTTTTTTTTTTTTTTTTTTTTT	intron_variant					0.968	NA	NA	NA	NA	3	827852	3.62384e-06	0	0	0	16462	0	0	0	24168	0	0	0	15792	0	0	1	25172	0	0	0	31190	0	0	0	2694
6	24515102		C	CTTTTTTTTTTTTTTTTTTTTTTTTTGTTATTTTTTTT	gnomAD Exomes	PASS	NA	ENST00000357578.8	NM_001080.3	c.727-46_727-45insTTTTTTGTTATTTTTTTTTTTTTTTTTTTTTTTTTTT		c.727-46_727-45insTTTTTTGTTATTTTTTTTTTTTTTTTTTTTTTTTTTT	intron_variant					0.968	NA	NA	NA	NA	1	827852	1.20795e-06	0	0	0	16462	0	0	0	24168	0	0	0	15792	0	0	0	25172	0	0	0	31190	0	0	0	2694
6	24503474	rs753877480	G	T	gnomAD Exomes	PASS	NA	ENST00000357578.8	NM_001080.3	c.609+41G>T		c.609+41G>T	intron_variant					0.972	0	0	0	0	1	619176	1.61505e-06	0	0	0	17650	0	0	0	43688	0	0	0	20950	0	0	0	36032	0	0	0	44882	0	0	0	3910
6	24502747	rs1262815205	A	C	gnomAD Exomes,gnomAD Genomes	PASS	PASS	ENST00000357578.8	NM_001080.3	c.438+141A>C		c.438+141A>C	intron_variant					0.977	0	0	0.14	0	3	716918	4.18458e-06	0	0	0	57194	0	0	0	49072	0	0	0	23372	0	0	0	37084	0	0	0	49920	0	0	0	4124
6	24515102		C	CTTTTTTTTTTTTTTTTTTTTTTTTTTTTTTTTTTTT	gnomAD Exomes	PASS	NA	ENST00000357578.8	NM_001080.3	c.727-46_727-45insTTTTTTTTTTTTTTTTTTTTTTTTTTTTTTTTTTTT		c.727-46_727-45insTTTTTTTTTTTTTTTTTTTTTTTTTTTTTTTTTTTT	intron_variant					0.988	NA	NA	NA	NA	2	827852	2.41589e-06	0	0	0	16462	0	0	0	24168	0	0	0	15792	0	0	0	25172	0	0	0	31190	0	0	0	2694
6	24515102		C	CTTTTTTTTTTTTTTTTCAGTTTTTTTTTTTTTTTTT	gnomAD Exomes	PASS	NA	ENST00000357578.8	NM_001080.3	c.727-49_727-48insCAGTTTTTTTTTTTTTTTTTTTTTTTTTTTTTTTTT		c.727-49_727-48insCAGTTTTTTTTTTTTTTTTTTTTTTTTTTTTTTTTT	intron_variant					0.988	NA	NA	NA	NA	1	827852	1.20795e-06	0	0	0	16462	0	0	0	24168	0	0	1	15792	0	0	0	25172	0	0	0	31190	0	0	0	2694
6	24515102		C	CTTTTTTTTTTTTTTTTTTTTTTTTTTTTTAATTTTT	gnomAD Exomes	PASS	NA	ENST00000357578.8	NM_001080.3	c.727-46_727-45insTTTTTTTTTTAATTTTTTTTTTTTTTTTTTTTTTTT		c.727-46_727-45insTTTTTTTTTTAATTTTTTTTTTTTTTTTTTTTTTTT	intron_variant					0.988	NA	NA	NA	NA	1	827852	1.20795e-06	0	0	0	16462	0	0	0	24168	0	0	0	15792	0	0	0	25172	0	0	0	31190	0	0	0	2694
6	24520589	rs752456949	G	A	gnomAD Exomes	PASS	NA	ENST00000357578.8	NM_001080.3	c.1014+45G>A		c.1014+45G>A	intron_variant					1.002	0	0	0	0	9	1457996	6.17286e-06	0	0	0	33408	0	0	0	44334	0	0	0	26070	0	0	0	39626	0	0	0	53142	0	0	0	5112
6	24511777		CT	C	gnomAD Exomes	PASS	NA	ENST00000357578.8	NM_001080.3	c.727-3387del		c.727-3387del	intron_variant					1.006	0	0	0	0	2	245476	8.14744e-06	0	0	0	6828	0	0	0	7462	0	0	0	9660	0	0	0	21880	0	0	0	21340	0	0	0	1594
6	24515102		C	CTTTTTTGTTTTTTTTTTTTTTTTTTTTTTTTTTTT	gnomAD Exomes	PASS	NA	ENST00000357578.8	NM_001080.3	c.727-59_727-58insGTTTTTTTTTTTTTTTTTTTTTTTTTTTTTTTTTT		c.727-59_727-58insGTTTTTTTTTTTTTTTTTTTTTTTTTTTTTTTTTT	intron_variant					1.009	NA	NA	NA	NA	1	827852	1.20795e-06	0	0	0	16462	0	0	0	24168	0	0	0	15792	0	0	0	25172	0	0	0	31190	0	0	0	2694
6	24515102		C	CTTTTTTTTTTTTTTTTTTTTATTTTTTTTTTTTTT	gnomAD Exomes	PASS	NA	ENST00000357578.8	NM_001080.3	c.727-46_727-45insTATTTTTTTTTTTTTTTTTTTTTTTTTTTTTTTTT		c.727-46_727-45insTATTTTTTTTTTTTTTTTTTTTTTTTTTTTTTTTT	intron_variant					1.009	NA	NA	NA	NA	1	827852	1.20795e-06	0	0	0	16462	0	0	0	24168	0	0	0	15792	0	0	0	25172	0	0	1	31190	0	0	0	2694
6	24515102		C	CTTTTTTTTTTTTTTTTTTTTTTTTTTTTTTTTTTT	gnomAD Exomes,gnomAD Genomes	PASS	PASS	ENST00000357578.8	NM_001080.3	c.727-46_727-45insTTTTTTTTTTTTTTTTTTTTTTTTTTTTTTTTTTT		c.727-46_727-45insTTTTTTTTTTTTTTTTTTTTTTTTTTTTTTTTTTT	intron_variant					1.009	NA	NA	NA	NA	7	932064	7.51021e-06	0	0	0	42324	0	0	0	34486	0	0	0	18416	0	0	0	28910	0	0	0	36926	0	0	0	2854
6	24520454	rs188108571	C	T	gnomAD Exomes,gnomAD Genomes	PASS	PASS	ENST00000357578.8	NM_001080.3	p.Gly308Gly	p.Gly308Gly	c.924C>T	synonymous_variant	Conflicting interpretations of pathogenicity	Uncertain significance(1); Likely benign(1)	906517		1.009	0	0	0	0	31	1614150	1.92052e-05	0	0	14	75032	0	0	0	60010	0	0	0	29600	0	0	5	44888	0	0	0	64030	0	0	0	6056
6	24511908	rs1207512298	G	GT	gnomAD Exomes,gnomAD Genomes	PASS	PASS	ENST00000357578.8	NM_001080.3	c.727-3253dup		c.727-3253dup	intron_variant					1.023	0	0	0	0	3	582790	5.14765e-06	0	0	1	52842	0	0	0	39638	0	0	0	20542	0	0	0	32114	0	0	0	45252	0	0	0	3918
6	24515102		C	CTTTTTTTTTTTTTTTTTTTTTTTTTTTCTTTTTT	gnomAD Exomes	PASS	NA	ENST00000357578.8	NM_001080.3	c.727-46_727-45insTTTTTTTTCTTTTTTTTTTTTTTTTTTTTTTTTT		c.727-46_727-45insTTTTTTTTCTTTTTTTTTTTTTTTTTTTTTTTTT	intron_variant					1.029	NA	NA	NA	NA	1	827852	1.20795e-06	0	0	0	16462	0	0	1	24168	0	0	0	15792	0	0	0	25172	0	0	0	31190	0	0	0	2694
6	24515102		C	CTTTTTTTTTTTTTTTTTTTTTTTTTTTTTTTTTT	gnomAD Exomes	PASS	NA	ENST00000357578.8	NM_001080.3	c.727-46_727-45insTTTTTTTTTTTTTTTTTTTTTTTTTTTTTTTTTT		c.727-46_727-45insTTTTTTTTTTTTTTTTTTTTTTTTTTTTTTTTTT	intron_variant					1.029	NA	NA	NA	NA	3	827850	3.62384e-06	0	0	0	16462	0	0	0	24168	0	0	0	15792	0	0	1	25172	0	0	0	31190	0	0	0	2694
6	24515102		C	CTTTTTTTTTTTTTTTTTTTTTTTTTTGTTTTTTT	gnomAD Exomes	PASS	NA	ENST00000357578.8	NM_001080.3	c.727-46_727-45insTTTTTTTGTTTTTTTTTTTTTTTTTTTTTTTTTT		c.727-46_727-45insTTTTTTTGTTTTTTTTTTTTTTTTTTTTTTTTTT	intron_variant					1.029	NA	NA	NA	NA	1	827852	1.20795e-06	0	0	0	16462	0	0	0	24168	0	0	0	15792	0	0	0	25172	0	0	0	31190	0	0	0	2694
6	24520594		AGT	A	gnomAD Exomes	PASS	NA	ENST00000357578.8	NM_001080.3	c.1014+57_1014+58del		c.1014+57_1014+58del	intron_variant					1.035	0	0	0	0	1	1455566	6.87018e-07	0	0	0	33340	0	0	0	44088	0	0	0	26014	0	0	0	39576	0	0	0	52950	0	0	0	5046
6	24515097		C	CTTT	gnomAD Exomes	PASS	NA	ENST00000357578.8	NM_001080.3	c.727-68_727-66dup		c.727-68_727-66dup	intron_variant					1.036	NA	NA	NA	NA	1	1201558	8.32253e-07	0	0	0	25122	0	0	0	32566	0	0	0	22604	0	0	0	35396	0	0	0	44716	0	0	0	4676
6	24511882		AT	A	gnomAD Exomes	PASS	NA	ENST00000357578.8	NM_001080.3	c.727-3280del		c.727-3280del	intron_variant					1.038	0	0	0	0	6	444562	1.34964e-05	0	0	0	12030	0	0	0	25726	0	0	0	17414	0	0	0	27410	0	0	2	35840	0	0	0	3692
6	24522748	rs1462649062	G	A	gnomAD Exomes	PASS	NA	ENST00000357578.8	NM_001080.3	c.1015-19G>A		c.1015-19G>A	intron_variant	Likely benign		1593587		1.042	0	0.01	0	0	2	1461130	1.3688e-06	0	0	0	33456	0	0	0	44692	0	0	0	26112	0	0	0	39666	0	0	0	53332	0	0	0	5764
6	24505028	rs1293539279	A	G	gnomAD Exomes	PASS	NA	ENST00000357578.8	NM_001080.3	c.726+43A>G		c.726+43A>G	intron_variant					1.047	0	0	0	0	2	1445566	1.38354e-06	0	0	0	33088	0	0	0	44704	0	0	0	26064	0	0	2	39632	0	0	0	52550	0	0	0	5742
6	24515102		C	CTTTTTTTTTTTTTTTTTTTTTTTTTTGTTTTTT	gnomAD Exomes	PASS	NA	ENST00000357578.8	NM_001080.3	c.727-46_727-45insTTTTTTTGTTTTTTTTTTTTTTTTTTTTTTTTT		c.727-46_727-45insTTTTTTTGTTTTTTTTTTTTTTTTTTTTTTTTT	intron_variant					1.051	NA	NA	NA	NA	1	827852	1.20795e-06	0	0	0	16462	0	0	1	24168	0	0	0	15792	0	0	0	25172	0	0	0	31190	0	0	0	2694
6	24515102		C	CTTTTTTTTTTTTTTTTTTTTATTTTTTTTTTTT	gnomAD Exomes	PASS	NA	ENST00000357578.8	NM_001080.3	c.727-46_727-45insTATTTTTTTTTTTTTTTTTTTTTTTTTTTTTTT		c.727-46_727-45insTATTTTTTTTTTTTTTTTTTTTTTTTTTTTTTT	intron_variant					1.051	NA	NA	NA	NA	1	827852	1.20795e-06	0	0	0	16462	0	0	0	24168	0	0	0	15792	0	0	0	25172	0	0	0	31190	0	0	0	2694
6	24520599	rs985407425	GTGTA	G	gnomAD Exomes,gnomAD Genomes	PASS	PASS	ENST00000357578.8	NM_001080.3	c.1014+59_1014+62del		c.1014+59_1014+62del	intron_variant					1.055	0	0	0	0	86	1601352	5.37046e-05	0	0	24	71964	0	0	6	58852	0	0	0	29470	0	0	16	44680	0	0	7	63418	0	0	1	5080
6	24515097		C	CTT	gnomAD Exomes	PASS	NA	ENST00000357578.8	NM_001080.3	c.727-67_727-66dup		c.727-67_727-66dup	intron_variant					1.058	NA	NA	NA	NA	4	1201554	3.32902e-06	0	0	0	25124	0	0	0	32566	0	0	0	22604	0	0	0	35396	0	0	0	44714	0	0	0	4676
6	24532067		T	C	gnomAD Exomes	PASS	NA	ENST00000357578.8	NM_001080.3	c.1344-52T>C		c.1344-52T>C	intron_variant					1.064	0	0	0	0	1	1402792	7.12864e-07	0	0	0	32266	0	0	0	44510	0	0	0	25762	0	0	0	39440	0	0	0	53346	0	0	0	5668
6	24502665		A	C	gnomAD Exomes	PASS	NA	ENST00000357578.8	NM_001080.3	c.438+59A>C		c.438+59A>C	intron_variant					1.066	0	0	0	0	1	626720	1.59561e-06	0	0	0	11536	0	0	0	714	0	0	0	3982	0	0	0	2628	0	0	0	178	0	0	1	1236
6	24528189	rs549807653	G	T	gnomAD Exomes,gnomAD Genomes	PASS	PASS	ENST00000357578.8	NM_001080.3	c.1343+23G>T		c.1343+23G>T	intron_variant					1.069	0	0	0	0	9	1613100	5.57932e-06	0	0	0	75034	0	0	0	59996	0	0	0	29576	0	0	7	44846	0	0	0	63902	0	0	0	6050
6	24515102		C	CTTTTTTTTTTTTTTTTTTTTTATTTTTTTTCT	gnomAD Exomes	PASS	NA	ENST00000357578.8	NM_001080.3	c.727-46_727-45insTTATTTTTTTTCTTTTTTTTTTTTTTTTTTTT		c.727-46_727-45insTTATTTTTTTTCTTTTTTTTTTTTTTTTTTTT	intron_variant					1.072	NA	NA	NA	NA	1	827852	1.20795e-06	0	0	0	16462	0	0	0	24168	0	0	0	15792	0	0	0	25172	0	0	0	31190	0	0	0	2694
6	24515102		C	CTTTTTTTTTTTTTTTTTTTATTTTTTTTTTTT	gnomAD Exomes	PASS	NA	ENST00000357578.8	NM_001080.3	c.727-46_727-45insATTTTTTTTTTTTTTTTTTTTTTTTTTTTTTT		c.727-46_727-45insATTTTTTTTTTTTTTTTTTTTTTTTTTTTTTT	intron_variant					1.072	NA	NA	NA	NA	1	827852	1.20795e-06	0	0	0	16462	0	0	0	24168	0	0	0	15792	0	0	0	25172	0	0	0	31190	0	0	0	2694
6	24515102		C	CTTTTTTTTTTTTTTTTTTTTATTTTTTTTTTT	gnomAD Exomes	PASS	NA	ENST00000357578.8	NM_001080.3	c.727-46_727-45insTATTTTTTTTTTTTTTTTTTTTTTTTTTTTTT		c.727-46_727-45insTATTTTTTTTTTTTTTTTTTTTTTTTTTTTTT	intron_variant					1.072	NA	NA	NA	NA	1	827852	1.20795e-06	0	0	0	16462	0	0	0	24168	0	0	1	15792	0	0	0	25172	0	0	0	31190	0	0	0	2694
6	24515102		C	CTTTTTTTTTTTTTTTTTTTTTTTTTTTTTTTT	gnomAD Exomes	PASS	NA	ENST00000357578.8	NM_001080.3	c.727-46_727-45insTTTTTTTTTTTTTTTTTTTTTTTTTTTTTTTT		c.727-46_727-45insTTTTTTTTTTTTTTTTTTTTTTTTTTTTTTTT	intron_variant					1.072	NA	NA	NA	NA	3	827852	3.62384e-06	0	0	0	16462	0	0	0	24168	0	0	1	15792	0	0	1	25172	0	0	0	31190	0	0	0	2694
6	24522740		G	A	gnomAD Exomes	PASS	NA	ENST00000357578.8	NM_001080.3	c.1015-27G>A		c.1015-27G>A	intron_variant					1.076	0	0	0	0	2	833076	2.40074e-06	0	0	0	15784	0	0	0	984	0	0	0	5152	0	0	0	3630	0	0	0	276	0	0	0	1620
6	24495102		G	A	gnomAD Exomes	PASS	NA	ENST00000357578.8	NM_001080.3	p.Gly36Arg	p.Gly36Arg	c.106G>A	missense_variant					1.081	0	0	0	0	1	1163480	8.5949e-07	0	0	0	23452	0	0	0	10412	0	0	0	16138	0	0	0	26662	0	0	0	25740	0	0	0	3204
6	24515097	rs780605199	C	CT	gnomAD Exomes	PASS	NA	ENST00000357578.8	NM_001080.3	c.727-66dup		c.727-66dup	intron_variant					1.086	0	0	0	0	7	1201500	5.82605e-06	0	0	0	25124	0	0	0	32562	0	0	1	22604	0	0	1	35396	0	0	1	44710	0	0	0	4676
6	24502669		G	T	gnomAD Exomes	PASS	NA	ENST00000357578.8	NM_001080.3	c.438+63G>T		c.438+63G>T	intron_variant					1.088	0	0	0	0	1	1170502	8.54334e-07	0	0	0	27206	0	0	0	39748	0	0	0	24184	0	0	1	36638	0	0	0	51012	0	0	0	5238
6	24511887	rs1561872653	TG	T	gnomAD Exomes	PASS	NA	ENST00000357578.8	NM_001080.3	c.727-3274del		c.727-3274del	intron_variant					1.09	0	0	0	0	9	449028	2.00433e-05	0	0	0	12178	0	0	1	26318	0	0	0	17594	0	0	1	27612	0	0	1	35968	0	0	0	3706
6	24515068	rs1759536295	C	CT	gnomAD Exomes	PASS	NA	ENST00000357578.8	NM_001080.3	c.727-94dup		c.727-94dup	intron_variant					1.094	0	0	0	0	6	1160372	5.17076e-06	0	0	0	24444	0	0	0	31238	0	0	0	22250	0	0	0	34922	0	0	0	44058	0	0	0	3686
6	24504842	rs758889413	A	G	gnomAD Exomes	PASS	NA	ENST00000357578.8	NM_001080.3	c.610-27A>G		c.610-27A>G	intron_variant					1.097	0.15	0.03	0	0	2	1450482	1.37885e-06	0	0	0	33262	0	0	0	44708	0	0	0	26058	0	0	1	39636	0	0	0	53410	0	0	0	5746
6	24533728		T	C	gnomAD Exomes	PASS	NA	ENST00000357578.8	NM_001080.3	c.*16T>C		c.*16T>C	3_prime_UTR_variant					1.099	0	0	0.03	0	1	1457114	6.86288e-07	0	0	1	33334	0	0	0	44654	0	0	0	26094	0	0	0	39672	0	0	0	53390	0	0	0	5412
6	24515105		T	C	gnomAD Exomes	PASS	NA	ENST00000357578.8	NM_001080.3	c.727-62T>C		c.727-62T>C	intron_variant					1.102	0.02	0	0	0	12	1036166	1.15812e-05	0	0	0	21550	0	0	0	22316	0	0	0	17124	0	0	0	25170	0	0	0	30992	0	0	0	3802
6	24520590	rs1255041268	TGTGA	T	gnomAD Exomes,gnomAD Genomes	PASS	PASS	ENST00000357578.8	NM_001080.3	c.1014+50_1014+53del		c.1014+50_1014+53del	intron_variant					1.112	0	0	0	0	6	1608332	3.73057e-06	0	0	0	73050	0	0	0	59554	0	0	0	29538	0	0	0	44816	0	0	0	63754	0	0	0	5424
6	24515102		C	CTTTTTTTTTTTTTTTTTTTATTTTTTTTTT	gnomAD Exomes	PASS	NA	ENST00000357578.8	NM_001080.3	c.727-46_727-45insATTTTTTTTTTTTTTTTTTTTTTTTTTTTT		c.727-46_727-45insATTTTTTTTTTTTTTTTTTTTTTTTTTTTT	intron_variant					1.117	NA	NA	NA	NA	1	827852	1.20795e-06	0	0	0	16462	0	0	0	24168	0	0	0	15792	0	0	0	25172	0	0	0	31190	0	0	0	2694
6	24520599	rs1759662601	G	GT	gnomAD Exomes	PASS	NA	ENST00000357578.8	NM_001080.3	c.1014+56dup		c.1014+56dup	intron_variant					1.12	0	0	0	0	1	1452340	6.88544e-07	0	0	0	33288	0	0	1	43684	0	0	0	26004	0	0	0	39508	0	0	0	52828	0	0	0	4790
6	24520603	rs533527234	A	G	gnomAD Exomes,gnomAD Genomes	PASS	PASS	ENST00000357578.8	NM_001080.3	c.1014+59A>G		c.1014+59A>G	intron_variant					1.12	0	0	0	0	52	1583744	3.28336e-05	0	0	6	73994	0	0	3	58068	0	0	0	29074	0	0	1	43892	0	0	2	62456	0	0	0	4934
6	24502667	rs1035436977	T	G	gnomAD Exomes,gnomAD Genomes	PASS	PASS	ENST00000357578.8	NM_001080.3	c.438+61T>G		c.438+61T>G	intron_variant					1.121	0	0	0	0	6	753862	7.95902e-06	0	0	6	58270	0	0	0	55044	0	0	0	24092	0	0	0	39736	0	0	0	61802	0	0	0	4440
6	24520595		G	A	gnomAD Exomes	PASS	NA	ENST00000357578.8	NM_001080.3	c.1014+51G>A		c.1014+51G>A	intron_variant					1.121	0	0	0	0	2	1451666	1.37773e-06	0	0	0	33260	0	0	0	43610	0	0	0	25988	0	0	0	39492	0	0	0	52814	0	0	0	4798
6	24533450		CATG	C	gnomAD Exomes	PASS	NA	ENST00000357578.8	NM_001080.3	c.1403-53_1403-51del		c.1403-53_1403-51del	intron_variant					1.123	0	0	0	0	1	785624	1.27287e-06	0	0	0	14700	0	0	0	904	0	0	0	4834	0	0	0	3424	0	0	0	262	0	0	0	1552
6	24505032		A	C	gnomAD Exomes	PASS	NA	ENST00000357578.8	NM_001080.3	c.726+47A>C		c.726+47A>C	intron_variant					1.125	0	0	0	0	1	627448	1.59376e-06	0	0	0	17694	0	0	0	43736	0	0	0	20980	0	0	0	36064	0	0	0	51892	0	0	0	4144
6	24515117		T	TTTTTTA	gnomAD Exomes	PASS	NA	ENST00000357578.8	NM_001080.3	c.727-46_727-45insTATTTT		c.727-46_727-45insTATTTT	intron_variant					1.128	NA	NA	NA	NA	1	1368838	7.30547e-07	0	0	0	28928	0	0	0	33632	0	0	0	23678	0	0	0	37446	0	0	0	47060	0	0	0	5098
6	24515184		G	T	gnomAD Exomes	PASS	NA	ENST00000357578.8	NM_001080.3	p.Gly248Gly	p.Gly248Gly	c.744G>T	synonymous_variant					1.131	0	0.11	0	0	1	833092	1.20035e-06	0	0	0	15784	0	0	0	984	0	0	0	5152	0	0	1	3630	0	0	0	276	0	0	0	1620
6	24515102		C	CTTTTTTTTTTTTTTTTTTTTTTTTTTTTT	gnomAD Exomes	PASS	NA	ENST00000357578.8	NM_001080.3	c.727-46_727-45insTTTTTTTTTTTTTTTTTTTTTTTTTTTTT		c.727-46_727-45insTTTTTTTTTTTTTTTTTTTTTTTTTTTTT	intron_variant					1.14	NA	NA	NA	NA	3	827850	3.62384e-06	0	0	1	16462	0	0	0	24168	0	0	1	15792	0	0	0	25172	0	0	0	31190	0	0	0	2694
6	24515102		C	CTTTTTTTTTTTTTTTTTTTTTGTTTTTTT	gnomAD Exomes	PASS	NA	ENST00000357578.8	NM_001080.3	c.727-46_727-45insTTGTTTTTTTTTTTTTTTTTTTTTTTTTT		c.727-46_727-45insTTGTTTTTTTTTTTTTTTTTTTTTTTTTT	intron_variant					1.14	NA	NA	NA	NA	2	827852	2.41589e-06	0	0	0	16462	0	0	0	24168	0	0	0	15792	0	0	0	25172	0	0	0	31190	0	0	0	2694
6	24532207		C	T	gnomAD Exomes	PASS	NA	ENST00000357578.8	NM_001080.3	c.1402+30C>T		c.1402+30C>T	intron_variant					1.144	0	0	0	0	1	1456472	6.86591e-07	0	0	0	33382	0	0	0	44712	0	0	0	26104	0	0	0	39672	0	0	0	53402	0	0	0	5756
6	24528211	rs1254135492	A	C	gnomAD Exomes	PASS	NA	ENST00000357578.8	NM_001080.3	c.1343+45A>C		c.1343+45A>C	intron_variant					1.146	0	0	0	0	1	1457538	6.86088e-07	0	0	0	33404	0	0	0	44530	0	0	0	26052	0	0	0	39648	0	0	0	53040	0	0	0	5498
6	24502632		C	T	gnomAD Exomes	PASS	NA	ENST00000357578.8	NM_001080.3	c.438+26C>T		c.438+26C>T	intron_variant					1.152	0	0	0.01	0	2	1426820	1.40172e-06	0	0	1	32654	0	0	0	44348	0	0	0	25922	0	0	0	39464	0	0	0	53154	0	0	1	5704
6	24528161	rs2127389573	T	G	gnomAD Exomes	PASS	NA	ENST00000357578.8	NM_001080.3	p.Val446Val	p.Val446Val	c.1338T>G	synonymous_variant	Likely benign		1130926		1.155	0	0	0	0	1	833108	1.20032e-06	0	0	0	15786	0	0	0	984	0	0	0	5152	0	0	0	3630	0	0	0	276	0	0	0	1620
6	24522707		C	T	gnomAD Exomes	PASS	NA	ENST00000357578.8	NM_001080.3	c.1015-60C>T		c.1015-60C>T	intron_variant					1.159	0	0	0	0	2	1443740	1.38529e-06	0	0	0	33084	0	0	2	44594	0	0	0	26004	0	0	0	39506	0	0	0	53060	0	0	0	5674
6	24522957	rs1428151584	T	C	gnomAD Genomes	NA	PASS	ENST00000357578.8	NM_001080.3	c.1173+32T>C		c.1173+32T>C	intron_variant					1.16	0	0	0	0	1	151912	6.58276e-06	0	0	0	41320	0	0	0	15230	0	0	0	3468	0	0	1	5184	0	0	0	10594	0	0	0	316
6	24515102		C	CTTTTTTTTTTTTTTTTTTTTTTATTTTT	gnomAD Exomes	PASS	NA	ENST00000357578.8	NM_001080.3	c.727-46_727-45insTTTATTTTTTTTTTTTTTTTTTTTTTTT		c.727-46_727-45insTTTATTTTTTTTTTTTTTTTTTTTTTTT	intron_variant					1.163	NA	NA	NA	NA	1	827852	1.20795e-06	0	0	0	16462	0	0	0	24168	0	0	0	15792	0	0	0	25172	0	0	0	31190	0	0	0	2694
6	24515102		C	CTTTTTTTTTTTTTTTTTTTCTTTTTTTT	gnomAD Exomes	PASS	NA	ENST00000357578.8	NM_001080.3	c.727-45_727-44insTTTTTTTTTTTTTTTTTTTTTTTTTTTC		c.727-45_727-44insTTTTTTTTTTTTTTTTTTTTTTTTTTTC	intron_variant					1.163	NA	NA	NA	NA	1	827850	1.20795e-06	0	0	0	16462	0	0	0	24168	0	0	1	15792	0	0	0	25172	0	0	0	31190	0	0	0	2694
6	24533719	rs199767765	T	C	gnomAD Exomes,gnomAD Genomes	PASS	PASS	ENST00000357578.8	NM_001080.3	c.*7T>C		c.*7T>C	3_prime_UTR_variant	Conflicting interpretations of pathogenicity	Uncertain significance(2); Likely benign(1)	434122		1.166	0	0	0	0	529	1613586	0.000327841	0	0	12	74854	0	0	8	59990	0	0	0	29600	0	0	0	44904	0	0	2	64028	0	0	0	5962
6	24502767	rs1427477817	C	T	gnomAD Genomes	NA	PASS	ENST00000357578.8	NM_001080.3	c.438+161C>T		c.438+161C>T	intron_variant					1.171	0	0	0	0	1	152164	6.57186e-06	0	0	0	41430	0	0	0	15278	0	0	0	3470	0	0	0	5200	0	0	0	10608	0	0	0	316
6	24527962	rs1283301782	CAT	C	gnomAD Exomes	PASS	NA	ENST00000357578.8	NM_001080.3	c.1174-34_1174-33del		c.1174-34_1174-33del	intron_variant					1.171	0	0	0	0	4	1458372	2.74278e-06	0	0	0	33404	0	0	0	44690	0	0	0	26092	0	0	0	39646	0	0	0	53256	0	0	0	5756
6	24515082		T	C	gnomAD Exomes	PASS	NA	ENST00000357578.8	NM_001080.3	c.727-85T>C		c.727-85T>C	intron_variant					1.172	0	0	0	0	1	1311268	7.62621e-07	0	0	0	27992	0	0	0	35792	0	0	0	24202	0	0	0	38026	0	0	0	46570	0	0	0	4348
6	24533489	rs757181768	C	A	gnomAD Exomes	PASS	NA	ENST00000357578.8	NM_001080.3	c.1403-18C>A		c.1403-18C>A	intron_variant	Likely benign		1665176		1.173	0.05	0	0	0	4	1460588	2.73862e-06	0	0	0	33458	0	0	2	44716	0	0	0	26130	0	0	0	39694	0	0	0	53410	0	0	0	5764
6	24515102		C	CTTTTTTTTTTTTTTTTTTTTATTTTTT	gnomAD Exomes	PASS	NA	ENST00000357578.8	NM_001080.3	c.727-46_727-45insTATTTTTTTTTTTTTTTTTTTTTTTTT		c.727-46_727-45insTATTTTTTTTTTTTTTTTTTTTTTTTT	intron_variant					1.187	NA	NA	NA	NA	1	827852	1.20795e-06	0	0	0	16462	0	0	1	24168	0	0	0	15792	0	0	0	25172	0	0	0	31190	0	0	0	2694
6	24515102		C	CTTTTTTTTTTTTTTTTTTTTTTTTTTT	gnomAD Exomes	PASS	NA	ENST00000357578.8	NM_001080.3	c.727-46_727-45insTTTTTTTTTTTTTTTTTTTTTTTTTTT		c.727-46_727-45insTTTTTTTTTTTTTTTTTTTTTTTTTTT	intron_variant					1.187	NA	NA	NA	NA	5	827852	6.03973e-06	0	0	0	16462	0	0	0	24168	0	0	0	15792	0	0	0	25172	0	0	0	31190	0	0	0	2694
6	24515102		C	CTTTTTTTTTTTTTTTTTTTTTGTTTTT	gnomAD Exomes	PASS	NA	ENST00000357578.8	NM_001080.3	c.727-46_727-45insTTGTTTTTTTTTTTTTTTTTTTTTTTT		c.727-46_727-45insTTGTTTTTTTTTTTTTTTTTTTTTTTT	intron_variant					1.187	NA	NA	NA	NA	1	827852	1.20795e-06	0	0	0	16462	0	0	0	24168	0	0	0	15792	0	0	0	25172	0	0	0	31190	0	0	0	2694
6	24533463		A	T	gnomAD Exomes	PASS	NA	ENST00000357578.8	NM_001080.3	c.1403-44A>T		c.1403-44A>T	intron_variant					1.192	0	0	0	0	1	1449126	6.90071e-07	0	0	0	33184	0	0	0	44614	0	0	0	26056	0	0	0	39624	0	0	0	53374	0	0	0	5722
6	24503218		T	G	gnomAD Exomes	PASS	NA	ENST00000357578.8	NM_001080.3	c.439-45T>G		c.439-45T>G	intron_variant					1.195	0	0	0.01	0	1	1449128	6.9007e-07	0	0	0	33340	0	0	0	44280	0	0	0	26022	0	0	0	39648	0	0	0	48484	0	0	0	5762
6	24533590		T	C	gnomAD Exomes	PASS	NA	ENST00000357578.8	NM_001080.3	p.Leu496Leu	p.Leu496Leu	c.1486T>C	synonymous_variant					1.197	0	0	0	0	1	628780	1.59038e-06	0	0	0	17694	0	0	0	43740	0	0	0	20984	0	0	0	36070	0	0	0	53144	0	0	0	4148
6	24504839		C	A	gnomAD Exomes	PASS	NA	ENST00000357578.8	NM_001080.3	c.610-30C>A		c.610-30C>A	intron_variant					1.205	0	0	0	0	1	817492	1.22325e-06	0	0	0	15482	0	0	0	966	0	0	0	5060	0	0	0	3538	0	0	0	274	0	0	0	1588
6	24520338		C	T	gnomAD Exomes	PASS	NA	ENST00000357578.8	NM_001080.3	c.871-63C>T		c.871-63C>T	intron_variant					1.21	0	0	0	0	2	625530	3.19729e-06	0	0	0	17642	0	0	0	43736	0	0	0	20968	0	0	0	36048	0	0	0	51908	0	0	0	2930
6	24515102		C	CTTTTTTTTTTTTTTTTTTTTATTTTT	gnomAD Exomes	PASS	NA	ENST00000357578.8	NM_001080.3	c.727-46_727-45insTATTTTTTTTTTTTTTTTTTTTTTTT		c.727-46_727-45insTATTTTTTTTTTTTTTTTTTTTTTTT	intron_variant					1.212	NA	NA	NA	NA	1	827852	1.20795e-06	0	0	0	16462	0	0	0	24168	0	0	0	15792	0	0	0	25172	0	0	0	31190	0	0	0	2694
6	24504838	rs765485633	TCA	T	gnomAD Exomes,gnomAD Genomes	PASS	PASS	ENST00000357578.8	NM_001080.3	c.610-28_610-27del		c.610-28_610-27del	intron_variant					1.214	0.06	0.04	0	0	19	1599326	1.188e-05	0	0	1	74598	0	0	1	59986	0	0	0	29526	0	0	0	44810	0	0	0	64034	0	0	0	6046
6	24504800	rs1759305558	A	G	gnomAD Exomes,gnomAD Genomes	PASS	PASS	ENST00000357578.8	NM_001080.3	c.610-69A>G		c.610-69A>G	intron_variant					1.215	0.01	0	0	0	4	1451018	2.75669e-06	0	0	1	71580	0	0	0	59782	0	0	0	28624	0	0	0	44074	0	0	0	63900	0	0	0	5790
6	24511877	rs745597275	A	C	gnomAD Genomes	NA	PASS	ENST00000357578.8	NM_001080.3	c.727-3290A>C		c.727-3290A>C	intron_variant					1.216	0	0	0.02	0	1	151768	6.589e-06	0	0	0	41292	0	0	0	15212	0	0	0	3462	0	0	0	5154	0	0	0	10530	0	0	0	316
6	24515097		C	G	gnomAD Exomes	PASS	NA	ENST00000357578.8	NM_001080.3	c.727-70C>G		c.727-70C>G	intron_variant					1.218	0	0	0	0	1	1201564	8.32249e-07	0	0	0	25124	0	0	1	32566	0	0	0	22604	0	0	0	35396	0	0	0	44716	0	0	0	4674
6	24503244		C	T	gnomAD Exomes	PASS	NA	ENST00000357578.8	NM_001080.3	c.439-19C>T		c.439-19C>T	intron_variant					1.222	0	0	0	0	1	1460228	6.84825e-07	0	0	1	33474	0	0	0	44682	0	0	0	26116	0	0	0	39694	0	0	0	52200	0	0	0	5768
6	24503474		G	A	gnomAD Exomes	PASS	NA	ENST00000357578.8	NM_001080.3	c.609+41G>A		c.609+41G>A	intron_variant					1.231	0	0	0	0	1	619176	1.61505e-06	0	0	0	17650	0	0	0	43688	0	0	0	20950	0	0	0	36032	0	0	0	44882	0	0	0	3910
6	24515102		C	CTTTTTTTTTTTTTTTTTTTTTTTTT	gnomAD Exomes	PASS	NA	ENST00000357578.8	NM_001080.3	c.727-46_727-45insTTTTTTTTTTTTTTTTTTTTTTTTT		c.727-46_727-45insTTTTTTTTTTTTTTTTTTTTTTTTT	intron_variant					1.236	NA	NA	NA	NA	4	827852	4.83178e-06	0	0	0	16462	0	0	0	24168	0	0	0	15792	0	0	0	25172	0	0	1	31190	0	0	0	2694
6	24533764	rs754888167	G	A	gnomAD Exomes	PASS	NA	ENST00000357578.8	NM_001080.3	c.*52G>A		c.*52G>A	3_prime_UTR_variant					1.25	0	0	0	0	2	616274	3.24531e-06	0	0	0	16762	0	0	0	40544	0	0	0	20462	0	0	0	35922	0	0	0	52788	0	0	0	2820
6	24515102		C	CTTTTTTTTTTTTTTTTTTCTTTTT	gnomAD Exomes	PASS	NA	ENST00000357578.8	NM_001080.3	c.727-47_727-46insCTTTTTTTTTTTTTTTTTTTTTTT		c.727-47_727-46insCTTTTTTTTTTTTTTTTTTTTTTT	intron_variant					1.262	NA	NA	NA	NA	1	827852	1.20795e-06	0	0	0	16462	0	0	0	24168	0	0	1	15792	0	0	0	25172	0	0	0	31190	0	0	0	2694
6	24515102		C	CTTTTTTTTTTTTTTTTTTTTTTTT	gnomAD Exomes	PASS	NA	ENST00000357578.8	NM_001080.3	c.727-46_727-45insTTTTTTTTTTTTTTTTTTTTTTTT		c.727-46_727-45insTTTTTTTTTTTTTTTTTTTTTTTT	intron_variant					1.262	NA	NA	NA	NA	5	827850	6.03974e-06	0	0	0	16462	0	0	1	24168	0	0	0	15792	0	0	1	25172	0	0	0	31190	0	0	0	2694
6	24522932		ATATTG	A	gnomAD Exomes	PASS	NA	ENST00000357578.8	NM_001080.3	c.1173+12_1173+16del		c.1173+12_1173+16del	splice_region_variant					1.269	NA	NA	NA	NA	1	1399618	7.14481e-07	0	0	0	31764	0	0	0	42860	0	0	0	23776	0	0	0	34874	0	0	0	47058	0	0	0	5410
6	24532058	rs1170224552	C	T	gnomAD Exomes,gnomAD Genomes	PASS	PASS	ENST00000357578.8	NM_001080.3	c.1344-61C>T		c.1344-61C>T	intron_variant					1.281	0	0	0	0	2	1514134	1.32089e-06	0	0	1	72886	0	0	1	59398	0	0	0	28926	0	0	0	44412	0	0	0	63864	0	0	0	5894
6	24515102		C	CTGTTTTTTTTTTTTTTTTTTTTT	gnomAD Exomes	PASS	NA	ENST00000357578.8	NM_001080.3	c.727-64_727-63insGTTTTTTTTTTTTTTTTTTTTTT		c.727-64_727-63insGTTTTTTTTTTTTTTTTTTTTTT	intron_variant					1.287	NA	NA	NA	NA	1	827852	1.20795e-06	0	0	0	16462	0	0	0	24168	0	0	0	15792	0	0	0	25172	0	0	0	31190	0	0	0	2694
6	24515102		C	CTTTTTTTTTTTTTTTTTTTTTTT	gnomAD Exomes	PASS	NA	ENST00000357578.8	NM_001080.3	c.727-46_727-45insTTTTTTTTTTTTTTTTTTTTTTT		c.727-46_727-45insTTTTTTTTTTTTTTTTTTTTTTT	intron_variant					1.287	NA	NA	NA	NA	21	827852	2.53669e-05	1	0	3	16462	0	0	0	24168	0	0	2	15792	0	0	4	25172	1	0	0	31190	0	0	0	2694
6	24515102		C	CTTTTTTTTTTTTTTTTTTTTTGT	gnomAD Exomes	PASS	NA	ENST00000357578.8	NM_001080.3	c.727-46_727-45insTTGTTTTTTTTTTTTTTTTTTTT		c.727-46_727-45insTTGTTTTTTTTTTTTTTTTTTTT	intron_variant					1.287	NA	NA	NA	NA	1	827852	1.20795e-06	0	0	0	16462	0	0	0	24168	0	0	1	15792	0	0	0	25172	0	0	0	31190	0	0	0	2694
6	24520580	rs9348640	C	T	gnomAD Exomes,gnomAD Genomes	PASS	PASS	ENST00000357578.8	NM_001080.3	c.1014+36C>T		c.1014+36C>T	intron_variant					1.289	0	0	0	0	98	1611292	6.08208e-05	1	0	0	74470	0	0	3	59770	0	0	0	29556	0	0	64	44814	1	0	0	63794	0	0	0	5668
6	24511882		A	AT	gnomAD Exomes	PASS	NA	ENST00000357578.8	NM_001080.3	c.727-3280dup		c.727-3280dup	intron_variant					1.29	0	0	0.01	0	4	444596	8.99693e-06	0	0	0	12030	0	0	0	25728	0	0	0	17416	0	0	0	27410	0	0	0	35846	0	0	0	3692
6	24520559	rs200295063	G	C	gnomAD Exomes	PASS	NA	ENST00000357578.8	NM_001080.3	c.1014+15G>C		c.1014+15G>C	intron_variant					1.291	0	0	0	0	1	628540	1.59099e-06	0	0	0	17688	0	0	0	43726	0	0	0	20978	0	0	0	36064	0	0	0	53130	0	0	0	4048
6	24502700		C	A	gnomAD Exomes	PASS	NA	ENST00000357578.8	NM_001080.3	c.438+94C>A		c.438+94C>A	intron_variant					1.297	0	0	0	0	1	728058	1.37352e-06	0	0	0	18694	0	0	0	35474	0	0	0	21134	0	0	0	33106	0	0	0	46538	0	0	0	4382
6	24511914		T	C	gnomAD Exomes	PASS	NA	ENST00000357578.8	NM_001080.3	c.727-3253T>C		c.727-3253T>C	intron_variant					1.302	0	0	0	0	1	430592	2.32238e-06	0	0	0	11548	0	0	0	24952	0	0	0	17080	0	0	0	26910	0	0	0	34268	0	0	0	3584
6	24528214	rs1759860108	A	C	gnomAD Genomes	NA	PASS	ENST00000357578.8	NM_001080.3	c.1343+48A>C		c.1343+48A>C	intron_variant					1.306	0	0	0	0	3	152194	1.97117e-05	0	0	0	41448	0	0	3	15280	0	0	0	3466	0	0	0	5204	0	0	0	10620	0	0	0	316
6	24502701	rs1759228664	T	A	gnomAD Exomes,gnomAD Genomes	PASS	PASS	ENST00000357578.8	NM_001080.3	c.438+95T>A		c.438+95T>A	intron_variant					1.307	0	0	0	0	8	873328	9.16036e-06	0	0	0	60052	0	0	0	50722	0	0	0	24566	0	0	0	38264	0	0	0	57052	0	0	0	4698
6	24533757		A	C	gnomAD Exomes	PASS	NA	ENST00000357578.8	NM_001080.3	c.*45A>C		c.*45A>C	3_prime_UTR_variant					1.31	0	0	0	0	1	624182	1.6021e-06	0	0	0	17398	0	0	0	43004	0	0	0	20882	0	0	0	35996	0	0	0	53052	0	0	0	3002
6	24515102		C	CTTTTTTTTTTTTTTTTTTTTTG	gnomAD Exomes	PASS	NA	ENST00000357578.8	NM_001080.3	c.727-46_727-45insTTGTTTTTTTTTTTTTTTTTTT		c.727-46_727-45insTTGTTTTTTTTTTTTTTTTTTT	intron_variant					1.313	NA	NA	NA	NA	1	827852	1.20795e-06	0	0	0	16462	0	0	0	24168	0	0	0	15792	0	0	0	25172	0	0	0	31190	0	0	0	2694
6	24515102	rs4646842	C	CTTTTTTTTTTTTTTTTTTTTTT	gnomAD Exomes	PASS	NA	ENST00000357578.8	NM_001080.3	c.727-46_727-45insTTTTTTTTTTTTTTTTTTTTTT		c.727-46_727-45insTTTTTTTTTTTTTTTTTTTTTT	intron_variant					1.313	NA	NA	NA	NA	29	827844	3.50308e-05	0	0	0	16462	0	0	2	24168	0	0	0	15792	0	0	5	25172	0	0	0	31190	0	0	0	2694
6	24528211		A	G	gnomAD Exomes	PASS	NA	ENST00000357578.8	NM_001080.3	c.1343+45A>G		c.1343+45A>G	intron_variant					1.324	0	0	0	0	2	1457538	1.37218e-06	0	0	0	33404	0	0	0	44530	0	0	0	26052	0	0	0	39648	0	0	0	53040	0	0	0	5498
6	24533757	rs946732009	A	T	gnomAD Exomes	PASS	NA	ENST00000357578.8	NM_001080.3	c.*45A>T		c.*45A>T	3_prime_UTR_variant					1.324	0	0	0	0	1	624182	1.6021e-06	0	0	1	17398	0	0	0	43004	0	0	0	20882	0	0	0	35996	0	0	0	53052	0	0	0	3002
6	24502491		AT	A	gnomAD Exomes	PASS	NA	ENST00000357578.8	NM_001080.3	c.355-30del		c.355-30del	intron_variant					1.326	0	0	0	0	1	719416	1.39002e-06	0	0	0	13404	0	0	0	832	0	0	0	4482	0	0	0	3136	0	0	0	242	0	0	0	1420
6	24511805	rs2127384767	A	C	gnomAD Genomes	NA	PASS	ENST00000357578.8	NM_001080.3	c.727-3362A>C		c.727-3362A>C	intron_variant					1.336	0	0	0	0	1	151628	6.59509e-06	0	0	1	41272	0	0	0	15232	0	0	0	3466	0	0	0	5136	0	0	0	10436	0	0	0	294
6	24515102		C	CTTTTTTTTATTTTTTTTTTTT	gnomAD Exomes	PASS	NA	ENST00000357578.8	NM_001080.3	c.727-57_727-56insATTTTTTTTTTTTTTTTTTTT		c.727-57_727-56insATTTTTTTTTTTTTTTTTTTT	intron_variant					1.34	NA	NA	NA	NA	1	827852	1.20795e-06	0	0	0	16462	0	0	0	24168	0	0	0	15792	0	0	0	25172	0	0	0	31190	0	0	0	2694
6	24515102		C	CTTTTTTTTTTTTTTTTTTTCT	gnomAD Exomes	PASS	NA	ENST00000357578.8	NM_001080.3	c.727-45_727-44insTTTTTTTTTTTTTTTTTTTTC		c.727-45_727-44insTTTTTTTTTTTTTTTTTTTTC	intron_variant					1.34	NA	NA	NA	NA	2	827850	2.4159e-06	0	0	0	16462	0	0	0	24168	0	0	0	15792	0	0	1	25172	0	0	0	31190	0	0	0	2694
6	24515102		C	CTTTTTTTTTTTTTTTTTTTTT	gnomAD Exomes	PASS	NA	ENST00000357578.8	NM_001080.3	c.727-46_727-45insTTTTTTTTTTTTTTTTTTTTT		c.727-46_727-45insTTTTTTTTTTTTTTTTTTTTT	intron_variant					1.34	NA	NA	NA	NA	50	827844	6.03979e-05	2	0	3	16462	0	0	2	24168	0	0	3	15792	1	0	4	25172	0	0	1	31190	0	0	0	2694
6	24511777		C	CT	gnomAD Exomes	PASS	NA	ENST00000357578.8	NM_001080.3	c.727-3387dup		c.727-3387dup	intron_variant					1.344	0	0	0	0	1	245476	4.07372e-06	0	0	0	6828	0	0	0	7462	0	0	0	9660	0	0	0	21880	0	0	0	21340	0	0	0	1594
6	24515256	rs779994754	T	C	gnomAD Exomes	PASS	NA	ENST00000357578.8	NM_001080.3	p.Cys272Cys	p.Cys272Cys	c.816T>C	synonymous_variant					1.356	0	0	0	0	1	628758	1.59044e-06	0	0	0	17694	0	0	0	43740	0	0	0	20982	0	0	0	36060	0	0	0	53142	0	0	0	4148
6	24511874		C	A	gnomAD Exomes	PASS	NA	ENST00000357578.8	NM_001080.3	c.727-3293C>A		c.727-3293C>A	intron_variant					1.364	0	0	0	0	1	443606	2.25425e-06	0	0	0	12010	0	0	0	26038	0	0	0	17416	0	0	0	27294	0	0	0	35670	0	0	0	3682
6	24515102	rs4646842	C	CTTTTTTTTTTTTTTTTTTTT	gnomAD Exomes,gnomAD Genomes	PASS	PASS	ENST00000357578.8	NM_001080.3	c.727-46_727-45insTTTTTTTTTTTTTTTTTTTT		c.727-46_727-45insTTTTTTTTTTTTTTTTTTTT	intron_variant					1.367	NA	NA	NA	NA	62	932048	6.65202e-05	0	0	2	42318	0	0	3	34486	0	0	3	18416	0	0	4	28910	0	0	3	36924	0	0	0	2854
6	24511887		T	TG	gnomAD Exomes	PASS	NA	ENST00000357578.8	NM_001080.3	c.727-3274dup		c.727-3274dup	intron_variant					1.369	0	0	0	0	8	449054	1.78152e-05	0	0	0	12180	0	0	0	26318	0	0	1	17596	0	0	0	27618	0	0	1	35962	0	0	0	3706
6	24520587	rs1292333435	ATGTG	A	gnomAD Exomes	PASS	NA	ENST00000357578.8	NM_001080.3	c.1014+46_1014+49del		c.1014+46_1014+49del	intron_variant					1.371	0	0	0	0	1	1458890	6.85453e-07	0	0	0	33406	0	0	0	44454	0	0	0	26066	0	0	1	39632	0	0	0	53192	0	0	0	5232
6	24528225	rs1214862477	C	T	gnomAD Exomes,gnomAD Genomes	PASS	PASS	ENST00000357578.8	NM_001080.3	c.1343+59C>T		c.1343+59C>T	intron_variant					1.376	0	0	0	0	9	1593118	5.6493e-06	0	0	9	74514	0	0	0	59282	0	0	0	29352	0	0	0	44738	0	0	0	63066	0	0	0	5476
6	24505049	rs1230549446	AC	A	gnomAD Exomes	PASS	NA	ENST00000357578.8	NM_001080.3	c.726+65del		c.726+65del	intron_variant					1.382	0	0	0	0	2	787028	2.54121e-06	0	0	2	14732	0	0	0	922	0	0	0	4880	0	0	0	3392	0	0	0	260	0	0	0	1550
6	24515102	rs4646842	C	CTTTTTTTTTTTTTTTTTTT	gnomAD Exomes,gnomAD Genomes	PASS	PASS	ENST00000357578.8	NM_001080.3	c.727-64_727-46dup		c.727-64_727-46dup	intron_variant					1.394	NA	NA	NA	NA	122	932028	0.000130897	0	0	6	42322	0	0	4	34482	0	0	1	18414	0	0	9	28908	0	0	3	36926	0	0	0	2854
6	24532064	rs1759946760	TG	T	gnomAD Exomes,gnomAD Genomes	PASS	PASS	ENST00000357578.8	NM_001080.3	c.1344-53del		c.1344-53del	intron_variant					1.408	0	0	0	0	7	1531480	4.57074e-06	0	0	2	73192	0	0	0	59702	0	0	0	29086	0	0	0	44530	0	0	0	63936	0	0	0	5932
6	24505033	rs2127383002	T	C	gnomAD Exomes	PASS	NA	ENST00000357578.8	NM_001080.3	c.726+48T>C		c.726+48T>C	intron_variant					1.41	0	0	0	0	1	627418	1.59383e-06	0	0	0	17694	0	0	0	43736	0	0	0	20980	0	0	0	36066	0	0	0	51846	0	0	0	4144
6	24520395	rs1399527090	T	C	gnomAD Exomes	PASS	NA	ENST00000357578.8	NM_001080.3	c.871-6T>C		c.871-6T>C	splice_region_variant	Likely benign		1653268		1.414	0	0	0	0	4	1461696	2.73655e-06	0	0	0	33478	0	0	0	44722	0	0	0	26134	0	0	0	39700	0	0	0	53408	0	0	0	5646
6	24515102	rs4646842	C	CTTTTTTTTTTTTTTTTTT	gnomAD Exomes,gnomAD Genomes	PASS	PASS	ENST00000357578.8	NM_001080.3	c.727-63_727-46dup		c.727-63_727-46dup	intron_variant					1.422	NA	NA	NA	NA	265	931962	0.000284346	0	0	21	42362	0	0	5	34492	0	0	6	18416	0	0	23	28888	0	0	9	36922	0	0	1	2842
6	24505002	rs1759310861	G	T	gnomAD Exomes	PASS	NA	ENST00000357578.8	NM_001080.3	c.726+17G>T		c.726+17G>T	intron_variant	Likely benign		2062401		1.435	0	0	0	0	3	830488	3.61233e-06	0	0	3	15732	0	0	0	982	0	0	0	5138	0	0	0	3620	0	0	0	276	0	0	0	1614
6	24515116	rs1214656519	T	TC	gnomAD Genomes	NA	PASS	ENST00000357578.8	NM_001080.3	c.727-51_727-50insC		c.727-51_727-50insC	intron_variant					1.437	0.01	0	0	0	11	150884	7.29037e-05	0	0	11	41246	0	0	0	15214	0	0	0	3464	0	0	0	5172	0	0	0	10060	0	0	0	290
6	24522865	rs1561876803	T	G	gnomAD Exomes	PASS	NA	ENST00000357578.8	NM_001080.3	p.Gly371Gly	p.Gly371Gly	c.1113T>G	synonymous_variant					1.444	0	0	0	0	1	1461872	6.84054e-07	0	0	0	33480	0	0	0	44722	0	0	1	26132	0	0	0	39700	0	0	0	53418	0	0	0	5768
6	24515102	rs4646842	C	CTTTTTTTTTTTTTTTTT	gnomAD Exomes,gnomAD Genomes	PASS	PASS	ENST00000357578.8	NM_001080.3	c.727-62_727-46dup		c.727-62_727-46dup	intron_variant					1.451	NA	NA	NA	NA	447	931838	0.000479697	2	0	33	42344	0	0	22	34482	0	0	10	18414	0	0	34	28890	0	0	11	36920	0	0	1	2842
6	24520591	rs1306741603	G	GT	gnomAD Exomes	PASS	NA	ENST00000357578.8	NM_001080.3	c.1014+48dup		c.1014+48dup	intron_variant					1.454	0	0	0	0	1	625442	1.59887e-06	0	0	0	17642	0	0	0	43370	0	0	0	20908	0	0	0	36000	0	0	0	52858	0	0	0	3488
6	24504818	rs1262493562	T	C	gnomAD Exomes	PASS	NA	ENST00000357578.8	NM_001080.3	c.610-51T>C		c.610-51T>C	intron_variant					1.457	0.03	0	0	0	1	1382556	7.23298e-07	0	0	0	31928	0	0	0	44610	0	0	0	25646	0	0	0	39268	0	0	0	53340	0	0	0	5602
6	24520370		G	C	gnomAD Exomes	PASS	NA	ENST00000357578.8	NM_001080.3	c.871-31G>C		c.871-31G>C	intron_variant					1.459	0.05	0	0	0	9	1460974	6.16027e-06	0	0	0	33462	0	0	0	44722	0	0	0	26134	0	0	0	39698	0	0	0	53260	0	0	0	5246
6	24515074	rs1759536486	G	T	gnomAD Exomes,gnomAD Genomes	PASS	PASS	ENST00000357578.8	NM_001080.3	c.727-93G>T		c.727-93G>T	intron_variant					1.466	0	0	0	0	2	1366912	1.46315e-06	0	0	1	66176	0	0	0	48180	0	0	0	26626	0	0	0	41940	0	0	0	54836	0	0	0	4238
6	24527972		G	A	gnomAD Exomes	PASS	NA	ENST00000357578.8	NM_001080.3	c.1174-25G>A		c.1174-25G>A	intron_variant					1.467	0	0	0.01	0	1	832752	1.20084e-06	0	0	0	15780	0	0	0	984	0	0	0	5148	0	0	0	3630	0	0	0	276	0	0	0	1618
6	24528140		T	A	gnomAD Exomes	PASS	NA	ENST00000357578.8	NM_001080.3	p.Thr439Thr	p.Thr439Thr	c.1317T>A	synonymous_variant					1.475	0	0	0	0	1	833110	1.20032e-06	0	0	0	15786	0	0	0	984	0	0	0	5152	0	0	0	3630	0	0	0	276	0	0	0	1620
6	24515353	rs1759550087	A	G	gnomAD Exomes	PASS	NA	ENST00000357578.8	NM_001080.3	c.870+43A>G		c.870+43A>G	intron_variant					1.479	0.04	0	0	0	2	1447438	1.38175e-06	0	0	0	33108	0	0	0	44646	0	0	0	26058	0	0	0	39566	0	0	0	53042	0	0	0	5748
6	24515102	rs4646842	C	CTTTTTTTTTTTTTTTT	gnomAD Exomes,gnomAD Genomes	PASS	PASS	ENST00000357578.8	NM_001080.3	c.727-61_727-46dup		c.727-61_727-46dup	intron_variant					1.48	NA	NA	NA	NA	139	932020	0.000149138	0	0	2	42322	0	0	9	34484	0	0	4	18414	0	0	11	28910	0	0	5	36926	0	0	0	2854
6	24515314	rs1447034711	T	A	gnomAD Exomes	PASS	NA	ENST00000357578.8	NM_001080.3	c.870+4T>A		c.870+4T>A	intron_variant	Uncertain significance		1061808		1.489	0	0	0	0	3	1461646	2.05248e-06	0	0	0	33476	0	0	0	44718	0	0	0	26134	0	0	0	39678	0	0	0	53408	0	0	0	5768
6	24495084	rs1171926592	G	A	gnomAD Exomes,gnomAD Genomes	PASS	PASS	ENST00000357578.8	NM_001080.3	p.Gly30Ser	p.Gly30Ser	c.88G>A	missense_variant	Uncertain significance		859848		1.49	0	0	0	0	9	1320420	6.81601e-06	0	0	1	65690	0	0	0	29724	0	0	0	20664	0	0	0	32406	0	0	0	35998	0	0	0	3528
6	24522989		C	CA	gnomAD Exomes	PASS	NA	ENST00000357578.8	NM_001080.3	c.1173+70dup		c.1173+70dup	intron_variant					1.49	0	0	0	0	3	427712	7.01407e-06	0	0	0	9142	0	0	0	19218	0	0	0	9356	0	0	0	9030	0	0	0	18968	0	0	0	2620
6	24527985	rs377625030	C	T	gnomAD Exomes	PASS	NA	ENST00000357578.8	NM_001080.3	c.1174-12C>T		c.1174-12C>T	intron_variant					1.492	0	0	0	0	1	628274	1.59166e-06	0	0	0	17688	0	0	0	43730	0	0	0	20974	0	0	0	36050	0	0	0	53092	0	0	1	4146
6	24511915		C	A	gnomAD Exomes	PASS	NA	ENST00000357578.8	NM_001080.3	c.727-3252C>A		c.727-3252C>A	intron_variant					1.494	0	0	0	0	1	426726	2.34342e-06	0	0	0	11420	0	0	0	24668	0	0	0	16976	0	0	0	26684	0	0	0	34136	0	0	1	3576
6	24522859	rs148188703	C	A	gnomAD Exomes	PASS	NA	ENST00000357578.8	NM_001080.3	p.Arg369Arg	p.Arg369Arg	c.1107C>A	synonymous_variant					1.496	0	0	0.02	0	2	1461860	1.36812e-06	0	0	0	33480	0	0	0	44724	0	0	0	26134	0	0	0	39700	0	0	0	53412	0	0	0	5768
6	24515102		C	CTTTTTTTTTTTTTTT	gnomAD Exomes	PASS	NA	ENST00000357578.8	NM_001080.3	c.727-60_727-46dup		c.727-60_727-46dup	intron_variant					1.509	NA	NA	NA	NA	64	827834	7.73102e-05	0	0	3	16462	0	0	3	24166	0	0	3	15792	0	0	8	25172	0	0	2	31190	0	0	0	2694
6	24495102	rs4646832	G	C	gnomAD Exomes,gnomAD Genomes	PASS	PASS	ENST00000357578.8	NM_001080.3	p.Gly36Arg	p.Gly36Arg	c.106G>C	missense_variant	Benign		285783		1.519	0	0	0	0	36790	1315212	0.0279727	855	0	1318	64966	12	0	561	25668	13	0	541	19604	4	0	3206	31784	170	0	743	36220	13	0	191	3494
6	24515085		CTATT	C	gnomAD Exomes	PASS	NA	ENST00000357578.8	NM_001080.3	c.727-76_727-73del		c.727-76_727-73del	intron_variant					1.523	0	0	0	0	7	1304006	5.36807e-06	2	0	0	27724	0	0	0	34696	0	0	0	23804	0	0	0	36980	0	0	0	45844	0	0	0	4450
6	24520559	rs200295063	G	A	gnomAD Exomes	PASS	NA	ENST00000357578.8	NM_001080.3	c.1014+15G>A		c.1014+15G>A	intron_variant					1.531	0	0	0	0	2	628540	3.18198e-06	0	0	0	17688	0	0	0	43726	0	0	0	20978	0	0	0	36064	0	0	0	53130	0	0	0	4048
6	24532095	rs1217645257	T	G	gnomAD Genomes	NA	PASS	ENST00000357578.8	NM_001080.3	c.1344-24T>G		c.1344-24T>G	intron_variant					1.537	0	0	0	0	1	152250	6.56814e-06	0	0	0	41468	0	0	0	15280	0	0	0	3472	0	0	1	5202	0	0	0	10626	0	0	0	316
6	24515102		C	CTTTTTTTTTTTTTT	gnomAD Exomes	PASS	NA	ENST00000357578.8	NM_001080.3	c.727-59_727-46dup		c.727-59_727-46dup	intron_variant					1.539	NA	NA	NA	NA	25	827838	3.01991e-05	0	0	0	16462	0	0	2	24166	0	0	1	15788	0	0	2	25172	0	0	0	31188	0	0	0	2694
6	24520515	rs1581818516	A	G	gnomAD Exomes	PASS	NA	ENST00000357578.8	NM_001080.3	p.Met329Val	p.Met329Val	c.985A>G	missense_variant	Uncertain significance		663243		1.547	0	0	0	0	1	833110	1.20032e-06	0	0	1	15786	0	0	0	984	0	0	0	5152	0	0	0	3630	0	0	0	276	0	0	0	1620
6	24505060		C	A	gnomAD Exomes	PASS	NA	ENST00000357578.8	NM_001080.3	c.726+75C>A		c.726+75C>A	intron_variant					1.549	0	0	0	0	1	1328194	7.52902e-07	0	0	0	30738	0	0	0	44526	0	0	0	25356	0	0	0	39072	0	0	0	48264	0	0	0	5524
6	24502464		A	C	gnomAD Exomes	PASS	NA	ENST00000357578.8	NM_001080.3	c.355-59A>C		c.355-59A>C	intron_variant					1.557	0	0	0	0	1	624230	1.60197e-06	0	0	0	17606	0	0	0	43336	0	0	0	20898	0	0	0	35986	0	0	0	52342	0	0	0	4072
6	24515102		C	CTTTTTTTTTTTTT	gnomAD Exomes	PASS	NA	ENST00000357578.8	NM_001080.3	c.727-58_727-46dup		c.727-58_727-46dup	intron_variant					1.569	NA	NA	NA	NA	19	827840	2.29513e-05	0	0	0	16462	0	0	2	24168	0	0	1	15792	0	0	3	25170	0	0	1	31190	0	0	0	2694
6	24502646	rs1309140774	C	T	gnomAD Genomes	NA	PASS	ENST00000357578.8	NM_001080.3	c.438+40C>T		c.438+40C>T	intron_variant					1.578	0	0	0	0	2	152174	1.31428e-05	0	0	0	41436	0	0	0	15276	0	0	0	3472	0	0	0	5196	0	0	0	10620	0	0	0	316
6	24511908	rs1322543438	G	C	gnomAD Exomes,gnomAD Genomes	PASS	PASS	ENST00000357578.8	NM_001080.3	c.727-3259G>C		c.727-3259G>C	intron_variant					1.58	0	0	0	0	3	582792	5.14763e-06	0	0	3	52842	0	0	0	39638	0	0	0	20542	0	0	0	32114	0	0	0	45252	0	0	0	3918
6	24504809		C	G	gnomAD Exomes	PASS	NA	ENST00000357578.8	NM_001080.3	c.610-60C>G		c.610-60C>G	intron_variant					1.586	0	0	0	0	1	1346468	7.42684e-07	0	0	0	31148	0	0	0	44544	0	0	0	25406	0	0	1	39090	0	0	0	53298	0	0	0	5520
6	24502555		T	C	gnomAD Exomes	PASS	NA	ENST00000357578.8	NM_001080.3	p.Asn129Asn	p.Asn129Asn	c.387T>C	synonymous_variant					1.587	0	0	0.01	0	1	832662	1.20097e-06	0	0	0	15778	0	0	0	982	0	0	0	5150	0	0	0	3630	0	0	0	276	0	0	0	1620
6	24532089		A	C	gnomAD Exomes	PASS	NA	ENST00000357578.8	NM_001080.3	c.1344-30A>C		c.1344-30A>C	intron_variant					1.598	0	0.01	0	0	1	829610	1.20539e-06	0	0	0	15704	0	0	0	980	0	0	0	5132	0	0	0	3610	0	0	0	274	0	0	0	1616
6	24515092	rs1759537215	TTTCTC	T	gnomAD Genomes	NA	PASS	ENST00000357578.8	NM_001080.3	c.727-72_727-68del		c.727-72_727-68del	intron_variant					1.599	NA	NA	NA	NA	1	151288	6.60991e-06	0	0	0	41032	0	0	0	15230	0	0	0	3468	0	0	1	5200	0	0	0	10298	0	0	0	314
6	24515102	rs4646842	C	CTTTTTTTTTTTT	gnomAD Exomes,gnomAD Genomes	PASS	PASS	ENST00000357578.8	NM_001080.3	c.727-57_727-46dup		c.727-57_727-46dup	intron_variant					1.6	NA	NA	NA	NA	32	932052	3.43328e-05	0	0	2	42324	0	0	0	34486	0	0	0	18416	0	0	1	28910	0	0	0	36924	0	0	0	2854
6	24502671	rs1361777900	G	T	gnomAD Exomes,gnomAD Genomes	PASS	PASS	ENST00000357578.8	NM_001080.3	c.438+65G>T		c.438+65G>T	intron_variant					1.607	0	0	0.02	0	3	744460	4.02977e-06	0	0	0	57998	0	0	0	53606	0	0	0	23952	0	0	0	39106	0	0	0	60946	0	0	0	4434
6	24520466		A	G	gnomAD Exomes	PASS	NA	ENST00000357578.8	NM_001080.3	p.Pro312Pro	p.Pro312Pro	c.936A>G	synonymous_variant					1.607	0	0	0	0	1	628778	1.59039e-06	0	0	0	17694	0	0	0	43740	0	0	0	20984	0	0	0	36070	0	0	0	53144	0	0	0	4142
6	24495084	rs1171926592	G	T	gnomAD Exomes	PASS	NA	ENST00000357578.8	NM_001080.3	p.Gly30Cys	p.Gly30Cys	c.88G>T	missense_variant	Uncertain significance		1518832		1.615	0	0	0	0	1	1168560	8.55754e-07	0	0	1	24278	0	0	0	14476	0	0	0	17198	0	0	0	27252	0	0	0	25472	0	0	0	3214
6	24515120		TTCAG	T	gnomAD Exomes	PASS	NA	ENST00000357578.8	NM_001080.3	c.727-45_727-42del		c.727-45_727-42del	intron_variant					1.617	0	0	0	0	1	1379808	7.24739e-07	0	0	0	29434	0	0	0	34030	0	0	0	23902	0	0	0	37896	0	0	0	49146	0	0	0	5292
6	24533737		T	G	gnomAD Exomes	PASS	NA	ENST00000357578.8	NM_001080.3	c.*25T>G		c.*25T>G	3_prime_UTR_variant					1.625	0	0	0.01	0	1	627750	1.59299e-06	0	0	0	17642	0	0	0	43676	0	0	0	20972	0	0	0	36070	0	0	0	53116	0	0	0	3654
6	24515102	rs4646842	C	CTTTTTTTTTTT	gnomAD Exomes,gnomAD Genomes	PASS	PASS	ENST00000357578.8	NM_001080.3	c.727-56_727-46dup		c.727-56_727-46dup	intron_variant					1.631	NA	NA	NA	NA	79	932042	8.47601e-05	0	0	5	42322	0	0	3	34486	0	0	1	18416	0	0	2	28910	0	0	4	36924	0	0	0	2854
6	24515120		TTCA	T	gnomAD Exomes	PASS	NA	ENST00000357578.8	NM_001080.3	c.727-46_727-44del		c.727-46_727-44del	intron_variant					1.644	0	0	0	0	2	1379804	1.44948e-06	0	0	0	29434	0	0	0	34030	0	0	0	23902	0	0	0	37894	0	0	1	49146	0	0	0	5292
6	24503304	rs143486700	C	A	gnomAD Exomes	PASS	NA	ENST00000357578.8	NM_001080.3	p.Ser160Ser	p.Ser160Ser	c.480C>A	synonymous_variant	Uncertain significance		434121		1.651	0.22	0	0	0	1	1461768	6.84103e-07	0	0	0	33480	0	0	1	44720	0	0	0	26134	0	0	0	39698	0	0	0	53320	0	0	0	5768
6	24522886	rs1258501471	T	C	gnomAD Exomes,gnomAD Genomes	PASS	PASS	ENST00000357578.8	NM_001080.3	p.Thr378Thr	p.Thr378Thr	c.1134T>C	synonymous_variant	Likely benign		1638763		1.651	0	0	0	0	10	780768	1.28079e-05	0	0	8	59074	0	0	0	59000	0	0	0	24450	0	0	0	41246	0	0	0	63738	0	0	0	4464
6	24520427	rs533586467	T	C	gnomAD Exomes,gnomAD Genomes	PASS	PASS	ENST00000357578.8	NM_001080.3	p.Ser299Ser	p.Ser299Ser	c.897T>C	synonymous_variant	Likely benign		744533		1.653	0	0	0	0	6	1614186	3.71704e-06	0	0	1	75044	0	0	0	60014	0	0	0	29606	0	0	0	44886	0	0	0	64042	0	0	0	6052
6	24520551	rs1759660737	C	A	gnomAD Exomes,gnomAD Genomes	PASS	PASS	ENST00000357578.8	NM_001080.3	c.1014+7C>A		c.1014+7C>A	splice_region_variant	Likely benign		1633859		1.654	0	0	0	0	4	780522	5.12478e-06	0	0	4	59028	0	0	0	58948	0	0	0	24450	0	0	0	41256	0	0	0	63700	0	0	0	4428
6	24502776	rs190512078	G	T	gnomAD Genomes	NA	PASS	ENST00000357578.8	NM_001080.3	c.438+170G>T		c.438+170G>T	intron_variant					1.659	0	0	0.16	0	26	152206	0.000170821	0	0	1	41520	0	0	0	15290	0	0	0	3472	0	0	0	5182	0	0	0	10600	0	0	1	294
6	24504854	rs570483430	C	T	gnomAD Genomes	NA	PASS	ENST00000357578.8	NM_001080.3	c.610-15C>T		c.610-15C>T	intron_variant					1.659	0	0	0	0	1	152330	6.5647e-06	0	0	0	41562	0	0	0	15300	0	0	0	3472	0	0	0	5184	0	0	0	10632	0	0	0	294
6	24511771		G	C	gnomAD Exomes	PASS	NA	ENST00000357578.8	NM_001080.3	c.727-3396G>C		c.727-3396G>C	intron_variant					1.661	0	0	0	0	1	254614	3.92751e-06	0	0	0	7186	0	0	0	7636	0	0	0	9830	0	0	0	22864	0	0	0	22546	0	0	0	1500
6	24515102	rs4646842	C	CTTTTTTTTTT	gnomAD Exomes,gnomAD Genomes	PASS	PASS	ENST00000357578.8	NM_001080.3	c.727-55_727-46dup		c.727-55_727-46dup	intron_variant					1.662	NA	NA	NA	NA	215	931978	0.000230692	0	0	13	42324	0	0	9	34478	0	0	1	18416	0	0	13	28904	0	0	7	36926	0	0	1	2854
6	24503240	rs372750006	G	A	gnomAD Exomes,gnomAD Genomes	PASS	PASS	ENST00000357578.8	NM_001080.3	c.439-23G>A		c.439-23G>A	intron_variant					1.664	0	0.07	0	0	60	1611634	3.72293e-05	0	0	0	74900	0	0	0	59950	0	0	0	29588	0	0	0	44878	0	0	0	62428	0	0	0	6084
6	24515118		T	TTTTTTGTTTGGTAAA	gnomAD Exomes	PASS	NA	ENST00000357578.8	NM_001080.3	c.727-46_727-45insTTGTTTGGTAAATTT		c.727-46_727-45insTTGTTTGGTAAATTT	intron_variant					1.665	NA	NA	NA	NA	1	1377350	7.26032e-07	0	0	0	29170	0	0	0	33742	0	0	0	23814	0	0	0	37726	0	0	0	47914	0	0	0	5192
6	24515118		T	TTTTTTGTTTTGTAAA	gnomAD Exomes	PASS	NA	ENST00000357578.8	NM_001080.3	c.727-46_727-45insTTGTTTTGTAAATTT		c.727-46_727-45insTTGTTTTGTAAATTT	intron_variant					1.665	NA	NA	NA	NA	1	1377346	7.26034e-07	0	0	0	29170	0	0	0	33742	0	0	0	23814	0	0	0	37726	0	0	0	47914	0	0	0	5192
6	24515087		A	AT	gnomAD Exomes	PASS	NA	ENST00000357578.8	NM_001080.3	c.727-77dup		c.727-77dup	intron_variant					1.667	0	0	0	0	1	1327074	7.53537e-07	0	0	0	28188	0	0	1	35494	0	0	0	24058	0	0	0	37034	0	0	0	45962	0	0	0	4526
6	24515119		T	TTTTTGTTTTGTAAA	gnomAD Exomes	PASS	NA	ENST00000357578.8	NM_001080.3	c.727-46_727-45insTTGTTTTGTAAATT		c.727-46_727-45insTTGTTTTGTAAATT	intron_variant					1.668	NA	NA	NA	NA	1	1383626	7.22739e-07	0	0	0	29448	0	0	0	34126	0	0	0	23942	0	0	0	37916	0	0	0	48794	0	0	0	5260
6	24511767		C	A	gnomAD Exomes	PASS	NA	ENST00000357578.8	NM_001080.3	c.727-3400C>A		c.727-3400C>A	intron_variant					1.675	0	0	0	0	1	210818	4.74343e-06	0	0	0	5886	0	0	0	6376	0	0	1	7944	0	0	0	19694	0	0	0	17768	0	0	0	1180
6	24515247		G	T	gnomAD Exomes	PASS	NA	ENST00000357578.8	NM_001080.3	p.Glu269Asp	p.Glu269Asp	c.807G>T	missense_variant					1.675	0	0	0	0	4	833090	4.8014e-06	0	0	0	15784	0	0	0	984	0	0	0	5152	0	0	0	3630	0	0	0	276	0	0	0	1620
6	24532061	rs1476931596	A	C	gnomAD Exomes,gnomAD Genomes	PASS	PASS	ENST00000357578.8	NM_001080.3	c.1344-58A>C		c.1344-58A>C	intron_variant					1.682	0	0	0	0	14	1523370	9.19015e-06	0	0	0	73072	0	0	0	59580	0	0	0	29036	0	0	0	44470	0	0	0	63914	0	0	0	5910
6	24503218	rs1012401733	T	C	gnomAD Exomes	PASS	NA	ENST00000357578.8	NM_001080.3	c.439-45T>C		c.439-45T>C	intron_variant					1.692	0	0	0.03	0	3	1449128	2.07021e-06	0	0	0	33340	0	0	0	44280	0	0	0	26022	0	0	0	39648	0	0	0	48484	0	0	0	5762
6	24515102	rs4646842	C	CTTTTTTTTT	gnomAD Exomes,gnomAD Genomes	PASS	PASS	ENST00000357578.8	NM_001080.3	c.727-54_727-46dup		c.727-54_727-46dup	intron_variant					1.694	NA	NA	NA	NA	669	931756	0.000717999	1	0	34	42362	0	0	40	34474	0	0	14	18408	0	0	27	28890	1	0	20	36918	0	0	3	2840
6	24533720		T	C	gnomAD Exomes	PASS	NA	ENST00000357578.8	NM_001080.3	c.*8T>C		c.*8T>C	3_prime_UTR_variant					1.699	0	0	0.01	0	3	1461362	2.05288e-06	0	0	0	33446	0	0	0	44708	0	0	0	26132	0	0	2	39698	0	0	0	53404	0	0	0	5622
6	24533583	rs200661931	C	T	gnomAD Exomes,gnomAD Genomes	PASS	PASS	ENST00000357578.8	NM_001080.3	p.Asn493Asn	p.Asn493Asn	c.1479C>T	synonymous_variant	Benign		284596		1.7	0	0	0	0	1621	1614134	0.00100425	17	0	14	75036	0	0	4	60016	0	0	0	29608	0	0	6	44880	0	0	0	64020	0	0	3	6062
6	24522992		A	AAAAC	gnomAD Exomes	PASS	NA	ENST00000357578.8	NM_001080.3	c.1173+69_1173+72dup		c.1173+69_1173+72dup	intron_variant					1.712	NA	NA	NA	NA	1	580800	1.72176e-06	0	0	0	16118	0	0	0	42018	0	0	0	19212	0	0	0	34448	0	0	0	40960	0	0	0	3724
6	24505023		A	T	gnomAD Exomes	PASS	NA	ENST00000357578.8	NM_001080.3	c.726+38A>T		c.726+38A>T	intron_variant					1.719	0	0	0	0	1	1452304	6.88561e-07	0	0	0	33244	0	0	0	44716	0	0	0	26084	0	0	0	39654	0	0	1	52808	0	0	0	5754
6	24515102	rs4646842	C	CTTTTTTTT	gnomAD Exomes,gnomAD Genomes	PASS	PASS	ENST00000357578.8	NM_001080.3	c.727-53_727-46dup		c.727-53_727-46dup	intron_variant					1.727	NA	NA	NA	NA	2999	930546	0.00322284	3	0	263	42232	0	0	160	34440	0	0	65	18386	0	0	101	28860	1	0	93	36892	0	0	15	2842
6	24515083	rs1372178050	ATC	A	gnomAD Exomes,gnomAD Genomes	PASS	PASS	ENST00000357578.8	NM_001080.3	c.727-82_727-81del		c.727-82_727-81del	intron_variant					1.748	0.03	0	0	0	17	1428004	1.19047e-05	0	0	0	63480	0	0	0	49340	0	0	0	27102	0	0	0	42150	0	0	13	54306	0	0	0	4604
6	24515314		T	C	gnomAD Exomes	PASS	NA	ENST00000357578.8	NM_001080.3	c.870+4T>C		c.870+4T>C	intron_variant					1.751	0	0	0	0	1	1461646	6.8416e-07	0	0	0	33476	0	0	0	44718	0	0	0	26134	0	0	0	39678	0	0	0	53408	0	0	0	5768
6	24515102	rs4646842	C	CTTTTTTT	gnomAD Exomes	PASS	NA	ENST00000357578.8	NM_001080.3	c.727-52_727-46dup		c.727-52_727-46dup	intron_variant					1.76	NA	NA	NA	NA	5630	825550	0.0068197	4	0	130	16422	0	0	224	24080	1	0	137	15754	0	0	279	25106	1	0	218	31078	0	0	19	2682
6	24505053		A	G	gnomAD Exomes	PASS	NA	ENST00000357578.8	NM_001080.3	c.726+68A>G		c.726+68A>G	intron_variant					1.764	0	0	0	0	1	758768	1.31793e-06	0	0	0	14124	0	0	0	872	0	0	0	4690	0	0	0	3264	0	0	0	258	0	0	0	1496
6	24520403	rs1334188224	C	A	gnomAD Exomes	PASS	NA	ENST00000357578.8	NM_001080.3	p.Ile291Ile	p.Ile291Ile	c.873C>A	splice_region_variant					1.767	0	0	0	0	1	1461768	6.84103e-07	0	0	0	33476	0	0	0	44722	0	0	0	26136	0	0	0	39700	0	0	0	53414	0	0	0	5702
6	24533464	rs1351682342	T	C	gnomAD Exomes,gnomAD Genomes	PASS	PASS	ENST00000357578.8	NM_001080.3	c.1403-43T>C		c.1403-43T>C	intron_variant					1.768	0	0	0	0	3	780440	3.84399e-06	0	0	1	59144	0	0	0	58962	0	0	0	24444	0	0	0	41252	0	0	0	63736	0	0	0	4438
6	24533461		T	C	gnomAD Exomes	PASS	NA	ENST00000357578.8	NM_001080.3	c.1403-46T>C		c.1403-46T>C	intron_variant					1.769	0	0	0	0	1	627946	1.59249e-06	0	0	0	17680	0	0	0	43636	0	0	0	20962	0	0	0	36054	0	0	0	53090	0	0	0	4110
6	24527965		G	T	gnomAD Exomes	PASS	NA	ENST00000357578.8	NM_001080.3	c.1174-32G>T		c.1174-32G>T	intron_variant					1.781	0	0	0	0	1	1459870	6.84992e-07	0	0	0	33420	0	0	0	44700	0	0	0	26108	0	0	0	39650	0	0	0	53294	0	0	0	5762
6	24533452		T	C	gnomAD Exomes	PASS	NA	ENST00000357578.8	NM_001080.3	c.1403-55T>C		c.1403-55T>C	intron_variant					1.782	0	0	0	0	3	1422646	2.10875e-06	0	0	0	32570	0	0	2	44328	0	0	0	25834	0	0	0	39494	0	0	0	53282	0	0	0	5642
6	24515103	rs1303702444	T	C	gnomAD Genomes	NA	PASS	ENST00000357578.8	NM_001080.3	c.727-64T>C		c.727-64T>C	intron_variant					1.787	0	0	0	0	2	119794	1.66953e-05	0	0	2	24264	0	0	0	12896	0	0	0	3042	0	0	0	4872	0	0	0	8464	0	0	0	254
6	24533725		CTT	C	gnomAD Exomes	PASS	NA	ENST00000357578.8	NM_001080.3	c.*15_*16del		c.*15_*16del	3_prime_UTR_variant					1.787	0	0	0.08	0	1	628188	1.59188e-06	0	0	0	17656	0	0	0	43706	0	0	0	20980	0	0	0	36070	0	0	0	53116	0	0	0	3936
6	24522898	rs1207645554	A	G	gnomAD Exomes	PASS	NA	ENST00000357578.8	NM_001080.3	p.Pro382Pro	p.Pro382Pro	c.1146A>G	synonymous_variant					1.792	0	0	0	0	6	1461704	4.1048e-06	0	0	0	33466	0	0	0	44714	0	0	0	26130	0	0	0	39686	0	0	0	53400	0	0	1	5766
6	24515102	rs4646842	C	CTTTTTT	gnomAD Exomes,gnomAD Genomes	PASS	PASS	ENST00000357578.8	NM_001080.3	c.727-51_727-46dup		c.727-51_727-46dup	intron_variant					1.794	NA	NA	NA	NA	3759	930206	0.00404104	2	0	228	42278	0	0	172	34422	0	0	60	18388	0	0	133	28858	0	0	155	36844	0	0	6	2842
6	24515118	rs1383332212	T	TTTTTTTTTTTG	gnomAD Genomes	NA	PASS	ENST00000357578.8	NM_001080.3	c.727-46_727-45insTTTTTTTGTTT		c.727-46_727-45insTTTTTTTGTTT	intron_variant					1.797	NA	NA	NA	NA	1	150756	6.63324e-06	0	0	1	41104	0	0	0	15188	0	0	0	3458	0	0	0	5188	0	0	0	10148	0	0	0	314
6	24520594	rs1561875924	AGTGTGTGTATGT	A	gnomAD Exomes,gnomAD Genomes	PASS	PASS	ENST00000357578.8	NM_001080.3	c.1014+59_1014+70del		c.1014+59_1014+70del	intron_variant					1.797	NA	NA	NA	NA	46	1604492	2.86695e-05	0	0	0	72310	0	0	0	59188	0	0	0	29462	0	0	0	44732	0	0	0	63420	0	0	0	5360
6	24520594	rs371618925	AGTGT	A	gnomAD Exomes,gnomAD Genomes	PASS	PASS	ENST00000357578.8	NM_001080.3	c.1014+55_1014+58del		c.1014+55_1014+58del	intron_variant					1.799	0	0	0	0	140	1604604	8.72489e-05	0	0	5	72426	0	0	4	59208	0	0	0	29462	0	0	11	44720	0	0	0	63420	0	0	0	5338
6	24515119		T	TTTTTGTTTTG	gnomAD Exomes	PASS	NA	ENST00000357578.8	NM_001080.3	c.727-46_727-45insTTGTTTTGTT		c.727-46_727-45insTTGTTTTGTT	intron_variant					1.8	NA	NA	NA	NA	4	1383622	2.89096e-06	0	0	0	29448	0	0	0	34126	0	0	0	23942	0	0	2	37916	0	0	0	48794	0	0	0	5260
6	24504839		C	T	gnomAD Exomes	PASS	NA	ENST00000357578.8	NM_001080.3	c.610-30C>T		c.610-30C>T	intron_variant					1.802	0.03	0	0	0	1	817492	1.22325e-06	0	0	1	15482	0	0	0	966	0	0	0	5060	0	0	0	3538	0	0	0	274	0	0	0	1588
6	24520594	rs774211166	AGTGTGTGTAT	A	gnomAD Exomes,gnomAD Genomes	PASS	PASS	ENST00000357578.8	NM_001080.3	c.1014+59_1014+68del		c.1014+59_1014+68del	intron_variant					1.819	NA	NA	NA	NA	151	1604492	9.41108e-05	1	0	0	72310	0	0	6	59188	0	0	0	29462	0	0	0	44732	0	0	4	63420	0	0	0	5360
6	24532045	rs1430329611	A	G	gnomAD Exomes,gnomAD Genomes	PASS	PASS	ENST00000357578.8	NM_001080.3	c.1344-74A>G		c.1344-74A>G	intron_variant					1.819	0	0	0	0	5	1405984	3.55623e-06	0	0	0	70914	0	0	0	58272	0	0	0	28126	0	0	0	43924	0	0	0	63536	0	0	0	5724
6	24505023		A	C	gnomAD Exomes	PASS	NA	ENST00000357578.8	NM_001080.3	c.726+38A>C		c.726+38A>C	intron_variant					1.827	0	0	0	0	1	1452304	6.88561e-07	0	0	0	33244	0	0	0	44716	0	0	0	26084	0	0	0	39654	0	0	0	52808	0	0	0	5754
6	24515102	rs4646842	C	CTTTTT	gnomAD Exomes	PASS	NA	ENST00000357578.8	NM_001080.3	c.727-50_727-46dup		c.727-50_727-46dup	intron_variant					1.828	NA	NA	NA	NA	5035	825942	0.00609607	1	0	94	16434	0	0	250	24088	1	0	105	15746	0	0	225	25126	0	0	162	31116	0	0	9	2688
6	24503486		G	T	gnomAD Exomes	PASS	NA	ENST00000357578.8	NM_001080.3	c.609+53G>T		c.609+53G>T	intron_variant					1.835	0.01	0	0	0	1	1440408	6.94248e-07	0	0	0	33174	0	0	0	44568	0	0	0	26020	0	0	0	39546	0	0	0	43160	0	0	0	5286
6	24522935		T	A	gnomAD Exomes	PASS	NA	ENST00000357578.8	NM_001080.3	c.1173+10T>A		c.1173+10T>A	intron_variant					1.835	0	0	0	0	1	627804	1.59285e-06	0	0	1	17656	0	0	0	43682	0	0	0	20964	0	0	0	36040	0	0	0	52868	0	0	0	4146
6	24532089		A	G	gnomAD Exomes	PASS	NA	ENST00000357578.8	NM_001080.3	c.1344-30A>G		c.1344-30A>G	intron_variant					1.844	0	0.01	0	0	1	829610	1.20539e-06	0	0	0	15704	0	0	0	980	0	0	0	5132	0	0	0	3610	0	0	0	274	0	0	0	1616
6	24533761	rs1376198043	A	G	gnomAD Exomes	PASS	NA	ENST00000357578.8	NM_001080.3	c.*49A>G		c.*49A>G	3_prime_UTR_variant					1.845	0	0	0	0	4	1361212	2.93856e-06	0	0	0	31026	0	0	0	43612	0	0	0	25404	0	0	0	39164	0	0	0	53250	0	0	0	4338
6	24515344	rs761432733	C	G	gnomAD Exomes	PASS	NA	ENST00000357578.8	NM_001080.3	c.870+34C>G		c.870+34C>G	intron_variant					1.853	0	0	0	0	4	1455304	2.74857e-06	0	0	0	33326	0	0	0	44682	0	0	0	26102	0	0	1	39612	0	0	0	53254	0	0	0	5756
6	24515065		T	C	gnomAD Exomes	PASS	NA	ENST00000357578.8	NM_001080.3	c.727-102T>C		c.727-102T>C	intron_variant					1.858	0	0	0	0	2	559242	3.57627e-06	0	0	0	13746	0	0	0	31656	0	0	0	18928	0	0	0	33816	0	0	0	44472	0	0	0	2546
6	24515102	rs4646842	C	CTTTT	gnomAD Exomes,gnomAD Genomes	PASS	PASS	ENST00000357578.8	NM_001080.3	c.727-49_727-46dup		c.727-49_727-46dup	intron_variant					1.862	NA	NA	NA	NA	758	931510	0.000813733	1	0	14	42362	0	0	23	34480	0	0	21	18408	0	0	27	28870	0	0	28	36904	0	0	0	2842
6	24515102		C	CTCTT	gnomAD Exomes	PASS	NA	ENST00000357578.8	NM_001080.3	c.727-64_727-63insCTTT		c.727-64_727-63insCTTT	intron_variant					1.862	NA	NA	NA	NA	1	827852	1.20795e-06	0	0	0	16462	0	0	0	24168	0	0	0	15792	0	0	0	25172	0	0	0	31190	0	0	0	2694
6	24533728	rs750959100	T	TA	gnomAD Exomes	PASS	NA	ENST00000357578.8	NM_001080.3	c.*23dup		c.*23dup	3_prime_UTR_variant					1.862	0	0	0.18	0	3	1457114	2.05886e-06	0	0	0	33334	0	0	0	44654	0	0	0	26094	0	0	0	39672	0	0	0	53390	0	0	0	5412
6	24520569	rs748794442	ATG	A	gnomAD Exomes	PASS	NA	ENST00000357578.8	NM_001080.3	c.1014+31_1014+32del		c.1014+31_1014+32del	intron_variant					1.87	0	0	0	0	1	1461300	6.84322e-07	0	0	0	33472	0	0	0	44690	0	0	0	26122	0	0	0	39676	0	0	0	53380	0	0	0	5572
6	24515346	rs750170290	T	A	gnomAD Exomes,gnomAD Genomes	PASS	PASS	ENST00000357578.8	NM_001080.3	c.870+36T>A		c.870+36T>A	intron_variant					1.871	0	0	0	0.01	22	1605900	1.36995e-05	0	0	0	74754	0	0	0	59962	0	0	0	29558	0	0	0	44810	0	0	18	63888	0	0	0	6070
6	24522961		A	G	gnomAD Exomes	PASS	NA	ENST00000357578.8	NM_001080.3	c.1173+36A>G		c.1173+36A>G	intron_variant					1.872	0	0	0	0	1	1237234	8.08255e-07	0	0	0	27208	0	0	0	37902	0	0	0	18274	0	0	0	18382	0	0	0	33924	0	0	0	4694
6	24511905		C	G	gnomAD Exomes	PASS	NA	ENST00000357578.8	NM_001080.3	c.727-3262C>G		c.727-3262C>G	intron_variant					1.876	0	0	0.02	0	1	430178	2.32462e-06	0	0	0	11468	0	0	0	24412	0	0	0	17054	0	0	0	26900	0	0	0	34732	0	0	0	3614
6	24505024	rs1759311110	G	A	gnomAD Exomes	PASS	NA	ENST00000357578.8	NM_001080.3	c.726+39G>A		c.726+39G>A	intron_variant					1.89	0	0	0	0	1	628032	1.59228e-06	0	0	0	17694	0	0	0	43738	0	0	0	20982	0	0	0	36070	0	0	0	52418	0	0	0	4146
6	24528197	rs956801856	A	T	gnomAD Exomes	PASS	NA	ENST00000357578.8	NM_001080.3	c.1343+31A>T		c.1343+31A>T	intron_variant					1.894	0	0	0	0	1	1460272	6.84804e-07	0	0	0	33448	0	0	0	44692	0	0	0	26094	0	0	0	39650	0	0	0	53248	0	0	0	5722
6	24515102	rs4646842	C	CTTT	gnomAD Exomes,gnomAD Genomes	PASS	PASS	ENST00000357578.8	NM_001080.3	c.727-48_727-46dup		c.727-48_727-46dup	intron_variant					1.897	NA	NA	NA	NA	720	931338	0.000773081	0	0	23	42290	0	0	30	34470	0	0	27	18400	0	0	15	28896	0	0	35	36902	0	0	2	2854
6	24520597	rs1322646694	GTGTGTA	G	gnomAD Exomes,gnomAD Genomes	PASS	PASS	ENST00000357578.8	NM_001080.3	c.1014+59_1014+64del		c.1014+59_1014+64del	intron_variant					1.913	NA	NA	NA	NA	6	1600934	3.74781e-06	0	0	3	71808	0	0	0	58800	0	0	0	29472	0	0	0	44684	0	0	0	63432	0	0	0	5106
6	24495376		C	G	gnomAD Exomes	PASS	NA	ENST00000357578.8	NM_001080.3	c.354+26C>G		c.354+26C>G	intron_variant					1.914	0	0	0	0	1	545594	1.83286e-06	0	0	0	15526	0	0	0	34580	0	0	0	19876	0	0	0	31892	0	0	0	33120	0	0	0	2466
6	24520569	rs1013662759	A	G	gnomAD Exomes,gnomAD Genomes	PASS	PASS	ENST00000357578.8	NM_001080.3	c.1014+25A>G		c.1014+25A>G	intron_variant					1.918	0	0	0	0	19	1612984	1.17794e-05	0	0	0	74732	0	0	0	59910	0	0	0	29592	0	0	8	44854	0	0	0	63890	0	0	0	5886
6	24522985		T	A	gnomAD Exomes	PASS	NA	ENST00000357578.8	NM_001080.3	c.1173+60T>A		c.1173+60T>A	intron_variant					1.921	0	0	0	0	3	1097292	2.734e-06	0	0	0	23848	0	0	1	34936	0	0	0	16672	0	0	0	17566	0	0	0	26944	0	0	0	4222
6	24504826		T	C	gnomAD Exomes	PASS	NA	ENST00000357578.8	NM_001080.3	c.610-43T>C		c.610-43T>C	intron_variant					1.928	0.15	0.01	0	0	3	1407070	2.13209e-06	0	0	0	32418	0	0	0	44644	0	0	0	25810	0	0	0	39408	0	0	0	53372	0	0	0	5650
6	24515102	rs4646842	C	CTT	gnomAD Exomes,gnomAD Genomes	PASS	PASS	ENST00000357578.8	NM_001080.3	c.727-47_727-46dup		c.727-47_727-46dup	intron_variant					1.933	NA	NA	NA	NA	6969	926926	0.0075184	1	0	299	42228	0	0	269	34340	0	0	201	18332	0	0	181	28792	0	0	294	36710	0	0	24	2820
6	24502671		G	A	gnomAD Exomes	PASS	NA	ENST00000357578.8	NM_001080.3	c.438+65G>A		c.438+65G>A	intron_variant					1.934	0	0	0	0	1	592290	1.68836e-06	0	0	0	16560	0	0	0	38326	0	0	0	20482	0	0	0	33908	0	0	0	50338	0	0	0	4118
6	24515118		T	TTTTTTTG	gnomAD Exomes	PASS	NA	ENST00000357578.8	NM_001080.3	c.727-46_727-45insTTTGTTT		c.727-46_727-45insTTTGTTT	intron_variant					1.936	NA	NA	NA	NA	1	1377350	7.26032e-07	0	0	0	29170	0	0	0	33742	0	0	0	23814	0	0	0	37726	0	0	0	47914	0	0	0	5192
6	24515095	rs1159756639	CTCT	C	gnomAD Exomes,gnomAD Genomes	PASS	PASS	ENST00000357578.8	NM_001080.3	c.727-70_727-68del		c.727-70_727-68del	intron_variant					1.943	0.05	0	0	0	2	1424868	1.40364e-06	0	0	0	62060	0	0	0	48440	0	0	0	26836	0	0	2	41366	0	0	0	54208	0	0	0	5128
6	24533619		T	C	gnomAD Exomes	PASS	NA	ENST00000357578.8	NM_001080.3	p.Gly505Gly	p.Gly505Gly	c.1515T>C	synonymous_variant					1.952	0	0	0.01	0	3	1461892	2.05214e-06	0	0	0	33480	0	0	0	44724	0	0	0	26136	0	0	0	39700	0	0	0	53420	0	0	0	5766
6	24511771	rs752279056	G	A	gnomAD Exomes,gnomAD Genomes	PASS	PASS	ENST00000357578.8	NM_001080.3	c.727-3396G>A		c.727-3396G>A	intron_variant					1.953	0	0	0	0	28	396476	7.06222e-05	0	0	2	45146	0	0	6	21544	0	0	0	13218	0	0	5	27788	0	0	0	30770	0	0	0	1786
6	24522993		AAAC	A	gnomAD Exomes	PASS	NA	ENST00000357578.8	NM_001080.3	c.1173+70_1173+72del		c.1173+70_1173+72del	intron_variant					1.966	0	0	0	0	1	1362348	7.34027e-07	0	0	0	30798	0	0	0	42814	0	0	0	23910	0	0	0	37692	0	0	0	40468	0	0	0	5140
6	24511923		C	A	gnomAD Exomes	PASS	NA	ENST00000357578.8	NM_001080.3	c.727-3244C>A		c.727-3244C>A	intron_variant					1.97	0	0	0	0	2	416044	4.80718e-06	0	0	0	11010	0	0	0	23262	0	0	0	16506	0	0	0	26420	0	0	0	33278	0	0	0	3524
6	24515102	rs4646842	C	CT	gnomAD Exomes,gnomAD Genomes	PASS	PASS	ENST00000357578.8	NM_001080.3	c.727-46dup		c.727-46dup	intron_variant					1.979	0	0	0	0	85136	924856	0.0920532	383	0	6273	42268	314	0	2172	34256	11	0	1608	18290	2	0	1974	28670	0	0	2738	36572	0	0	216	2818
6	24522999	rs1415080493	T	A	gnomAD Exomes,gnomAD Genomes	PASS	PASS	ENST00000357578.8	NM_001080.3	c.1173+74T>A		c.1173+74T>A	intron_variant					1.994	0	0	0	0	3	711130	4.21864e-06	0	0	0	56884	0	0	0	56100	0	0	3	21904	0	0	0	38722	0	0	0	47678	0	0	0	3698
6	24533463	rs763855199	A	G	gnomAD Exomes,gnomAD Genomes	PASS	PASS	ENST00000357578.8	NM_001080.3	c.1403-44A>G		c.1403-44A>G	intron_variant					2	0	0	0	0	12	1601336	7.49374e-06	0	0	1	74638	0	0	0	59892	0	0	0	29526	0	0	0	44816	0	0	0	64000	0	0	1	6038
6	24511888	rs775524432	G	T	gnomAD Exomes	PASS	NA	ENST00000357578.8	NM_001080.3	c.727-3279G>T		c.727-3279G>T	intron_variant					2.007	0	0	0.01	0	3	444480	6.74946e-06	0	0	0	11944	0	0	0	25900	0	0	0	17434	0	0	0	27314	0	0	0	35738	0	0	0	3662
6	24515346	rs750170290	T	G	gnomAD Exomes	PASS	NA	ENST00000357578.8	NM_001080.3	c.870+36T>G		c.870+36T>G	intron_variant					2.027	0	0	0	0	2	1453678	1.37582e-06	0	0	0	33292	0	0	0	44686	0	0	1	26088	0	0	0	39610	0	0	0	53262	0	0	0	5754
6	24504830	rs779318371	C	T	gnomAD Exomes	PASS	NA	ENST00000357578.8	NM_001080.3	c.610-39C>T		c.610-39C>T	intron_variant					2.036	0	0	0	0	6	1423250	4.2157e-06	0	0	0	32708	0	0	0	44666	0	0	0	25930	0	0	0	39502	0	0	0	53390	0	0	0	5696
6	24495381	rs1364169324	C	T	gnomAD Exomes	PASS	NA	ENST00000357578.8	NM_001080.3	c.354+31C>T		c.354+31C>T	intron_variant					2.042	0	0	0	0	1	545152	1.83435e-06	0	0	0	15450	0	0	0	34548	0	0	0	19854	0	0	0	31846	0	0	0	33124	0	0	0	2460
[truncated: 1,648 more rows]
[truncated: 18 more columns]

## Sheet: Table S3
Table S3: ALDH5A1 clinical sequencing variants detected in our study
[truncated: 21 more rows]

[truncated: 4 more sheets: Table S4, Table S5 Plasma MetabolomicData, Table S6 Urine MetabolomicData, References]
